# Supplementary material for: Dissecting the sequence determinants for dephosphorylation by the catalytic subunits of phosphatases PP1 and PP2A
Source: Nat Commun. 2020 Jul 17;11:3583. doi: 10.1038/s41467-020-17334-x (PMC7367873; doi:10.1038/s41467-020-17334-x)
Supplement: Supplementary file 4 — Supplementary Data 1 [file 41467_2020_17334_MOESM4_ESM.xlsx]

## Sheet: Sheet1
Supplementary Data 1. List of all measurements and their sample-specific correlation between Mascot Score and FDR in the PLDMS approach.
Mascot Score	Nterm x1_1 PP1	Nterm x1_2 PP1	Nterm x1_3 PP1	Nterm x1_4 PP1	Nterm x1_1 PP2A	Nterm x1_2 PP2A	Nterm x1_3 PP2A	Nterm x1_4 PP2A	Nterm x1_1 Untreated	Nterm x1_2 Untreated	Nterm x1_3 Untreated	Nterm x1_4 Untreated	Cterm - PP1	Cterm - PP2A	Cterm - Untreated
1	0.23	0.185	0.189	0.165	0.252	0.203	0.212	0.202	0.371	0.274	0.271	0.229	0.164	0.171	0.206
2	0.228	0.182	0.188	0.163	0.251	0.201	0.211	0.199	0.369	0.269	0.27	0.227	0.163	0.169	0.203
3	0.226	0.178	0.187	0.16	0.249	0.199	0.209	0.196	0.367	0.266	0.269	0.224	0.161	0.167	0.203
4	0.223	0.175	0.186	0.159	0.246	0.197	0.208	0.192	0.365	0.263	0.268	0.222	0.161	0.165	0.203
5	0.219	0.173	0.185	0.157	0.244	0.195	0.207	0.189	0.362	0.261	0.266	0.22	0.161	0.163	0.202
6	0.216	0.17	0.183	0.155	0.24	0.193	0.206	0.187	0.359	0.256	0.264	0.217	0.157	0.161	0.2
7	0.21	0.167	0.181	0.152	0.235	0.191	0.203	0.182	0.354	0.252	0.261	0.213	0.152	0.157	0.196
8	0.204	0.163	0.179	0.148	0.23	0.187	0.2	0.177	0.345	0.246	0.257	0.208	0.147	0.151	0.19
9	0.197	0.157	0.175	0.144	0.221	0.182	0.196	0.171	0.337	0.238	0.251	0.203	0.141	0.144	0.183
10	0.19	0.151	0.17	0.138	0.212	0.177	0.19	0.165	0.326	0.23	0.243	0.195	0.138	0.14	0.178
11	0.181	0.146	0.163	0.133	0.202	0.169	0.184	0.157	0.313	0.22	0.233	0.186	0.133	0.136	0.174
12	0.172	0.138	0.156	0.126	0.192	0.161	0.176	0.148	0.3	0.209	0.222	0.175	0.128	0.131	0.17
13	0.163	0.131	0.149	0.118	0.182	0.153	0.167	0.137	0.284	0.198	0.211	0.164	0.124	0.125	0.163
14	0.154	0.124	0.141	0.111	0.172	0.145	0.158	0.127	0.268	0.185	0.199	0.151	0.118	0.118	0.156
15	0.146	0.116	0.133	0.103	0.163	0.137	0.149	0.117	0.253	0.173	0.187	0.14	0.108	0.11	0.143
16	0.139	0.109	0.125	0.096	0.155	0.13	0.141	0.109	0.236	0.161	0.176	0.129	0.1	0.101	0.134
17	0.132	0.102	0.117	0.088	0.147	0.121	0.132	0.101	0.222	0.15	0.164	0.118	0.093	0.094	0.127
18	0.126	0.095	0.109	0.082	0.141	0.112	0.124	0.094	0.208	0.14	0.154	0.109	0.088	0.089	0.12
19	0.119	0.089	0.102	0.075	0.133	0.103	0.116	0.088	0.193	0.13	0.143	0.101	0.078	0.078	0.112
20	0.113	0.082	0.095	0.07	0.128	0.096	0.109	0.083	0.179	0.12	0.134	0.094	0.075	0.075	0.108
21	0.108	0.076	0.089	0.065	0.121	0.089	0.102	0.077	0.165	0.11	0.125	0.087	0.069	0.068	0.1
22	0.103	0.069	0.083	0.06	0.115	0.082	0.095	0.071	0.152	0.101	0.117	0.081	0.062	0.061	0.09
23	0.098	0.063	0.078	0.056	0.11	0.076	0.089	0.067	0.14	0.093	0.109	0.075	0.06	0.058	0.087
24	0.094	0.057	0.074	0.052	0.105	0.069	0.084	0.063	0.128	0.085	0.103	0.07	0.057	0.056	0.085
25	0.09	0.052	0.069	0.049	0.101	0.063	0.078	0.059	0.118	0.077	0.096	0.065	0.048	0.045	0.074
26	0.087	0.047	0.065	0.046	0.096	0.057	0.074	0.055	0.107	0.069	0.088	0.061	0.044	0.042	0.069
27	0.084	0.042	0.06	0.044	0.092	0.051	0.068	0.053	0.098	0.062	0.082	0.057	0.042	0.04	0.067
28	0.081	0.038	0.056	0.042	0.09	0.046	0.063	0.05	0.091	0.055	0.075	0.054	0.04	0.038	0.065
29	0.078	0.034	0.051	0.04	0.087	0.042	0.057	0.047	0.084	0.048	0.068	0.051	0.039	0.037	0.062
30	0.076	0.03	0.048	0.038	0.084	0.038	0.052	0.044	0.078	0.044	0.063	0.047	0.037	0.035	0.06
31	0.075	0.027	0.045	0.035	0.082	0.034	0.049	0.041	0.075	0.038	0.058	0.044	0.034	0.032	0.057
32	0.074	0.024	0.042	0.033	0.079	0.032	0.046	0.037	0.07	0.034	0.054	0.04	0.032	0.03	0.054
33	0.072	0.022	0.039	0.031	0.076	0.029	0.042	0.035	0.066	0.029	0.05	0.036	0.031	0.027	0.051
34	0.071	0.02	0.036	0.029	0.074	0.026	0.037	0.033	0.062	0.025	0.044	0.033	0.028	0.024	0.046
35	0.069	0.018	0.031	0.027	0.072	0.024	0.032	0.029	0.058	0.023	0.039	0.029	0.024	0.02	0.04
36	0.069	0.017	0.027	0.024	0.072	0.022	0.028	0.028	0.056	0.021	0.033	0.027	0.02	0.017	0.035
37	0.067	0.015	0.023	0.023	0.07	0.02	0.024	0.025	0.053	0.018	0.029	0.023	0.019	0.015	0.033
38	0.067	0.013	0.02	0.02	0.067	0.019	0.021	0.022	0.05	0.016	0.025	0.02	0.016	0.013	0.029
39	0.066	0.013	0.017	0.019	0.066	0.018	0.018	0.019	0.049	0.015	0.021	0.018	0.015	0.012	0.026
40	0.066	0.012	0.016	0.017	0.064	0.017	0.016	0.016	0.048	0.013	0.019	0.016	0.014	0.011	0.025
41	0.065	0.011	0.013	0.015	0.062	0.016	0.013	0.015	0.046	0.012	0.016	0.015	0.013	0.01	0.023
42	0.063	0.01	0.012	0.014	0.06	0.015	0.011	0.013	0.044	0.009	0.015	0.014	0.012	0.009	0.021
43	0.061	0.01	0.01	0.012	0.058	0.013	0.011	0.013	0.043	0.008	0.013	0.012	0.012	0.009	0.019
44	0.058	0.01	0.009	0.011	0.056	0.013	0.009	0.012	0.04	0.007	0.012	0.011	0.011	0.008	0.018
45	0.058	0.009	0.009	0.01	0.054	0.013	0.008	0.01	0.041	0.006	0.011	0.011	0.009	0.007	0.016
46	0.055	0.009	0.008	0.009	0.051	0.012	0.007	0.01	0.039	0.006	0.009	0.01	0.008	0.007	0.014
47	0.052	0.008	0.008	0.009	0.048	0.011	0.007	0.01	0.037	0.006	0.009	0.009	0.006	0.006	0.013
48	0.048	0.007	0.008	0.007	0.046	0.01	0.006	0.009	0.037	0.005	0.009	0.008	0.005	0.005	0.012
49	0.048	0.006	0.007	0.006	0.043	0.01	0.005	0.009	0.036	0.004	0.008	0.008	0.004	0.004	0.01
50	0.045	0.006	0.007	0.005	0.04	0.009	0.005	0.009	0.035	0.004	0.007	0.008	0.004	0.004	0.01
51	0.043	0.005	0.006	0.005	0.038	0.008	0.005	0.008	0.032	0.003	0.006	0.007	0.004	0.003	0.008
52	0.041	0.004	0.006	0.004	0.038	0.008	0.005	0.007	0.031	0.003	0.005	0.007	0.003	0.003	0.007
53	0.039	0.004	0.006	0.004	0.035	0.007	0.004	0.008	0.03	0.003	0.005	0.006	0.003	0.003	0.006
54	0.04	0.003	0.006	0.003	0.036	0.005	0.004	0.006	0.031	0.002	0.004	0.006	0.003	0.003	0.005
55	0.04	0.004	0.005	0.004	0.036	0.005	0.004	0.007	0.03	0.003	0.004	0.005	0.002	0.001	0.003
56	0.035	0.002	0.004	0.003	0.034	0.003	0.003	0.007	0.03	0.003	0.004	0.005	0.001	0	0.002
57	0.036	0.002	0.004	0.003	0.035	0.003	0.003	0.005	0.028	0.002	0.004	0.005	0.001	0	0.002
58	0.033	0.002	0.004	0.003	0.035	0.003	0.002	0.005	0.031	0.002	0.003	0.004	0.001	0	0.001
59	0.023	0.002	0.004	0.002	0.035	0.001	0.002	0.006	0.03	0.002	0.003	0.004	0.001	0	0.001
60	0.021	0.002	0.003	0.002	0.033	0.001	0.002	0.006	0.024	0.002	0.003	0.004	0.001	0	0.001
61	0.023	0.003	0.003	0.002	0.024	0.001	0.002	0.002	0.017	0.002	0.003	0.004	0	0.001	0.001
62	0.021	0.002	0.002	0.002	0.021	0.002	0.003	0.002	0.017	0.001	0.003	0.004	0	0.001	0.001
63	0.02	0.002	0.003	0.002	0.023	0.002	0.002	0.003	0.018	0.001	0.003	0.005	0	0.001	0.002
64	0.015	0.003	0.003	0.002	0.018	0.001	0.002	0.003	0.022	0.001	0.003	0.002	0	0.002	0.001
65	0.015	0.003	0.004	0.002	0.015	0.001	0.001	0.004	0.012	0	0.003	0.003	0	0	0.002
66	0.012	0.004	0.003	0.002	0.015	0.001	0.001	0.005	0.013	0	0.002	0.002	0	0	0.003
67	0.014	0.005	0.001	0.002	0.015	0.002	0	0.003	0.008	0	0.001	0.003	0	0	0.003
68	0.006	0.004	0	0.002	0.019	0.002	0	0.003	0.005	0	0.001	0.002	0	0	0.007
69	0.007	0.005	0	0	0.024	0.002	0	0.005	0.007	0	0.001	0.002	0	0	0.008
70	0	0.006	0	0	0.022	0.003	0	0.006	0.008	0	0	0.003	0	0	0.011
71	0	0.007	0	0	0.019	0.004	0	0.007	0.01	0	0	0.004	0	0	0.017
72	0	0.009	0	0	0.025	0.006	0	0.01	0.012	0	0	0	0	0	0
73	0	0.013	0	0	0.033	0	0	NA	0	0	0	0	0	0	0
74	0	0	0	0	0.044	0	0	NA	0	0	0	0	0	0	0
75	0	0	0	0	0	0	0	NA	0	0	0	0	0	0	0
