# Supplementary material for: Dissecting the sequence determinants for dephosphorylation by the catalytic subunits of phosphatases PP1 and PP2A
Source: Nat Commun. 2020 Jul 17;11:3583. doi: 10.1038/s41467-020-17334-x (PMC7367873; doi:10.1038/s41467-020-17334-x)
Supplement: Supplementary file 5 — Supplementary Data 2 [file 41467_2020_17334_MOESM5_ESM.xlsx]

## Sheet: PairwiseComparison
Supplementary Data 2. List of all detected phosphorylation sites and their pairwise comparison (student's t-test) between conditions.
					PP1 vs Untreated			PP2A vs Untreated			PP1 vs PP2A														TMT reporter intensities (log2)
UniprotIDs	Gene names	Protein names	Positions within proteins	Sequence window (+/-15)	Significant difference according to student's t-test?	p-value (-log10)	Difference (log2)	Significant difference according to student's t-test?	p-value (-log10)	Difference (log2)	Significant difference according to student's t-test?	p-value (-log10)	Difference (log2)	Charge	PhosphositePlus: Known site	PhosphositePlus: Regulatory site	PhosphositePlus: Regulatory site protInteract	Localization probability	PEP	Score	Delta score	Score for localization	Mass error [ppm]	Intensity	untreated_1	untreated_2	untreated_3	PP1_1	PP1_2	PP1_3	PP2A_1	PP2A_2	PP2A_3
A0FGR8	ESYT2	Extended synaptotagmin-2	761	HISVKEPTPSIASDISLPIATQELRQRLRQL	yes	2.90641	-0.84686	yes	4.77056	-4.18171	yes	4.62795	3.33485	2	yes			0.99998	1.21e-12	133.93	117.53	133.93	0.70762	160750000	16.879	16.8305	17.138	16.08	16.1826	16.0442	12.5201	12.7666	13.0156
A0MZ66	KIAA1598	Shootin-1	494	RILRRRKVTAEADSSSPTGILATSESKSMPV		1.13494	-0.162875		1.70613	-0.254167		0.9816	0.0912914	2	yes			0.996271	0	468.7	420.48	294.93	-0.41349	438110000	19.01	18.9246	19.1315	18.798	18.883	18.8965	18.829	18.744	18.7305
A0MZ66	KIAA1598	Shootin-1	249	FAQEMFIEQNKLKRQSHLLLQSSIPDQQLLK	yes	4.26506	-4.61302	yes	4.52884	-4.49912		0.128014	-0.113897	4	yes			0.992544	6.1e-11	132.59	75.262	132.59	0.22681	230540000	17.4996	17.3799	17.5086	12.8242	13.2965	12.4284	13.1768	12.5462	13.1678
A1L170	C1orf226	Uncharacterized protein C1orf226	223	QDESKLKMTECRRASSPSLIERNGFKLSLSP	yes	2.17468	-0.862354		1.3093	-0.450097		1.24846	-0.412257	2	yes			0.9985	4.94e-17	190.57	107.74	143.5	-0.17218	1209400000	19.9642	19.763	20.1857	19.1987	19.245	18.8821	19.4341	19.3986	19.7299
A1L390	PLEKHG3	Pleckstrin homology domain-containing family G member 3	76	SNNNSSSWLNVKGPLSPFNSRAAAGPAHHKL	yes	4.04357	-3.15081	yes	3.74465	-2.37043	yes	2.38316	-0.780381	2	yes			0.999996	0.0032336	86.463	66.176	65.842	-1.4372	42879000	16.4011	16.799	16.9454	13.7874	13.4298	13.476	14.4461	14.3779	14.2103
A1X283	SH3PXD2B	SH3 and PX domain-containing protein 2B	675	QVDICNLRSKLRPAKSQDKSLLDGEGPQAVG	yes	4.23344	-3.11967	yes	4.44161	-2.12036	yes	2.33085	-0.999314	3	yes			0.969945	9.63e-14	144.43	122.42	95.878	0.46733	99864000	15.9265	15.8637	16.1122	12.9488	12.5371	13.0575	13.8881	13.9509	13.7024
A4D1E1	ZNF804B	Zinc finger protein 804B	877	MYYLNKSKRNQESLGSPHICDLGKVRPMKCN		1.47209	-0.153062		0.100799	-0.0144323		2.30785	-0.138629	2	yes			0.999169	0.00107822	83.045	26.497	83.045	1.4395	1634000000	19.2822	19.241	19.3971	19.1314	19.1726	19.1571	19.331	19.2894	19.2566
A5YM69	ARHGEF35	Rho guanine nucleotide exchange factor 35	184	EEETSSDNSGQTRYYSPCEEHPAETNQNEGA		0.545064	-0.125338		0.447743	-0.128256		0.0108964	0.00291761	3	yes			0.999944	5.83e-28	183.64	170.55	140.04	-0.89866	140010000	14.8205	14.926	15.1404	14.7978	14.7994	14.9138	14.9787	14.8189	14.7045
A6NKF1	SAC3D1	SAC3 domain-containing protein 1	402	VVMAEEEDEGTDRPGSPA_____________		0.838464	-0.127997		1.06119	-0.135248		0.0384703	0.0072511	3	yes			1	6.21e-26	180.09	164.14	180.09	-0.31317	441120000	17.7881	17.6498	17.7962	17.5269	17.709	17.6141	17.6794	17.5566	17.5922
A7E2V4	ZSWIM8	Zinc finger SWIM domain-containing protein 8	1130	LALGSRGGYNGRGWGSPGRPKKKHTGMASID	yes	4.35496	-3.94775	yes	4.72675	-2.91236	yes	2.24433	-1.03539	3	yes			1	0.0115768	58.676	24.298	58.676	-0.11663	369870000	19.0541	18.7404	18.7539	14.5712	14.9462	15.1878	15.9255	15.8259	16.06
A7KAX9	ARHGAP32	Rho GTPase-activating protein 32	952	STWDKCVEERDATNRSPTQIVKMKTNETVAQ	yes	2.03869	-0.599218	yes	1.81349	-0.427739		0.562828	-0.171478	3	yes			0.952143	8.76e-07	111.64	66.284	106.38	-0.4083	168580000	18.0181	17.9971	18.2069	17.4327	17.6791	17.3126	17.7404	17.7146	17.4838
A8CG34	POM121C	Nuclear envelope pore membrane protein POM 121C	165	GRRPPARPAPRSTPPSPPTHRVHHFYPSLPT	yes	1.1929	-0.982305		0.0919238	-0.0657514		1.0761	-0.916553	3	yes			0.996902	0.0270625	64.65	30.868	64.65	0.024765	18326000	14.3683	13.9817	14.5402	13.4838	13.8181	12.6414	14.2212	13.8995	14.5723
A8MT19;Q8IUC4	RHPN2P1;RHPN2	Putative rhophilin-2-like protein RHPN2P1;Rhophilin-2	536;639	DDNKTDKTQKISKKLSFLSWGTNKNRQKSAS	yes	3.49492	-1.54016	yes	3.95092	-1.55543		0.0487781	0.0152651	3				0.999989	1.93e-05	115.82	77.45	115.82	0.072344	118970000	18.3636	18.0691	18.3199	16.7565	16.8504	16.5253	16.7824	16.6223	16.6817
C9JLW8	FAM195B	Protein FAM195B	21	VSRVVYNGKRTSSPRSPPSSSEIFTPAHEEN		0.440317	0.130574		0.0790115	-0.018287		0.502017	0.148861	3	yes	yes	CTBP1(DISRUPTS)	0.992869	5.84e-48	220.92	201.89	157.14	-0.89309	678370000	16.577	16.5609	16.7334	16.6014	16.979	16.6828	16.7034	16.6175	16.4956
O00178	GTPBP1	GTP-binding protein 1	24	AMDSPVPASMFAPEPSSPGAARAAAAAARLH	yes	5.61203	-2.56182	yes	4.88218	-1.61212	yes	4.002	-0.949707	3	yes			0.683971	2.19e-59	225.69	209.46	143.9	0.22282	268290000	18.3301	18.3656	18.4841	15.9196	15.8033	15.7713	16.784	16.8509	16.7084
O00193	SMAP	Small acidic protein	17	SAARESHPHGVKRSASPDDDLGSSNWEAADL	yes	2.52962	-0.38681		1.80009	-0.242272		3.50181	-0.144538	3	yes			0.999795	3.47e-125	311.21	273.3	219.47	0.0090032	3829300000	19.3982	19.3847	19.5693	19.0502	19.0661	19.0755	19.2253	19.2094	19.1906
O00203	AP3B1	AP-3 complex subunit beta-1	276	KEGDELEDNGKNFYESDDDQKEKTDKKKKPY	yes	2.02957	-0.615509	yes	2.76543	-1.02966	yes	2.3913	0.414153	3	yes			1	7.45e-30	205.78	180.59	205.78	-0.18718	10701000000	20.4566	20.5874	20.8798	20.1016	19.9708	20.0047	19.684	19.6536	19.4972
O00231	PSMD11	26S proteasome non-ATPase regulatory subunit 11	14	__MAAAAVVEFQRAQSLLSTDREASIDILHS	yes	4.43425	-2.17392	yes	5.10711	-4.44465	yes	3.94971	2.27073	4	yes	yes		0.995437	1.39e-25	205.09	140.67	154.86	-0.40445	504640000	18.9662	18.8508	19.1161	16.8153	16.9307	16.6654	14.7382	14.294	14.567
O00264	PGRMC1	Membrane-associated progesterone receptor component 1	181	HVGKLLKEGEEPTVYSDEEEPKDESARKND_		1.83239	-0.224689		0.219798	-0.037714		1.36396	-0.186975	3	yes	yes		0.999999	7.19e-86	275.2	247.05	221.14	0.23818	216190000000	21.6236	21.6641	21.7616	21.4444	21.4039	21.5269	21.7127	21.6823	21.5411
O00264	PGRMC1	Membrane-associated progesterone receptor component 1	57	LYKIVRGDQPAASGDSDDDEPPPLPRLKRRD		0.351681	0.0467103		0.117714	-0.0381311		0.274516	0.0848414	2	yes	yes		0.999997	4.39e-103	295.69	273.8	295.69	0.55211	3370100000	18.889	18.9232	18.9847	18.8908	19.0539	18.9924	19.0863	18.6901	18.9061
O00273	DFFA	DNA fragmentation factor subunit alpha	315	TQSLHSLRSISASKASPPGDLQNPKRARQDP		1.249	-0.254115		1.48711	-0.306648		0.927146	0.0525328	2	yes			1	1.84e-23	182.13	138.43	150.49	-0.7063	5396500000	20.9807	20.668	20.8991	20.5582	20.6088	20.6186	20.5797	20.529	20.5192
O00303	EIF3F	Eukaryotic translation initiation factor 3 subunit F	258	DTERIGVDLIMKTCFSPNRVIGLSSDLQQVG		0.669067	-0.508218		0.62547	-0.177016		0.423393	-0.331202	2	yes			0.999972	1.98e-106	294.23	273.75	98.044	0.1796	1463400000	19.0933	18.8414	19.2089	18.7057	19.0045	17.9087	18.8847	18.749	18.9788
O00418	EEF2K	Eukaryotic elongation factor 2 kinase	470	EPREHGHSYSNRKYESDEDSLGSSGRVCVEK		1.72608	-0.209745		2.01683	0.192586	yes	3.20367	-0.402332	2	yes			1	3.11e-35	219.97	159.78	219.97	-0.28268	1232700000	19.3447	19.2251	19.3382	19.0509	19.1705	19.0574	19.5125	19.5063	19.467
O00418	EEF2K	Eukaryotic elongation factor 2 kinase	474	HGHSYSNRKYESDEDSLGSSGRVCVEKWNLL		0.877339	-0.273584	yes	1.90968	-0.626108		1.56017	0.352524	3	yes			0.999938	3.11e-35	219.97	159.78	148.06	0.84516	482300000	18.4564	18.431	18.8174	18.265	18.4355	18.1835	17.9703	17.8043	18.0518
O00429	DNM1L	Dynamin-1-like protein	616	LLAEEKSKPIPIMPASPQKGHAVNLLDVPVP		1.7678	-0.240134	yes	5.09382	-2.12758	yes	4.88668	1.88745	3	yes	yes		1	8.43e-07	123.41	89.133	123.41	0.039885	1236000000	20.7508	20.7306	20.869	20.576	20.5962	20.4578	18.7245	18.7033	18.5399
O00443	PIK3C2A	Phosphatidylinositol 4-phosphate 3-kinase C2 domain-containing subunit alpha	338	VNGKSLSVATVTRSQSLNIRTTQLAKAQGHI	yes	1.88031	-1.06096	yes	3.54164	-0.893003		0.275407	-0.16796	2	yes			0.999994	5.84e-05	134.23	44.529	134.23	0.61715	205360000	16.4121	16.3183	16.5376	15.4863	15.7035	14.8952	15.6097	15.4949	15.4842
O00499	BIN1	Myc box-dependent-interacting protein 1	298	AQPSDNAPAKGNKSPSPPDGSPAATPEIRVN	yes	2.29717	-0.314959		1.45766	-0.177091		2.51657	-0.137868	2	yes			1	4.93e-103	298.78	240.98	275.42	-0.23607	4134700000	19.2265	19.2678	19.4061	18.973	19.0154	18.9671	19.1352	19.0928	19.1411
O00499	BIN1	Myc box-dependent-interacting protein 1	303	NAPAKGNKSPSPPDGSPAATPEIRVNHEPEP		0.420655	0.0702413	yes	3.05949	-0.470364	yes	2.99194	0.540605	2	yes			0.999999	1.7e-103	310.74	246.64	310.74	-0.14345	1613200000	17.9125	17.8315	17.9837	17.923	18.0914	17.924	17.4157	17.4967	17.4042
O00499	BIN1	Myc box-dependent-interacting protein 1	331	PEPAGGATPGATLPKSPSQLRKGPPVPPPPK	yes	3.85972	-4.92116		1.43549	-0.240437	yes	3.807	-4.68073	3	yes			0.992908	1.95e-73	247.68	228.19	77.984	-0.52725	1874300000	19.8749	19.6238	19.7563	14.2988	15.452	14.7406	19.5401	19.539	19.4545
O00505	KPNA3	Importin subunit alpha-4	60	LLKKRNVPQEESLEDSDVDADFKAQNVTLEA	yes	2.99277	-0.364985	yes	5.8348	-2.8335	yes	5.5957	2.46852	2	yes			1	2.69e-111	307.82	277.84	212.26	1.1068	623590000	17.2913	17.277	17.3736	16.9717	16.986	16.8894	14.4865	14.5732	14.3817
O00512	BCL9	B-cell CLL/lymphoma 9 protein	687	GNNPIFPRIPVEGPLSPSRGDFPKGIPPQMG		0.3425	-0.146943	yes	1.94289	-0.697107	yes	2.30928	0.550164	3	yes			0.999669	2.45e-31	188.04	148.71	188.04	0.087461	634870000	19.5704	19.0418	19.2809	19.1305	19.3164	19.0052	18.5292	18.618	18.6545
O00629	KPNA4	Importin subunit alpha-3	60	LLKRRNVPHEDICEDSDIDGDYRVQNTSLEA		0.918485	-0.641704		0.357395	-0.37715		0.323834	-0.264555	3	yes			1	3.61e-11	140.17	125.56	140.17	-1.5283	65891000	13.2561	13.9618	14.2933	13.2305	13.3725	12.9831	14.0782	13.2606	13.041
O00750	PIK3C2B	Phosphatidylinositol 4-phosphate 3-kinase C2 domain-containing subunit beta	155	SSPGPGDIEGSCKKLSPPPLPPRASIWDTPP		1.42045	-0.181557		1.36735	-0.174192		0.072888	-0.00736491	3	yes			1	0.000660774	98.942	68.737	81.494	0.35597	432530000	18.4299	18.2656	18.4251	18.1654	18.242	18.1684	18.2259	18.1492	18.2229
O14530	TXNDC9	Thioredoxin domain-containing protein 9	188	ETLEWRLGSSDILNYSGNLMEPPFQNQKKFG		1.26703	-0.226238		0.671025	-0.122783		0.61503	-0.103455	3	yes			0.999588	9.38e-19	152.88	110.08	152.88	-0.0862	139090000	16.3329	16.1704	16.3826	15.9947	16.1741	16.0385	16.2457	16.0699	16.2019
O14545	TRAFD1	TRAF-type zinc finger domain-containing protein 1	327	CNPSRALPSLNTGSSSPRGVEEPDVIFQNFL	yes	2.45205	-0.413336	yes	2.15022	-0.341106		0.645128	-0.07223	2	yes			0.999376	4.95e-51	258.79	220.8	258.79	-0.0014859	6825700000	21.0564	20.8876	21.0596	20.5252	20.6491	20.5893	20.7228	20.5989	20.6587
O14545	TRAFD1	TRAF-type zinc finger domain-containing protein 1	415	VTEGIPRLDSQPQETSPELPRRRVRHQGDLS		1.0967	-0.177937		1.63301	-0.272698		0.947397	0.0947615	2	yes			0.999755	2.58e-114	317.7	198.97	219.52	0.58895	10970000000	20.9797	20.8041	21.0312	20.6945	20.7981	20.7887	20.7316	20.628	20.6374
O14578	CIT	Citron Rho-interacting kinase	1993	REKSPGRMLSTRRERSPGRLFEDSSRGRLPA	yes	2.92726	-3.12679	yes	1.51699	-0.921141	yes	2.52573	-2.20565	4	yes			0.999976	8.88e-07	119.46	99.781	61.226	0.018171	367330000	16.6146	17.0065	17.4106	14.4438	13.7994	13.4082	15.7842	16.3308	16.1532
O14579	COPE	Coatomer subunit epsilon	99	VRMFADYLAHESRRDSIVAELDREMSRSVDV		1.10642	-0.212462		0.814701	-0.158926		0.513704	-0.0535364	3	yes			1	1.09e-19	203.93	152.06	162.64	-0.13588	326870000	15.9353	15.8361	16.1236	15.6896	15.7713	15.7967	15.869	15.7873	15.7619
O14617	AP3D1	AP-3 complex subunit delta-1	658	AVFHEEEQRRPKHRPSEADEEELARRREARK	yes	4.67638	-4.43071	yes	4.19517	-3.396	yes	2.32311	-1.03471	3	yes			1	4.26e-77	287.01	232.6	195.25	-0.16873	2754300000	19.9705	20.0458	19.5793	15.5	15.6141	15.1893	16.3752	16.3047	16.7277
O14617	AP3D1	AP-3 complex subunit delta-1	829	EKLPIQKHRNTETSKSPEKDVPMVEKKSKKP	yes	2.92656	-0.606197		0.371885	-0.0489915	yes	3.42776	-0.557206	3	yes			0.949899	4.34e-07	118.51	93.192	118.51	-0.79701	437780000	19.0154	19.1342	19.202	18.4827	18.4431	18.6072	19.085	19.0622	19.0574
O14639	ABLIM1	Actin-binding LIM protein 1	706	LPDGHMPAMRMDRGVSMPNMLEPKIFPYEML	yes	2.29983	-0.376604	yes	4.00408	-0.857613	yes	2.56868	0.481009	3	yes			1	1.9e-05	115.14	89.094	40.962	0.073349	645810000	20.4261	20.3128	20.3951	19.9666	20.1151	19.9225	19.529	19.591	19.4412
O14639	ABLIM1	Actin-binding LIM protein 1	587	PPSFAVVGPDMKRRSSGREEDDEELLRRRQL	yes	2.44504	-2.10695	yes	1.98607	-1.51226		0.840173	-0.594691	3	yes			0.615874	2.85e-10	133.16	74.334	133.16	0.51454	229100000	16.3452	16.9102	17.1765	15.1605	14.6083	14.3422	15.7333	15.1683	14.9935
O14639	ABLIM1	Actin-binding LIM protein 1	655	SPINSASHIPSSKTASLPGYGRNGLHRPVST	yes	2.83389	-0.45185	yes	3.68575	-0.722865		1.87856	0.271015	2	yes			1	1.83e-24	213.25	159.76	213.25	-0.05958	1930100000	19.4455	19.4922	19.5648	18.9709	19.1317	19.0444	18.8564	18.7725	18.705
O14639	ABLIM1	Actin-binding LIM protein 1	431	DKQERQSLGESPRTLSPTPSAEGYQDVRDRM		1.49167	-0.312749	yes	3.53397	-1.70188	yes	3.13974	1.38914	2	yes			0.999999	1.24e-116	334.46	276.36	278.08	-0.13133	1596100000	18.1026	17.9609	18.1781	17.6685	17.9108	17.7241	16.6303	16.3021	16.2035
O14646	CHD1	Chromodomain-helicase-DNA-binding protein 1	1677	SDWQMDHRASSSGPRSPLDQRSPYGSRSPFE	yes	2.84661	-5.43255	yes	2.8493	-2.68056	yes	1.78363	-2.75199	3	yes			0.739372	0.0021506	71.601	16.901	63.128	-1.6372	248080000	18.1287	18.8364	18.8667	13.8591	11.881	13.7942	16.412	15.7043	15.6739
O14646	CHD1	Chromodomain-helicase-DNA-binding protein 1	180	ESEEEREKSSCDETESDYEPKNKVKSRKPQN	yes	3.79191	-3.15413	yes	4.87283	-5.66526	yes	3.79082	2.51114	2	yes			0.999715	1.46e-39	227.63	204.4	227.63	-0.93731	102420000	18.3509	18.1554	18.7772	15.2881	15.5038	15.0292	12.6019	12.6874	12.9984
O14681	EI24	Etoposide-induced protein 2.4 homolog	56	RRRRASSVLAQRRAQSIERKQESEPRIVSRI		0.215127	2.52767		0.0263219	-0.236425		0.313263	2.76409	3	yes			1	0.0011372	108.43	24.548	96.342	-0.046533	38958000	12.8516	19.505	9.62774	13.8944	23.4932	12.1798	13.6192	15.1768	12.479
O14686	KMT2D	Histone-lysine N-methyltransferase 2D	4738	PHLGSGRWEQEDRALSPVIPLIPRASIPVFP		0.96661	-0.182142	yes	1.89484	-0.356876		1.35969	0.174734	2	yes			1	7.85e-14	174.24	121.76	59.198	-0.32891	178230000	16.9591	16.7025	16.8544	16.5756	16.7395	16.6545	16.5504	16.4235	16.4715
O14686	KMT2D	Histone-lysine N-methyltransferase 2D	2274	ESPGVGGGKASEPLLSPPPFGESRKALEVKK		1.39374	-0.358934		1.55797	-0.406459		0.823776	0.0475248	2	yes			1	1.41e-55	244.17	219.91	244.17	0.03364	213870000	15.7139	15.7335	16.0791	15.4531	15.4786	15.518	15.4658	15.4404	15.4009
O14686	KMT2D	Histone-lysine N-methyltransferase 2D	1671	GVEHMECEIKLEGPVSPDVEPGKEETEESKK		1.45041	-0.282515		0.0324	0.00896263		2.0332	-0.291478	3	yes			1	6.14e-34	193.77	156.1	193.77	0.61455	199520000	17.0712	16.9978	17.2685	16.8281	16.9015	16.7605	17.1923	17.0334	17.1388
O14733	MAP2K7	Dual specificity mitogen-activated protein kinase kinase 7	35	ENREARRRIDLNLDISPQRPRPTLQLPLAND	yes	1.57255	-0.440372	yes	3.34919	-1.40797	yes	3.59177	0.967602	4	yes			0.999937	1.4e-13	141.9	134.49	141.9	0.63684	108510000	16.6646	16.6395	17.006	16.2704	16.4311	16.2874	15.3135	15.2904	15.4822
O14737	PDCD5	Programmed cell death protein 5	119	EKTTTVKFNRRKVMDSDEDDDY_________		0.429807	0.477346		0.826725	0.866419		1.4388	-0.389072	2	yes	yes		1	0.000206261	100.41	96.69	89.629	-0.26564	1127200000	17.6184	18.4926	19.2523	18.8567	19.0317	18.9069	19.511	19.336	19.1154
O14745	SLC9A3R1	Na(+)/H(+) exchange regulatory cofactor NHE-RF1	280	QKENSREALAEAALESPRPALVRSASSDTSE	yes	2.86472	-0.526957	yes	5.70445	-3.82841	yes	5.36763	3.30146	3	yes			1	2.26e-88	287.39	253.3	242.22	-0.35189	5163800000	20.1488	20.0345	20.1715	19.5102	19.6858	19.5778	16.4445	16.2567	16.1683
O14828	SCAMP3	Secretory carrier-associated membrane protein 3	76	LPPPSAPSLQPSRKLSPTEPKNYGSYSTQAS		0.666395	-0.561884		0.148582	0.125692		0.641522	-0.687576	3	yes			0.973397	0.00019397	124.1	42.766	124.1	0.033401	853970000	17.8891	17.6508	17.6779	17.3636	17.7131	16.4554	17.5832	17.5356	18.4761
O14867	BACH1	Transcription regulator protein BACH1	445	QKRSECPWLGIRISESPEPGQRTFTTLSSVN	yes	1.15545	-0.772448	yes	2.12992	-1.53963	yes	1.46621	0.76718	2	yes			1	1.25e-18	192.95	157.29	192.95	-0.27397	230550000	18.5985	18.1586	19.0558	17.8573	18.127	17.5113	16.8418	16.9656	17.3866
O14874	BCKDK	[3-methyl-2-oxobutanoate dehydrogenase [lipoamide]] kinase, mitochondrial	31	PLRPLLGPALALRARSTSATDTHHVEMARER		0.952657	-0.759393		1.01376	-0.762789		0.00420587	0.00339635	3	yes			0.933702	1.37e-10	142.19	123.52	142.19	-0.72881	1545000000	17.3727	16.5137	17.5087	16.4479	16.6841	15.9849	16.2365	16.1707	16.6995
O14908	GIPC1	PDZ domain-containing protein GIPC1	232	AFDMISQRSAGGRPGSGPQLGTGRGTLRLRS	yes	4.79152	-3.39611	yes	4.0021	-2.63628	yes	2.24849	-0.75983	3	yes			1	1.62e-31	194	160.16	186.06	0.16353	335470000	17.542	17.2246	17.6081	14.0025	14.2033	13.9806	14.7921	15.0451	14.6286
O14920	IKBKB	Inhibitor of nuclear factor kappa-B kinase subunit beta	672	LLKIACSKVRGPVSGSPDSMNASRLSQPGQL		0.550718	-0.152133		0.546305	-0.115473		0.14229	-0.0366592	2	yes			0.99756	5.72e-15	153.79	139.1	153.79	-0.10759	540050000	18.8862	18.796	19.0849	18.6734	18.945	18.6923	18.854	18.7314	18.8351
O14929	HAT1	Histone acetyltransferase type B catalytic subunit	361	EQYRSYRLDIKRRLISPYKKKQRDLAKMRKC		0.850856	-0.768991		0.371772	-0.208585		0.613699	-0.560406	3	yes			0.999995	0.00228335	96.331	40.782	91.867	-0.088353	672390000	19.5682	18.9934	19.475	18.8934	19.0168	17.8195	19.0365	18.9365	19.438
P19105;O14950;P24844	MYL12A;MYL12B;MYL9	Myosin regulatory light chain 12A;Myosin regulatory light chain 12B;Myosin regulatory light polypeptide 9	19;20;20	KRTKTKTKKRPQRATSNVFAMFDQSQIQEFK	yes	3.25257	-1.93017		1.02017	0.206409	yes	3.42393	-2.13658	3	yes	yes	MRLC3(DISRUPTS)	0.5	7.72e-23	177.56	147.13	177.56	-1.5563	87857000	16.5195	16.7413	16.6913	15.0677	14.6337	14.4602	16.9883	16.7665	16.8165
O14974	PPP1R12A	Protein phosphatase 1 regulatory subunit 12A	445	DESPATWRLGLRKTGSYGALAEITASKEGQK	yes	2.4389	-2.84554	yes	3.0468	-2.2946		0.519181	-0.550947	3	yes	yes	14-3-3 beta(INDUCES)	0.5	6.48e-56	250.83	195.52	250.83	0.047018	226160000	17.4909	18.1122	17.9139	15.8487	14.6123	14.5194	15.8925	15.2712	15.4695
O15027	SEC16A	Protein transport protein Sec16A	1905	WDRADSGPTQPPLSLSPAPETKRPGQAAKKE	yes	3.76111	-1.54019	yes	4.1641	-2.09162	yes	2.08656	0.551431	2	yes			0.999995	7.48e-169	356.36	317.85	277.07	-0.71944	1665400000	20.3886	20.1534	20.4342	18.7456	18.6824	18.9278	18.3935	18.099	18.2089
O15027	SEC16A	Protein transport protein Sec16A	1149	EKRDNNWRYDPRFTGSFDDDPDPHRDPYGEE	yes	2.67476	-0.531182	yes	1.91204	-2.63376	yes	1.5902	2.10258	4	yes			0.83152	7.09e-37	194.19	175.65	194.19	-0.37248	794470000	16.4478	16.2858	16.4425	15.8051	15.9671	15.8104	14.9657	13.1033	13.2059
O15027	SEC16A	Protein transport protein Sec16A	1786	LLPSAPQTLPDGPLASPARVPMFPVPLPPGP	yes	3.10503	-1.05205	yes	5.70216	-3.84388	yes	5.14814	2.79183	2	yes			1	2.07e-24	185.55	157.2	185.55	1.0223	215690000	16.5735	16.5588	16.8092	15.6688	15.6835	15.4331	12.8501	12.7154	12.8443
O15027	SEC16A	Protein transport protein Sec16A	391	PEDEASGSFFKQIDSSPVGGETDETTVSQNY		0.375174	-0.0819963		0.574508	-0.115719		0.367269	0.0337226	2	yes			0.963476	1.18e-85	271.66	249.75	265.19	0.5831	1919000000	19.1435	18.8737	19.1216	18.9554	19.0206	18.9168	18.8904	18.9721	18.929
O15027	SEC16A	Protein transport protein Sec16A	1044	SAYAQNYRYPEPERPSSRASHSSERPPPRQG	yes	1.91355	-3.69115	yes	3.61516	-2.31238		0.744994	-1.37877	3				0.849853	0.00951854	63.091	38.156	56.951	-0.1184	411320000	15.7326	16.1691	16.0666	13.4051	12.8376	10.6522	13.9339	13.4974	13.5999
O15085	ARHGEF11	Rho guanine nucleotide exchange factor 11	35	DSAPERKSPSHHRQPSDASETTGLVQRCVII	yes	3.25029	-1.37387	yes	2.79494	-2.9372	yes	1.80974	1.56332	2	yes			0.995486	6.1e-35	208.82	166.74	110.04	0.48335	209740000	16.3384	16.1249	16.4569	14.9012	15.1147	14.7827	13.7579	13.7285	12.6222
O15119	TBX3	T-box transcription factor TBX3	456	TISSSTRGLGAEERRSPVREGTAPAKVEEAR		0.811613	-0.757472		0.179553	-0.0935752		0.686042	-0.663897	4	yes			1	1.74e-12	154.65	129.33	106.14	0.10382	387260000	17.4487	17.1038	17.5099	16.9027	17.108	15.7793	17.22	17.0189	17.5428
O15119	TBX3	T-box transcription factor TBX3	707	LNSRSSTLSSSSMSLSPKLCAEKEAATSELQ	yes	3.20734	-0.540494		1.9349	-0.244424		2.0491	-0.296071	2	yes			0.999999	1.01e-54	256.35	191.17	256.35	-0.0018749	636970000	19.7024	19.6063	19.7119	19.1528	19.0489	19.1975	19.4094	19.5133	19.3647
O15155	BET1	BET1 homolog	48	ERLTESLRSKVTAIKSLSIEIGHEVKTQNKL	yes	4.88456	-1.57837	yes	2.93489	-2.95194	yes	1.73328	1.37358	3	yes			0.593765	3.17e-07	134.61	91.102	134.61	-0.10439	198130000	19.1324	19.2007	19.0716	17.4612	17.6136	17.5947	16.5882	15.4763	16.4843
O15164	TRIM24	Transcription intermediary factor 1-alpha	1028	PEFRNESEDNKFSDDSDDDFVQPRKKRLKSI		1.25658	-0.384328		0.350531	-0.215332		0.263412	-0.168996	3	yes			0.999492	0.000213873	80.683	68.128	80.683	0.21754	496420000	17.1141	16.779	17.0267	16.5657	16.4239	16.7772	16.6373	17.2108	16.4257
O15234	CASC3	Protein CASC3	10	______MADRRRQRASQDTEDEESGASGSDS		1.3843	0.182179	yes	3.362	1.23401	yes	3.09369	-1.05183	3				0.995841	1.1e-19	154.66	142.58	154.66	-0.22344	143730000	14.2577	14.1119	14.2168	14.3154	14.4612	14.3563	15.4804	15.224	15.584
O15234	CASC3	Protein CASC3	148	EEKPDTKSTVTGERQSGDGQESTEPVENKVG	yes	4.69234	-1.54426	yes	2.59027	-0.346245	yes	4.65896	-1.19801	3	yes			1	9.42e-139	324.63	289.5	324.63	0.12621	4638100000	20.8079	20.7196	20.8803	19.2572	19.3412	19.1767	20.4114	20.4785	20.4792
O15234	CASC3	Protein CASC3	265	PDDIKPRRIRKPRYGSPPQRDPNWNGERLNK	yes	2.38174	-0.289368		1.59164	-0.170399		1.08116	-0.118969	3	yes			0.999805	3.57e-05	108.45	82.403	108.45	0.83469	2772100000	18.5256	18.6042	18.6359	18.2295	18.3533	18.3148	18.4879	18.364	18.4026
O15258	RER1	Protein RER1	95	IAFLSPKVDPSLMEDSDDGPSLPTKQNEEFR		0.475278	0.137424		0.319248	-0.082791		1.13106	0.220215	2	yes			1	1.12e-32	204.81	180.96	204.81	-1.4013	334330000	18.6054	18.6208	18.9024	18.7901	19.005	18.7457	18.6786	18.6632	18.5383
O15320	CTAGE5	cTAGE family member 5	536	PSPLGWPSSETRAFLSPPTLLEGPLRLSPLL	yes	2.36698	-0.287397	yes	3.79791	-1.80542	yes	3.57656	1.51802	2	yes			0.999933	8.16e-67	263.83	233.21	173.06	0.81225	525400000	17.7741	17.6223	17.7019	17.4381	17.4306	17.3675	15.8569	16.1234	15.7017
O15320	CTAGE5	cTAGE family member 5	596	RLTDPHRAPSDTGSLSPPWDQDRRMMFPPPG		0.0576509	-0.024196	yes	2.37339	1.01962	yes	2.41065	-1.04382	4	yes			0.997884	2.64e-13	139.93	96.333	95.459	-0.18674	990910000	16.3817	16.2222	16.5771	16.3814	16.5409	16.186	17.6926	17.3	17.2472
O15320	CTAGE5	cTAGE family member 5	635	PPQRQDRFCSNSGRLSGPAELRSFNMPSLDK	yes	4.01422	-5.4312	yes	4.89165	-4.86892		0.70146	-0.562282	3	yes			0.999997	2.79e-10	135.38	105.31	135.38	-0.58443	1132800000	20.0032	20.1135	19.7641	14.7718	14.9407	13.8746	15.1195	14.8088	15.3456
O15320;Q8IX94;Q86UF2;P0CG41;A4D2H0;A4FU28	CTAGE5;CTAGE4;CTAGE6;CTAGE8;CTAGE15;CTAGE9	cTAGE family member 5;cTAGE family member 4;cTAGE family member 6;cTAGE family member 8;cTAGE family member 15;cTAGE family member 9	137;138;138;138;138;138	TEAQSLEATCEKLNRSNSELEDEILCLEKEL		0.980635	-0.161101		0.857974	-0.140735		0.238481	-0.020366	2	yes			0.947791	4.47e-35	212.92	166.22	212.92	1.2777	317310000	17.4471	17.2396	17.4677	17.1741	17.2533	17.2437	17.2891	17.2236	17.2195
O15344	MID1	E3 ubiquitin-protein ligase Midline-1	96	NIIDRFQKASVSGPNSPSETRRERAFDANTM		0.640689	-0.473067	yes	2.58816	-2.04077	yes	2.29265	1.5677	2	yes			0.995816	3.38e-50	244	178.29	120.7	1.1064	112890000	16.8169	16.5961	17.4303	16.38	16.8957	16.1484	14.8894	14.6137	15.2179
O15357	INPPL1	Phosphatidylinositol 3,4,5-trisphosphate 5-phosphatase 2	1176	DYGRPLSFPPPRIRESIQEDLAEEAPCLQGG	yes	4.20573	-1.06013	yes	4.2158	-1.11215		0.341059	0.052022	3	yes			1	1.79e-25	177.41	156.76	140.55	0.38008	167060000	15.7169	15.5958	15.5824	14.4864	14.6075	14.6209	14.442	14.5143	14.6024
O15357	INPPL1	Phosphatidylinositol 3,4,5-trisphosphate 5-phosphatase 2	240	VLSGLEILSKVFDQQSSPMVTRLLQQQNLPQ		1.44733	-0.250705	yes	3.4314	-0.896077	yes	3.63737	0.645372	2				0.657624	0.000971043	92.295	74.97	92.295	-1.4686	202490000	18.5117	18.3151	18.5455	18.1758	18.2791	18.1653	17.5923	17.489	17.6028
O15371	EIF3D	Eukaryotic translation initiation factor 3 subunit D	161	VRQKWDQKSQKPRDSSVEVRSDWEVKEEMDF	yes	1.17049	-0.841517	yes	4.40667	-0.269587		0.780076	-0.57193	2	yes			0.993486	1.97e-07	155.07	71.862	155.07	0.14038	270860000	14.5275	14.4995	14.4976	13.0525	13.7296	14.218	14.2193	14.2473	14.2492
O15400	STX7	Syntaxin-7	129	REKEFVARVRASSRVSGSFPEDSSKERNLVS	yes	3.08529	-1.22422	yes	3.16966	-1.28755		0.762179	0.0633272	3	yes			0.97288	3.07e-29	198.49	159.98	198.49	0.23332	1271000000	20.3985	20.1376	20.5945	19.1445	19.203	19.1105	19.0975	19.039	19.1315
O15427	SLC16A3	Monocarboxylate transporter 4	464	AEPEKNGEVVHTPETSV______________	yes	2.30661	-0.322419	yes	2.62059	-0.392353		0.638435	0.0699336	3	yes			0.934727	7.83e-62	242.98	227.09	242.98	0.072423	4783800000	22.1676	22.0703	22.2265	21.7626	21.8701	21.8645	21.8322	21.7247	21.7303
O15446	CD3EAP	DNA-directed RNA polymerase I subunit RPA34	285	KQEQINTEPLEDTVLSPTKKRKRQKGTEGME		1.29114	-0.227839		0.523857	-0.0985641		0.880203	-0.129275	2	yes			0.996768	6.13e-32	196.87	164.48	196.87	2.5058	254680000	18.4928	18.3712	18.6036	18.1666	18.3254	18.2921	18.4855	18.3266	18.3599
O15511	ARPC5	Actin-related protein 2/3 complex subunit 5	77	PPINTKSQAVKDRAGSIVLKVLISFKANDIE	yes	1.4755	-0.541442		1.35556	-0.454611		0.271852	-0.0868308	2	yes			1	0.00124664	111.95	51.511	111.95	0.45545	85928000	18.109	17.7318	18.166	17.5019	17.6132	17.2675	17.5328	17.4215	17.6887
Q6A1A2;O15530	PDPK2P;PDPK1	Putative 3-phosphoinositide-dependent protein kinase 2;3-phosphoinositide-dependent protein kinase 1	214;241	TAKVLSPESKQARANSFVGTAQYVSPELLTE		0.815481	-0.132306		1.09011	-0.170439		1.13547	0.0381336	2				0.999988	7.48e-169	356.36	320.65	316.38	0.069025	2189100000	19.955	19.7805	20.0282	19.7724	19.8201	19.7743	19.7541	19.746	19.7522
O43149	ZZEF1	Zinc finger ZZ-type and EF-hand domain-containing protein 1	2444	DERGDREEEVERPVSSPGDPEQKKLDPLEGL		1.54005	-0.279418		1.07545	-0.191403		0.872931	-0.0880146	4	yes			0.899415	2.79e-56	235.76	174.05	235.76	0.29548	386510000	18.4421	18.4046	18.6514	18.173	18.2841	18.2027	18.3548	18.2438	18.3252
O43150	ASAP2	Arf-GAP with SH3 domain, ANK repeat and PH domain-containing protein 2	701	HVEYEWRLLHEDLDESDDDMDEKLQPSPNRR		1.07543	-0.158432		0.833007	-0.125278		0.452664	-0.0331542	4	yes			1	1.46e-105	288.32	265.65	288.32	0.033435	1160900000	19.2745	19.3161	19.4895	19.1602	19.2121	19.2325	19.2794	19.2226	19.2022
O43159	RRP8	Ribosomal RNA-processing protein 8	223	PDQAPAEAPTEKTEVSPVPRTDSHEARAGAL	yes	2.79615	-1.92556	yes	2.07349	-0.453755	yes	2.45703	-1.47181	2	yes			0.999995	0.000505015	117.31	84.419	117.31	0.65113	118430000	17.9272	17.9105	18.1869	16.0773	16.4951	15.6755	17.5141	17.5401	17.6092
O43237	DYNC1LI2	Cytoplasmic dynein 1 light intermediate chain 2	194	KDFQDYMEPEEGCQGSPQRRGPLTSGSDEEN		1.03772	-0.172336		0.786365	-0.132928		0.240099	-0.0394084	2	yes			1	2.07e-95	290.18	277.82	290.18	-0.46006	10966000000	21.3872	21.3293	21.541	21.1563	21.3033	21.2809	21.3768	21.2298	21.2522
O43303	CCP110	Centriolar coiled-coil protein of 110 kDa	641	EQSRRSLRGSINRIVNESHLDKEHDAVEVAD		1.00888	-0.427589	yes	1.44815	-0.557079		0.346363	0.12949	2				1	2.2e-05	144.09	32.142	144.09	-0.25466	118570000	17.5977	17.4616	17.9765	17.3375	17.4123	17.0033	17.0391	17.0231	17.3025
O43306	ADCY6	Adenylate cyclase type 6	576	EEKAMLAKLQRTRANSMEGLMPRWVPDRAFS	yes	3.01394	-1.64356	yes	2.31889	-0.729791	yes	2.44562	-0.913772	2	yes			1	0.0019648	75.764	62.047	67.153	0.32217	131300000	18.2965	18.3269	18.6797	16.5175	17.0056	16.8492	17.6275	17.7484	17.7378
O43306	ADCY6	Adenylate cyclase type 6	54	CTPRYMSCLRDAEPPSPTPAGPPRCPWQDDA	yes	3.52193	-1.08753	yes	3.6173	-1.09463		0.0502201	0.00709216	2	yes			0.999965	6.33e-55	255.37	231.14	217.2	0.61837	321870000	18.6384	18.4498	18.7345	17.5005	17.5966	17.4631	17.5618	17.4657	17.5113
O43314	PPIP5K2	Inositol hexakisphosphate and diphosphoinositol-pentakisphosphate kinase 2	38	HFFHHADEDDEEEDDSPPERQIVVGICSMAK		0.613849	-0.440569		0.168246	0.103237		0.777769	-0.543805	4	yes			1	2.01e-43	218.07	195.36	208.92	0.16718	2306600000	18.2551	18.8159	18.4629	18.3729	17.5164	18.3229	18.6759	18.8626	18.3051
O43314	PPIP5K2	Inositol hexakisphosphate and diphosphoinositol-pentakisphosphate kinase 2	1172	VPRKTAEISSTALRSSPIMRKKVSLNTYTPA	yes	2.80251	-0.962098	yes	3.01324	-1.92164	yes	2.20437	0.959547	4	yes			0.946463	6.9e-07	112.88	93.823	112.88	-0.48497	1064800000	20.3617	20.0478	19.9432	19.1567	19.1662	19.1437	18.3829	18.3734	17.8315
O43318	MAP3K7	Mitogen-activated protein kinase kinase kinase 7	417	TTAYSKPKRGHRKTASFGNILDVPEIVISGN	yes	2.14502	-4.72341	yes	4.80436	-2.44854	yes	1.14756	-2.27487	2	yes			0.5	3.33e-12	135.04	102.42	135.04	-0.66246	47224000	16.2289	16.0374	16.2771	10.3602	10.7062	13.3067	13.6001	13.7941	13.8035
O43318	MAP3K7	Mitogen-activated protein kinase kinase kinase 7	389	SSVESLPPTSEGKRMSADMSEIEARIAATTA	yes	2.27901	-0.435089	yes	4.64818	-1.4826	yes	4.07062	1.04751	2	yes			1	3.81e-10	156	144.78	156	-1.432	1521100000	19.7007	19.6654	19.8488	19.2295	19.4115	19.2688	18.2861	18.2924	18.1887
O43318	MAP3K7	Mitogen-activated protein kinase kinase kinase 7	439	VPEIVISGNGQPRRRSIQDLTVTGTEPGQVS	yes	4.19709	-2.08951	yes	4.43157	-1.24624	yes	2.59012	-0.84327	2	yes			0.99999	1.44e-168	358.86	326.56	278.93	1.9	1321500000	18.9607	18.9978	19.0793	16.8416	17.1494	16.7783	17.7622	17.8578	17.6791
O43353	RIPK2	Receptor-interacting serine/threonine-protein kinase 2	363	SSQLHENSGSPETSRSLPAPQDNDFLSRKAQ	yes	2.02607	-0.574151		0.827865	-0.586176		0.0122034	0.0120249	2	yes			1	8.26e-05	102.52	68.134	97.551	0.017275	123430000	15.2574	15.4693	15.5687	15.0172	14.8041	14.7517	15.3886	14.8511	14.2971
O43353	RIPK2	Receptor-interacting serine/threonine-protein kinase 2	531	GLQPYPEILVVSRSPSLNLLQNKSM______	yes	4.64932	-1.428	yes	3.42975	-3.94046	yes	2.7022	2.51246	2	yes			0.99874	2.43e-07	147.26	112.51	129.37	1.046	178130000	18.3475	18.1733	18.3604	16.8731	16.8929	16.8314	15.0231	13.8476	14.1892
O43379	WDR62	WD repeat-containing protein 62	1144	MDRGGSQPRAGTGYASPDRTHVLAAGKAEET		1.4647	-0.287671	yes	2.96519	-0.768446	yes	2.58881	0.480775	3	yes			0.999465	2.77e-35	205.65	181.85	196.95	0.88329	336000000	18.5814	18.4762	18.7369	18.2114	18.3788	18.3413	17.9288	17.7614	17.7989
O43379	WDR62	WD repeat-containing protein 62	1123	FTHTFPPRATQCLVKSPEVKLMDRGGSQPRA	yes	2.48976	-0.756301		1.40093	-0.3606	yes	2.95858	-0.395701	3	yes			1	3.54e-17	173.03	141.94	173.03	0.52437	243750000	18.2488	17.8747	18.1826	17.2837	17.3979	17.3555	17.8034	17.6892	17.7316
O43379	WDR62	WD repeat-containing protein 62	33	LPSVMAGVPARRGQSSPPPAPPICLRRRTRL		1.17278	-0.227567		0.815512	-0.160722		0.404905	-0.0668449	2	yes	yes		0.999623	2.3e-15	157.2	129.02	157.2	-0.20313	589520000	19.4412	19.2028	19.4233	19.0293	19.1808	19.1745	19.2939	19.1424	19.1487
O43399	TPD52L2	Tumor protein D54	21	QDINLNSPNKGLLSDSMTDVPVDTGVAARTP	yes	2.26398	-0.414425	yes	4.77612	-4.93316	yes	4.66795	4.51874	2	yes			0.999098	6.11e-68	243.9	201.33	239.33	0.26548	633390000	17.9801	17.8866	18.1016	17.4983	17.6481	17.5787	12.8204	12.911	13.4375
O43399	TPD52L2	Tumor protein D54	166	ISRKLGDMRNSATFKSFEDRVGTIKSKVVGD	yes	1.66053	-1.38921		0.178282	-0.209325	yes	1.43957	-1.17988	3	yes			1	1.1e-31	200.14	131.55	155.08	-0.079313	9132400000	19.2839	20.1589	20.2882	18.9386	18.3921	18.2326	20.3274	19.4524	19.3231
O43426	SYNJ1	Synaptojanin-1	1565	TSPPVDPFTTLASKASPTLDFTER_______		1.20265	-0.354214		1.37734	-0.371764		0.0798046	0.0175502	2	yes			0.998341	0.000891681	100.93	44.888	58.676	-1.2479	82364000	15.9509	16.2184	16.3619	15.6967	15.9309	15.8409	15.8767	15.786	15.7531
O43432	EIF4G3	Eukaryotic translation initiation factor 4 gamma 3	495	QTEEILDSQNLNSRRSPVPAQIAITVPKTWK	yes	3.56949	-0.885684		1.93033	-0.172916	yes	3.25877	-0.712767	2	yes			1	6.93e-18	173.36	138.63	173.36	0.23889	2989200000	20.7886	20.8325	20.8947	19.9085	20.0838	19.8664	20.7142	20.6471	20.6357
O43432	EIF4G3	Eukaryotic translation initiation factor 4 gamma 3	232	KQEEKPKPDPVLKSPSPVLRLVLSGEKKEQE	yes	1.06451	-1.14067		1.38691	-0.327454		0.745426	-0.81322	2	yes			0.969196	0.00071904	119.86	41.348	97.431	0.098677	1103000000	18.3907	18.1267	18.3816	17.4187	17.8585	16.1999	17.9784	17.8512	18.0871
O43491	EPB41L2	Band 4.1-like protein 2	715	KDERVITEEMNGKEISPGSGPGEIRKVEPVT		1.30879	-0.388104		1.26379	-0.374112		0.0637948	-0.0139917	3	yes			0.993345	6.38e-62	268.93	214.4	107.23	0.42104	222720000	17.5273	17.3771	17.8135	17.112	17.2899	17.1516	17.271	17.0931	17.2314
O43491	EPB41L2	Band 4.1-like protein 2	87	RGISRFIPPWLKKQKSYTLVVAKDGGDKKEP	yes	2.11741	-1.84509	yes	4.82217	-1.16819		0.8474	-0.676892	2	yes			0.999823	1.08e-09	166.07	99.795	155.42	1.1807	168280000	17.1373	17.0659	17.1787	15.765	15.5253	14.5563	15.9491	16.0205	15.9077
O43516	WIPF1	WAS/WASL-interacting protein family member 1	340	SSGNDETPRLPQRNLSLSSSTPPLPSPGRSG	yes	3.17315	-0.906787	yes	1.76029	-0.905129		0.00256292	-0.00165844	2	yes			0.996367	1.23e-06	114.63	76.606	114.63	1.7182	56530000	15.4403	15.6907	15.7482	14.7068	14.715	14.737	15.0449	14.7945	14.3244
O43572	AKAP10	A-kinase anchor protein 10, mitochondrial	281	ESSSTLTVASRNSPASPLKELSGKLMKSIEQ	yes	2.54167	-0.422193		1.97192	-0.293041		0.745224	-0.129152	2	yes			0.999896	1.94e-09	147.53	99.691	109.1	0.29898	152930000	17.201	17.2953	17.3001	16.8613	16.7381	16.9305	16.9544	17.0776	16.8852
O43572	AKAP10	A-kinase anchor protein 10, mitochondrial	187	HSLNTVKQSSLAEPVSPSKKHETTASFLTDS	yes	1.35107	-0.439723		0.873787	-0.217331		0.993718	-0.222392	2	yes			0.997586	2.69e-49	243.04	200.94	202.34	1.9501	819240000	20.1805	20.3603	20.5715	19.8106	20.1336	19.849	20.2036	20.1326	20.1241
O43583	DENR	Density-regulated protein	73	EKNFPNEFAKLTVENSPKQEAGISEGQGTAG	yes	1.53114	-0.538223		0.700322	-0.164686		1.13615	-0.373537	3	yes			1	3.99e-263	419.71	391.12	419.71	0.21167	1502600000	19.8709	19.9572	20.1528	19.195	19.6706	19.5006	19.7177	19.8186	19.9505
O43593	HR	Lysine-specific demethylase hairless	316	NLGYQLGPPATPRCPSPEPPVTQRGCCSSYP		0.682387	-0.386241	yes	1.53763	-0.698373		0.88418	0.312132	2	yes			0.999992	0.000273397	105.66	75.916	95.018	0.12743	60382000	16.9522	16.3168	16.9008	16.151	16.6494	16.2107	16.1	15.9342	16.0404
O43598	DNPH1	2'-deoxynucleoside 5'-phosphate N-hydrolase 1	28	WERGEPGRPALYFCGSIRGGREDRTLYERIV		0.780978	-0.180232		1.04218	-0.194328		0.0661664	0.0140966	3	yes			1	4.78e-16	163.79	146.07	163.79	-0.18667	725910000	18.0607	17.8599	18.1348	17.7831	17.9729	17.7586	17.8416	17.7648	17.8661
O43598	DNPH1	2'-deoxynucleoside 5'-phosphate N-hydrolase 1	169	LDRYFEADPPGQVAASPDPTT__________		0.639642	-0.189443		0.935466	-0.267368		0.461617	0.0779247	2	yes			0.999988	1e-23	183.77	166.07	183.77	0.99719	615480000	18.1976	18.2984	18.6074	18.1032	18.2771	18.1548	18.1756	18.0017	18.124
O43633	CHMP2A	Charged multivesicular body protein 2a	203	SLSVAAGGKKAEAAASALADADADLEERLKN	yes	2.97515	-2.22487	yes	2.89623	-2.03244		0.293399	-0.192426	3	yes			1	1.71e-23	181.41	150.45	95.138	1.1122	33100000	14.4204	14.77	15.0249	12.7141	12.7033	12.1233	13.0529	12.6167	12.4484
O43719	HTATSF1	HIV Tat-specific factor 1	453	GEFEEGASENNAKESSPEKEAEEGCPEKESE	yes	2.41568	-0.24426		0.367123	0.0855789		1.48506	-0.329838	3	yes			0.809913	1.49e-37	202.98	177.03	58.26	-0.12617	1323000000	18.6764	18.62	18.6588	18.3461	18.4025	18.474	18.862	18.8015	18.5485
O43741	PRKAB2	5'-AMP-activated protein kinase subunit beta-2	184	DSMESSETSCRDLSSSPPGPYGQEMYAFRSE		0.922678	-0.118692		1.42386	-0.175077		0.369839	0.056385	2	yes			0.99963	3.31e-111	311.1	269.14	165.9	-1.5472	865370000	18.0839	18.0619	18.1839	17.9123	18.0747	17.9867	18.0096	17.8599	17.9351
O43765	SGTA	Small glutamine-rich tetratricopeptide repeat-containing protein alpha	77	FEAAATGKEMPQDLRSPARTPPSEEDSAEAE		1.17845	-0.311514		1.54631	-0.410987		0.495878	0.0994727	3	yes			1	5.2e-19	153.48	139.95	110.55	0.41805	4226500000	19.8178	19.8642	20.1587	19.5574	19.7615	19.5872	19.6262	19.4221	19.5593
O43765	SGTA	Small glutamine-rich tetratricopeptide repeat-containing protein alpha	305	ELIEQLRSQIRSRTPSASNDDQQE_______	yes	1.62861	-0.896504		0.446786	-0.167472		1.20513	-0.729032	2	yes	yes	PDGFRA(INDUCES)	0.999933	2.01e-19	194.06	177.03	194.06	-0.39506	4744500000	14.5417	14.6412	14.7663	13.7234	14.1883	13.3479	14.199	14.5524	14.6953
P56211;O43768	ARPP19;ENSA	cAMP-regulated phosphoprotein 19;Alpha-endosulfine	62;67	DFLRKRLQKGQKYFDSGDYNMAKAKMKNKQL		0.0444727	0.0142206	yes	4.09698	2.36787	yes	4.08665	-2.35365	2	yes			1	2.2e-14	185.2	160.07	185.2	-0.18388	1572400000	20.0254	20.0079	20.2478	20.1762	20.1938	19.9539	22.2333	22.5037	22.6478
O43815	STRN	Striatin	245	VLDNFKFLESAAADFSDEDEDDDVDGREKSV		1.16216	-0.249791	yes	1.90936	-0.437937		2.28306	0.188146	3	yes			1	8.35e-90	278.97	257.6	278.97	0.31735	2082100000	18.2855	18.1199	18.46	18.0287	18.0844	18.0029	17.8605	17.8048	17.8863
O43823	AKAP8	A-kinase anchor protein 8	328	EPDTKLARVDSEGDFSENDDAAGDFRSGDEE	yes	1.94992	1.25554	yes	1.97983	-1.25812	yes	2.77273	2.51366	2	yes			0.999999	4.23e-11	138.66	125.23	138.66	-0.19347	26671000	14.1707	14.5086	14.6748	15.2591	16.0795	15.7822	13.6299	13.1203	12.8296
O43847	NRD1	Nardilysin	86	DLGENSRVARLGADESEEEGRRGSLSNAGDP		0.981165	-0.486291	yes	1.63911	-0.572203		0.159657	0.0859127	3	yes			1	1.98e-19	194.24	162.08	175.15	1.4276	724670000	19.5707	19.3936	19.8696	19.2245	19.386	18.7645	19.0656	18.8924	19.1591
O43847	NRD1	Nardilysin	94	ARLGADESEEEGRRGSLSNAGDPEIVKSPSD		1.02953	-0.364321		1.08191	-0.335295		0.116951	-0.0290254	4	yes			0.999901	6.55e-50	230.99	167.86	224.06	-0.35362	10478000000	22.2934	22.486	22.7837	21.9863	22.2472	22.2366	22.1822	22.1362	22.2389
O43896	KIF1C	Kinesin-like protein KIF1C	1092	RYPPYTTPPRMRRQRSAPDLKESGAAV____	yes	3.38442	-3.64815	yes	3.26292	-1.83747	yes	2.27016	-1.81068	2	yes			0.999994	7.31e-05	103.73	92.034	72.958	0.15302	157410000	18.895	18.562	18.4327	15.1351	15.4208	14.3893	16.8761	16.9446	16.5566
O43900	PRICKLE3	Prickle-like protein 3	491	FRDPLVSEGGPRRTLSAPPAQRRRPRSPPPR	yes	2.10015	-5.20947	yes	2.30557	-0.715429	yes	1.88199	-4.49404	3	yes			0.997611	0.000844423	94.673	60.201	92.102	-0.39767	166540000	16.1228	15.8709	15.7709	11.1256	12.2955	8.71506	15.0841	15.3356	15.1987
O60231	DHX16	Putative pre-mRNA-splicing factor ATP-dependent RNA helicase DHX16	107	EKNRSYRLLEDSEESSEETVSRAGSSLQKKR	yes	2.70146	-0.657984	yes	4.51902	-2.40242	yes	4.33713	1.74443	2	yes			0.986949	2.81e-68	272.72	254.52	237.46	-0.88587	468770000	19.2538	19.0035	19.2347	18.4526	18.5928	18.4726	16.8891	16.7848	16.6108
O60245	PCDH7	Protocadherin-7	1011	YKSSSPLPTVQLHPQSPTAGKKHQAVQDLPP	yes	3.17729	-1.48912	yes	3.04558	-1.24656		1.29635	-0.242562	3	yes			0.999871	1.23e-25	182.41	158.8	179.5	0.16087	619600000	20.3731	19.9069	20.163	18.6221	18.8074	18.5462	18.972	18.901	18.8303
O60245	PCDH7	Protocadherin-7	989	SPSMGRYRSVNGGPGSPDLARHYKSSSPLPT	yes	2.96266	-0.711917	yes	3.56803	-1.02049		2.73148	0.308577	2	yes			1	6.03e-31	216.77	161.05	216.77	0.084308	904400000	20.1529	19.9796	20.2502	19.3796	19.4748	19.3925	19.1431	19.0479	19.1302
O60256	PRPSAP2	Phosphoribosyl pyrophosphate synthase-associated protein 2	227	GEAQDAESDLVDGRHSPPMVRSVAAIHPSLE		0.0903797	-0.0251624		1.27044	-0.176621		0.842661	0.151459	5	yes			1	1.1e-37	191.16	171.65	163.62	0.41673	2069300000	18.21	18.143	18.3458	18.0878	18.3572	18.1784	18.1049	18.0497	18.0143
O60271	SPAG9	C-Jun-amino-terminal kinase-interacting protein 4	815	GARETDYPAGEDLSESGQVDKASLCGSMTSN		0.754609	-0.297788	yes	3.96712	-2.95044	yes	5.12251	2.65265	2	yes			0.999994	4.9e-82	275.68	241.4	275.68	0.34196	1682500000	15.6857	16.0355	16.2954	15.6262	15.7573	15.7398	13.2083	13.0116	12.9454
O60271	SPAG9	C-Jun-amino-terminal kinase-interacting protein 4	332	IEVQVAQETRNVSTGSAENEEKSEVQAIIES		0.575707	-0.50128		0.073602	-0.040753		0.4981	-0.460527	2	yes			0.999958	5.6e-17	172.32	120.85	172.32	-0.21032	42708000	15.5294	15.2592	15.6355	15.2386	15.4412	14.2403	15.2856	15.265	15.7512
O60271	SPAG9	C-Jun-amino-terminal kinase-interacting protein 4	251	ELSQPRSHTSLKVSNSPEPQKAVEQEDELSD		0.907164	-0.13033		0.131924	0.0223846		1.7831	-0.152715	3	yes			0.99827	5.21e-192	372.39	346.2	310.88	-0.81761	1187400000	19.4856	19.2905	19.3371	19.1822	19.2933	19.2467	19.4016	19.4249	19.3538
O60292	SIPA1L3	Signal-induced proliferation-associated 1-like protein 3	1544	RDTGQSPQKGLQRTLSDESLCSGRREPSFAS	yes	3.67703	-1.00155	yes	3.65001	-1.62632	yes	2.00822	0.624771	2	yes			0.999686	3.01e-46	244.73	175.47	172.74	0.061171	374390000	17.7012	17.577	17.7282	16.652	16.7821	16.5676	16.2662	16.0042	15.857
O60303	KIAA0556	Uncharacterized protein KIAA0556	790	WLSPEKPLAWKGRLPSDDVIGEGPGETEARD	yes	2.60607	-0.998755	yes	2.47502	-2.03686	yes	1.58524	1.0381	3	yes			1	1.47e-23	170.65	151.77	170.65	0.38841	43947000	15.1661	14.9274	15.4029	14.1413	14.2698	14.089	13.643	13.1245	12.6183
O60333	KIF1B	Kinesin-like protein KIF1B	1658	SNSLDQKTPEANSRASSPCPEFEQFQIVPAV		0.487941	-0.120994	yes	2.75909	-0.577676		1.61957	0.456682	3	yes			0.5	7.7e-05	91.729	84.017	91.729	-0.38389	22190000	13.7002	13.7054	13.771	13.4493	13.806	13.5584	13.2696	13.0135	13.1605
O60333	KIF1B	Kinesin-like protein KIF1B	1659	NSLDQKTPEANSRASSPCPEFEQFQIVPAVE		0.487941	-0.120994	yes	2.75909	-0.577676		1.61957	0.456682	3	yes			0.5	7.7e-05	91.729	84.017	91.729	-0.38389	22190000	13.7002	13.7054	13.771	13.4493	13.806	13.5584	13.2696	13.0135	13.1605
O60333	KIF1B	Kinesin-like protein KIF1B	1487	VRGEENLAGWRPRGDSLILEHQWELEKLELL		0.651727	-0.311076		0.473981	-0.215893		0.39247	-0.0951831	5	yes			1	4.18e-27	170.44	137.72	170.44	-0.067023	96333000	15.8438	15.7174	16.3516	15.753	15.7568	15.4698	15.7007	15.7363	15.8283
O60333	KIF1B	Kinesin-like protein KIF1B	1057	NQSDFSSVAMTRSGLSLEELRIVEGQGQSSE	yes	1.63931	-0.369724	yes	2.56751	-0.681155		1.58048	0.311431	2	yes			0.999999	1.77e-07	152.7	81.347	152.7	0.75699	200790000	18.147	18.0834	18.3508	17.6992	17.9112	17.8616	17.6374	17.4254	17.475
O60341	KDM1A	Lysine-specific histone demethylase 1A	137	EMDESLANLSEDEYYSEEERNAKAEKEKKLP		0.0610769	-0.0150623		1.61158	-0.281106		2.54241	0.266044	3	yes	yes	RNF168(INDUCES)	1	3.36e-13	138.4	127.47	138.4	-0.43639	546650000	18.2103	17.9536	18.0134	18.0077	18.0082	18.1163	17.7619	17.816	17.7562
O60343	TBC1D4	TBC1 domain family member 4	588	NIFSRGANRMRGRLGSVDSFERSNSLASEKD	yes	1.18413	-1.01154		0.425806	-0.336662		0.810143	-0.674881	2	yes	yes	14-3-3 epsilon(INDUCES)	0.999997	8.52e-08	160.91	96.093	160.91	-0.27295	379860000	15.7146	16.2837	16.5713	15.8001	14.806	14.9289	16.2715	15.7879	15.5002
O60343	TBC1D4	TBC1 domain family member 4	754	ESSDGEGRKRTSSTCSNESLSVGGTSVTPRR		0.649257	-0.187641	yes	2.67788	-0.89852	yes	3.73799	0.71088	2	yes			0.999271	0	447.49	364.97	447.49	-0.5053	1324300000	19.5442	19.1243	19.3992	19.0844	19.231	19.1895	18.5057	18.4658	18.4006
O60353	FZD6	Frizzled-6	620	ASTPRLREQDCGEPASPAASISRLSGEQVDG		0.446305	-0.185541	yes	2.87585	-1.46902	yes	4.14943	1.28348	3	yes			1	2.98e-42	207.64	174.39	207.64	1.2361	161760000	17.2968	16.9845	16.6968	16.8921	16.7842	16.7452	15.6173	15.4074	15.5463
O60353	FZD6	Frizzled-6	629	DCGEPASPAASISRLSGEQVDGKGQAGSVSE	yes	3.24641	-0.739139	yes	2.11552	0.353184	yes	3.98	-1.09232	4	yes			0.998361	8.18e-77	243.15	207.58	243.15	0.12893	494010000	18.3145	18.1768	18.348	17.5059	17.6436	17.4724	18.7282	18.5743	18.5963
O60437	PPL	Periplakin	14	__MNSLFRKRNKGKYSPTVQTRSISNKELSE	yes	1.18535	-1.07368	yes	2.11224	-1.09647		0.0190634	0.0227954	3	yes			0.837263	0.000574418	101.32	81.742	88.075	-0.29667	305190000	19.3885	18.9148	19.5461	18.4893	18.6837	17.4553	18.1444	18.0143	18.4013
O60437	PPL	Periplakin	1657	SVAVKREQRENHLRRSIVVIHPDTGRELSPE	yes	3.59539	-2.37773	yes	3.92737	-3.09665	yes	1.85457	0.718919	3	yes			1	3.8e-07	131.53	116.33	131.53	0.25479	190880000	16.9286	16.8538	17.3665	14.6372	14.8768	14.5018	13.8509	13.7917	14.2164
O60499	STX10	Syntaxin-10	108	ERMREAVQEMKDHMVSPTAVAFLERNNREIL		0.708765	-0.32692		0.171188	-0.0902026		0.405552	-0.236717	3	yes			0.990996	0.00800213	62.475	51.687	62.475	-0.61289	43362000	13.5188	13.8748	13.7835	13.5185	13.0421	13.6358	13.5432	13.9619	13.4015
O60503	ADCY9	Adenylate cyclase type 9	1259	KCTDHRVIPQHQLSISPDIRVQVDGSIGRSP	yes	2.49098	-0.778852	yes	2.76025	-0.943184		0.964083	0.164332	3	yes			0.980358	1.19e-27	191.21	147.42	191.21	0.29594	81974000	16.7054	16.4974	16.8837	15.8323	16.0138	15.9038	15.6496	15.7505	15.8569
O60504	SORBS3	Vinexin	373	YPSSTRDPSASNGGGSPARREEKKRKAARLK		0.689095	-0.400351	yes	3.12404	-3.61066	yes	3.21702	3.2103	4	yes			1	1.34e-27	180.88	157.95	143.4	0.67574	371240000	16.5436	15.7345	15.9868	15.9072	15.6269	15.5297	12.6716	11.8756	12.8857
O60504	SORBS3	Vinexin	530	EPRLRLCDDGPQLPTSPRLTAAARSARHPSS	yes	2.70211	-0.723824	yes	3.62265	-3.05297	yes	3.27483	2.32914	2	yes			0.999616	5.71e-31	217.16	180.91	217.16	-0.60482	6297200000	22.4058	22.2366	22.5602	21.6022	21.7096	21.7193	19.6571	19.4799	18.9067
O60506;O43390	SYNCRIP;HNRNPR	Heterogeneous nuclear ribonucleoprotein Q;Heterogeneous nuclear ribonucleoprotein R	249;252	IGVCISVANNRLFVGSIPKSKTKEQILEEFS	yes	3.03254	-0.691702	yes	2.42828	-0.477861		1.79259	-0.21384	2	yes			1	0.00200548	98.033	73.698	98.033	0.73526	120820000	18.3262	18.1344	18.3543	17.5133	17.5822	17.6442	17.8604	17.7915	17.7295
O60566	BUB1B	Mitotic checkpoint serine/threonine-protein kinase BUB1 beta	435	FRKKLKEQREAELLTSAEKRAEMQKQIEEME		1.79174	-0.22028	yes	3.36431	-0.589523	yes	3.34238	0.369242	3	yes			0.999813	5.35e-10	151.99	113	151.99	-0.032121	210520000	17.3564	17.2914	17.4604	17.1016	17.1848	17.1609	16.8273	16.7442	16.7681
O60566	BUB1B	Mitotic checkpoint serine/threonine-protein kinase BUB1 beta	670	ACGTIYSQTLSIKKLSPIIEDSREATHSSGF		0.990653	-0.109647		0.134423	0.0209268		1.2496	-0.130574	3	yes	yes	PPP2R5A(INDUCES); PPP2CA(INDUCES)	1	7.85e-07	136.14	100.93	128.76	-0.071076	767010000	20.4112	20.3085	20.4503	20.2339	20.3366	20.2705	20.4884	20.3697	20.3746
O60664	PLIN3	Perilipin-3	241	VQQQRQEQSYFVRLGSLSERLRQHAYEHSLG	yes	1.30048	-0.522278	yes	2.33294	-1.00175		1.26165	0.479473	2	yes			0.999658	2.95e-08	166.52	36.295	130.56	0.14302	241210000	18.1782	17.9511	18.4052	17.7299	17.8438	17.3939	17.0453	17.0751	17.4088
O60674	JAK2	Tyrosine-protein kinase JAK2	523	NLLVFRTNGVSDVPTSPTLQRPTHMNQMVFH	yes	1.73893	-0.331618	yes	2.97751	-0.730936	yes	2.70359	0.399318	4	yes			0.896322	1.93e-08	117.21	74.857	117.21	0.17862	233670000	17.2396	16.9757	17.1305	16.7088	16.8416	16.8006	16.4592	16.3264	16.3674
O60716	CTNND1	Catenin delta-1	349	YYWAPLAQHERGSLASLDSLRKGGPPPPNWR		0.277745	-0.288727		0.53172	-0.554205		0.337627	0.265478	2	yes			0.999974	3.14e-06	131.12	77.622	131.12	-0.052724	84753000	13.9782	14.7906	15.2588	14.6427	14.4935	14.0253	14.6414	13.9623	13.7613
O60716	CTNND1	Catenin delta-1	320	ARRTGTPSDPRRRLRSYEDMIGEEVPSDQYY		0.907718	-0.404345		0.530901	-0.312347		0.165866	-0.0919971	4	yes			0.541338	0.000251783	87.511	69.134	87.511	-0.21039	50594000	13.1853	13.6384	13.7941	13.3142	13.1197	12.971	13.5835	13.1267	12.9706
O60749	SNX2	Sorting nexin-2	185	LSMFSKSEFSVKRRFSDFLGLHSKLASKYLH		1.07947	-0.248983		1.5604	-0.367625		1.24892	0.118642	4	yes			1	7.63e-10	152.34	74.811	122.33	-0.13251	58495000	16.115	15.8908	16.2461	15.775	15.848	15.8819	15.7763	15.7033	15.6694
O60762	DPM1	Dolichol-phosphate mannosyltransferase subunit 1	21	VSRSPRRSRRELEVRSPRQNKYSVLLPTYNE	yes	3.0763	-2.18519	yes	1.88949	-0.814379	yes	2.96633	-1.37081	3	yes			1	0.0142862	62.303	28.436	51.092	-0.25221	37516000	16.9782	16.4346	16.4109	14.6133	14.542	14.1128	15.7326	15.7683	15.8795
O60784	TOM1	Target of Myb protein 1	355	AGMNLGSSSVRAGLQSLEASGRLEDEFDMFA	yes	2.65387	-0.799265	yes	4.98416	-4.61359	yes	4.85161	3.81433	2	yes			0.999999	1.9e-19	194.65	123.56	194.65	-0.20905	285230000	18.1325	17.9746	18.3105	17.2737	17.4615	17.2845	13.7927	13.3413	13.4429
O60825	PFKFB2	6-phosphofructo-2-kinase/fructose-2,6-bisphosphatase 2;6-phosphofructo-2-kinase;Fructose-2,6-bisphosphatase	466	NNFPKNQTPVRMRRNSFTPLSSSNTIRRPRN	yes	3.17049	-2.48903	yes	3.26389	-1.87243		1.11089	-0.616605	2	yes			0.999857	1.62e-15	156.13	102.64	128.06	-0.71333	2207500000	17.7436	18.1931	18.0289	15.8419	15.5826	15.0739	16.361	15.9115	16.0757
O60825	PFKFB2	6-phosphofructo-2-kinase/fructose-2,6-bisphosphatase 2;6-phosphofructo-2-kinase;Fructose-2,6-bisphosphatase	493	RPRNYSVGSRPLKPLSPLRAQDMQEGAD___	yes	2.85956	-0.654469	yes	3.57344	-1.00164	yes	4.92416	0.347173	3	yes			1	1.34e-10	141.83	130.68	81.92	0.3232	1154900000	20.1522	20.2525	20.4332	19.6408	19.6088	19.6248	19.2617	19.2937	19.2777
O60832	DKC1	H/ACA ribonucleoprotein complex subunit 4	494	AKAGLESGAEPGDGDSDTTKKKKKKKKAKEV	yes	2.07937	-0.5686		0.736412	-0.188257	yes	5.17516	-0.380343	2	yes			1	1.67e-215	391.64	315.63	297.63	-0.91812	2457000000	21.1782	21.27	21.5656	20.7565	20.786	20.7654	21.1625	21.133	21.1536
O60832	DKC1	H/ACA ribonucleoprotein complex subunit 4	513	KKKKKKKKAKEVELVSE______________	yes	2.00475	-1.25351		0.815422	-0.368937	yes	2.1336	-0.884571	2	yes			1	0.00721629	99.506	80.958	81.548	-0.29303	672290000	20.0609	20.6263	20.7306	19.5214	19.2184	18.9176	20.1295	20.1264	20.0551
O60832	DKC1	H/ACA ribonucleoprotein complex subunit 4	455	EAAKTAKRKRESESESDETPPAAPQLIKKEK		0.792396	-0.223792		1.19256	-0.313815		0.430516	0.0900237	2	yes			0.999995	1.87e-148	352.05	320.73	352.05	1.5609	175130000	18.2977	18.2002	18.5687	18.0092	18.2504	18.1356	18.1475	17.9565	18.0211
O60841	EIF5B	Eukaryotic translation initiation factor 5B	588	KDSGKTLDKKPSKEMSSDSEYDSDDDRTKEE	yes	2.46509	-0.840841	yes	1.67207	-0.61442		0.754636	-0.226421	3	yes			0.980139	7.39e-43	219.34	184.33	131.67	0.53173	328820000	17.373	16.9727	17.1222	16.2874	16.4455	16.2125	16.306	16.6237	16.695
O60841	EIF5B	Eukaryotic translation initiation factor 5B	589	DSGKTLDKKPSKEMSSDSEYDSDDDRTKEER		0.0304581	0.00703494	yes	2.98974	0.526373	yes	2.96739	-0.519338	4	yes			0.701372	5.35e-56	242.34	213.94	242.34	-0.1026	2773800000	16.065	15.9126	16.0878	15.9856	16.138	15.9628	16.5166	16.6031	16.5248
O60841	EIF5B	Eukaryotic translation initiation factor 5B	595	DKKPSKEMSSDSEYDSDDDRTKEERAYDKAK		0.735925	-0.301712		0.723604	-0.265074		0.115888	-0.0366376	3	yes			0.999357	4.34e-08	125.73	114.21	78.021	1.1322	771430000	17.1052	17.3923	17.6539	16.9068	17.2569	17.0827	17.1618	17.0101	17.1843
O60841	EIF5B	Eukaryotic translation initiation factor 5B	1168	KGQEVCVKIEPIPGESPKMFGRHFEATDILV	yes	1.55658	-0.410933		0.119664	-0.0423934		1.42455	-0.36854	2	yes			1	5.12e-13	173.6	126.03	108.56	-0.086024	598770000	19.8869	20.2057	20.0548	19.6851	19.4835	19.7461	20.1058	20.0885	19.8259
O60841	EIF5B	Eukaryotic translation initiation factor 5B	190	KERSRINSSGESGDESDEFLQSRKGQKKNQK	yes	3.28871	-0.850678	yes	2.6207	-0.568419		2.55165	-0.28226	2	yes			1	0	541.92	517.83	409.48	-0.040856	37900000000	22.03	21.9764	22.2306	21.1674	21.2609	21.2566	21.5715	21.478	21.4823
O60841	EIF5B	Eukaryotic translation initiation factor 5B	113	KKGQKGKKQSFDDNDSEELEDKDSKSKKTAK		2.49036	-0.190988	yes	4.02554	-0.477864		2.68848	0.286876	3	yes			1	1.74e-23	182.39	159.25	182.39	-0.69614	14536000000	19.0403	19.0451	19.0735	18.8068	18.8775	18.9017	18.6303	18.5596	18.5354
O60841	EIF5B	Eukaryotic translation initiation factor 5B	214	GQKKNQKNKPGPNIESGNEDDDASFKIKTVA	yes	1.47223	-1.48744	yes	1.4983	-0.759606		0.828835	-0.727829	3	yes			1	9.39e-05	89.946	78.842	89.946	2.1416	351230000	15.3744	15.4926	16.1259	14.9893	13.7515	13.7899	14.9185	14.9389	14.8567
O60885	BRD4	Bromodomain-containing protein 4	1117	VQPQPLVVVKEEKIHSPIIRSEPFSPSLRPE		0.841197	-1.13003	yes	1.30719	-1.82953		0.460734	0.699498	3	yes			1	0.00265922	102.07	66.622	102.07	0.59583	92316000	14.7209	14.7196	16.0429	14.4713	14.4726	13.1493	14.3017	12.8731	12.8199
O60941	DTNB	Dystrobrevin beta	394	ASYVARLQHCARVLDSPSRLDEEHRLIARYA	yes	1.70537	-0.349517	yes	1.91349	-0.403481		0.166143	0.0539633	4	yes			0.998263	9.75e-07	123.36	93.871	123.36	-0.22911	41473000	14.942	14.9687	14.8572	14.4546	14.7417	14.5231	14.6377	14.3506	14.5692
O75113	N4BP1	NEDD4-binding protein 1	288	EEALSNERICQKRRFSDSEERHTKKQFSLEN	yes	1.71136	-0.939782		0.0131182	0.0148671		1.02704	-0.954649	3	yes			0.99868	1.5e-05	144.7	63.361	97.463	0.65683	183250000	13.6347	13.7764	13.5117	12.9368	12.9387	12.228	13.3464	13.2346	14.3865
O75122	CLASP2	CLIP-associating protein 2	360	STVAGRVSAGSSKASSLPGSLQRSRSDIDVN	yes	3.65222	-3.54158	yes	4.08719	-2.74651		1.3321	-0.79507	2	yes			0.997384	0.00186296	88.596	47.609	88.596	0.18289	0	17.1522	17.4236	17.0202	13.3861	13.423	14.1622	14.4986	14.2272	14.6306
O75122	CLASP2	CLIP-associating protein 2	368	AGSSKASSLPGSLQRSRSDIDVNAAAGAKAH	yes	3.37758	-3.05019	yes	2.80762	-2.64405		0.649102	-0.406148	3	yes			0.680082	1.47e-36	223.65	175.01	188.1	-0.16036	1038300000	18.8658	19.4816	19.6748	16.5748	16.1189	16.1779	17.1716	16.5558	16.3626
O75122	CLASP2	CLIP-associating protein 2	370	SSKASSLPGSLQRSRSDIDVNAAAGAKAHHA	yes	2.55968	-3.4198	yes	3.22946	-2.21223		1.09302	-1.20758	3	yes			0.5	1.47e-36	223.65	175.01	148.26	-0.073305	482050000	18.0335	18.3813	18.5748	15.8436	14.7274	14.1593	16.414	16.0662	15.8727
O75122	CLASP2	CLIP-associating protein 2	316	QKSLQTYLKSSGSVASLPQSDRSSSSSQESL	yes	2.96458	-6.05385	yes	3.1474	-5.24573		0.4293	-0.808123	2	yes			0.999929	1.19e-30	209.56	160.86	151.99	-0.05094	280460000	19.0775	19.4969	18.4658	11.6561	13.6792	13.5432	14.0714	12.8443	14.3872
O75122	CLASP2	CLIP-associating protein 2	327	GSVASLPQSDRSSSSSQESLNRPFSSKWSTA	yes	4.40732	-1.90506	yes	4.19	-1.58537		1.8361	-0.319688	3	yes			0.97429	1.69e-23	184.62	159.72	184.62	0.32551	1600800000	19.4684	19.3994	19.6552	17.5659	17.7186	17.5234	17.9288	18.0055	17.8327
O75131	CPNE3	Copine-3	243	TFQTTMTKLKEASRSSPVEFECINEKKRQKK		0.990998	-0.20561		0.221758	-0.063556		1.04662	-0.142054	2	yes			0.942604	8.6e-62	265.12	224.57	264.29	-0.68093	734990000	19.7797	19.7554	20.0506	19.6311	19.7016	19.6363	19.9114	19.7092	19.7745
O75145	PPFIA3	Liprin-alpha-3	683	SPPSSGHSTPRLAPPSPAREGTDKANHVPKE	yes	2.87777	-1.46821	yes	3.29182	-1.13739		0.997811	-0.330823	2	yes			1	0.00492602	88.136	47.897	74.941	0.29583	269090000	17.6051	17.796	17.9668	16.1853	16.6225	16.1555	16.7194	16.6461	16.5903
O75145	PPFIA3	Liprin-alpha-3	17	MCEVMPTISEDGRRGSALGPDEAGGELERLM	yes	2.63174	-2.65426	yes	3.97552	-2.7053		0.0506513	0.0510432	3	yes			1	7.88e-23	175.23	150.44	107.47	-0.031905	93302000	15.5853	16.1558	16.0318	13.845	13.3115	12.6537	13.2195	13.1599	13.2776
O75153	CLUH	Clustered mitochondria protein homolog	664	SLESKSEDPPGQEAGSEEEGSSASGLAKVKE		0.826027	-0.188718		1.37433	-0.289921		0.544625	0.101203	3	yes			0.997624	1.04e-08	119.35	100.95	119.35	-0.020914	425520000	17.3581	17.0789	17.2909	16.9298	17.1447	17.0873	17.0549	16.9058	16.8974
O75164	KDM4A	Lysine-specific demethylase 4A	522	KSSSSLGSGSSRDSISSDSETSEPLSCRAQG	yes	2.68296	-0.980489	yes	1.86977	-1.81034		0.93609	0.829849	2				0.899243	5.36e-61	242.91	194.25	242.91	-0.18992	195770000	17.7646	17.9423	18.1966	16.887	16.9877	17.0873	16.7906	16.2934	15.3884
O75170	PPP6R2	Serine/threonine-protein phosphatase 6 regulatory subunit 2	289	TLLETRRVGTEGLVDSFSQGLERSYAVSSSV	yes	2.34846	-0.697423	yes	3.27267	-3.22058	yes	2.9115	2.52315	2	yes			0.997254	2.65e-06	111.83	92.759	88.73	0.48438	145290000	17.2436	17.1449	17.4824	16.4681	16.7007	16.6099	14.6218	13.5832	14.0042
O75175	CNOT3	CCR4-NOT transcription complex subunit 3	299	DDKKRGRSTDSEVSQSPAKNGSKPVHSNQHP		1.08945	-0.322271	yes	1.8491	-0.549685		0.694938	0.227414	2	yes			1	1.17e-91	301.45	252.02	301.45	-0.87804	722780000	17.9023	18.0885	18.1944	17.791	17.8986	17.5289	17.4587	17.3702	17.7073
O75179	ANKRD17	Ankyrin repeat domain-containing protein 17	2045	PMPTAKEHYPVSSPSSPSPPAQPGGVSRNSP		0.677911	-0.290014	yes	2.48997	-1.22015	yes	3.70314	0.93014	3	yes			0.999966	1.02e-85	262.42	233.46	262.42	-0.81991	1517500000	18.1834	17.7938	18.438	17.7452	17.8904	17.9095	16.9892	16.9406	16.8249
O75179	ANKRD17	Ankyrin repeat domain-containing protein 17	1709	GPSPLSSPNGKLTVASPKRGQKREEGWKEVV	yes	3.57927	-4.68778	yes	2.5584	-0.972518	yes	3.27019	-3.71527	2	yes			0.999997	8.54e-05	131.12	70.143	123.75	-0.47578	969620000	21.1252	20.6661	20.8349	16.9102	15.8607	15.7919	19.8195	19.8645	20.0247
O75179	ANKRD17	Ankyrin repeat domain-containing protein 17	2067	PGGVSRNSPLDCGSASPNKVASSSEQEAGSP	yes	1.66099	-0.414361		1.09806	-0.291126		0.693423	-0.123235	2	yes			0.999804	6.06e-18	175.08	148.45	175.08	-0.091029	198870000	18.6947	18.8207	19.0521	18.5201	18.4374	18.3669	18.6849	18.5589	18.4503
O75179	ANKRD17	Ankyrin repeat domain-containing protein 17	1700	NSLSTCTKSGPSPLSSPNGKLTVASPKRGQK	yes	4.59137	-4.09557	yes	2.31342	-0.423441	yes	4.49083	-3.67212	2	yes			0.994876	3.37e-05	110.92	72.685	104.59	1.0595	117730000	19.1404	19.0457	19.2769	15.3616	15.057	14.7577	18.6652	18.7513	18.7761
O75190	DNAJB6	DnaJ homolog subfamily B member 6	277	PPRPASLLRHAPHCLSEEEGEQDRPRAPGPW	yes	1.55919	-2.00311	yes	1.99503	-1.08993		0.738063	-0.913184	4	yes			1	7.89e-23	177	159.28	111.66	-1.6188	629400000	16.5939	17.0447	17.2951	16.0268	14.7532	14.1444	16.1243	15.8026	15.737
O75351	VPS4B	Vacuolar protein sorting-associated protein 4B	102	VKEGQPSPADEKGNDSDGEGESDDPEKKKLQ		0.829553	-0.263023		0.0225212	-0.0114803		1.05627	-0.251543	3	yes			1	2.55e-89	271.39	240.96	271.39	0.069862	1433800000	19.7051	20.1373	20.0978	19.7073	19.8094	19.6344	20.1149	20.0128	19.778
O75362	ZNF217	Zinc finger protein 217	407	LHSRVHKKDRRAGAESPTMSVDGRQPGTCSP	yes	2.54749	-0.811488	yes	2.6806	-0.883657		0.263674	0.072169	2	yes			0.987302	0.00192181	84.718	63.16	84.718	-0.29219	86677000	17.2331	17.1898	17.5015	16.4582	16.6449	16.3869	16.5496	16.2825	16.4413
O75369	FLNB	Filamin-B	983	TRGAGGQGKLDVTILSPSRKVVPCLVTPVTG		1.29347	-0.26239		1.75976	-0.371833		0.736211	0.109442	3	yes			0.997051	1.21e-05	121.76	80.36	121.76	-0.40266	217030000	17.977	17.6966	17.8758	17.4922	17.6479	17.6221	17.5732	17.4175	17.4433
O75369	FLNB	Filamin-B	1505	PYMVSVKYADEEIPRSPFKVKVLPTYDASKV	yes	4.13466	-1.09826	yes	3.36801	-2.27806	yes	2.2887	1.1798	3	yes			1	1.21e-12	154.69	125.05	154.69	-0.74413	398750000	18.6555	18.6965	18.8099	17.6875	17.6465	17.5331	16.8566	16.215	16.2561
O75376	NCOR1	Nuclear receptor corepressor 1	1472	SVLRSTLHEAPKAQLSPGIYDDTSARRTPVS	yes	2.53612	-0.702372	yes	3.70046	-2.62752	yes	3.32421	1.92514	2	yes			1	4.16e-28	200.67	167.4	200.67	1.694	210730000	17.8166	17.5254	17.8087	16.9461	17.113	16.9845	15.4425	14.9382	14.8874
O75376	NCOR1	Nuclear receptor corepressor 1	2184	SQRGAEPAEQRNDARSPGSISYLPSFFTKLE	yes	3.50216	-1.54983	yes	2.47913	-0.741362	yes	3.59712	-0.808465	2	yes			0.999994	2.3e-15	157.2	133.97	157.2	0.030437	141320000	17.5067	17.5388	17.8734	16.0599	16.2122	15.9973	16.9306	16.885	16.8792
O75376	NCOR1	Nuclear receptor corepressor 1	2120	SQAQSVHHQRPGSRVSPENLVDKSRGSRPGK		1.46292	-0.280121		0.0802993	-0.026303		1.42911	-0.253818	2	yes			1	5.37e-19	205.49	129.66	122.39	0.31275	215160000	18.1749	18.171	18.4278	17.9661	18.0276	17.9396	18.38	18.1134	18.2014
O75379	VAMP4	Vesicle-associated membrane protein 4	30	TGSVKSERRNLLEDDSDEEEDFFLRGPSGPR		0.723421	-0.186964		1.24719	-0.31416		0.626129	0.127196	3	yes			1	1.74e-19	164.62	137.01	46.415	0.057837	150040000	15.5866	15.2436	15.4137	15.2562	15.1042	15.3226	15.0719	15.2239	15.0055
O75382	TRIM3	Tripartite motif-containing protein 3	7	_________MAKREDSPGPEVQPMDKQFLVC	yes	1.72509	-0.735429		1.34491	-0.554179		1.42889	-0.18125	3	yes			1	3.39e-07	123.38	93.25	82.877	0.071403	328460000	17.6643	17.5951	18.1909	17.0522	17.1636	17.0282	17.2917	17.1803	17.3158
O75385	ULK1	Serine/threonine-protein kinase ULK1	623	LPDFLQRNPLPPILGSPTKAVPSFDFPKTPS	yes	2.75732	-0.403697	yes	4.31922	-1.3982	yes	4.30982	0.994503	2	yes			0.986039	2.62e-06	123.76	104.52	109.22	0.68854	241900000	18.6249	18.4857	18.6602	18.1754	18.2077	18.1766	17.1174	17.293	17.1657
O75385	ULK1	Serine/threonine-protein kinase ULK1	469	FQTPRSSAIRRSGSTSPLGFARASPSPPAHA	yes	2.84748	-0.646329		1.38563	-0.244438	yes	2.97114	-0.401891	2	yes			0.993966	2.79e-19	189.56	150.92	127.52	0.90044	261180000	19.3753	19.2116	19.4687	18.6681	18.7726	18.676	19.1449	19.0404	19.137
O75391	SPAG7	Sperm-associated antigen 7	114	DDCRYVMIFKKEFAPSDEELDSYRRGEEWDP		0.788199	-0.153533		1.67822	-0.328339		1.37021	0.174806	3	yes			1	1.13e-110	331.39	298.2	166.92	-0.49972	1353500000	19.4957	19.4537	19.7085	19.3166	19.4623	19.4183	19.3039	19.1668	19.2022
O75391	SPAG7	Sperm-associated antigen 7	219	EEAMNEIRAKKRLRQSGEELPPTS_______	yes	3.54783	-1.33387	yes	3.43169	-0.894748		1.70472	-0.439126	2	yes			0.999999	0.00990551	84.102	75.561	74.76	0.55881	137900000	17.2607	17.1981	17.3746	15.7558	16.0926	15.9834	16.4583	16.4297	16.2612
O75396	SEC22B	Vesicle-trafficking protein SEC22b	137	TKKLYIDSCARRNLGSINTELQDVQRIMVAN	yes	4.32381	-1.75477	yes	6.45977	-2.99646	yes	3.88858	1.24168	3	yes			1	2.12e-155	368.53	329.35	264.01	0.0069863	1463900000	19.9924	19.8546	19.9694	18.0387	18.3269	18.1864	16.9793	16.9216	16.9261
O75400	PRPF40A	Pre-mRNA-processing factor 40 homolog A	938	TGKDSGNWDTSGSELSEGELEKRRRTLLEQL	yes	3.11969	-2.3753	yes	2.72903	-0.899392	yes	2.44601	-1.47591	3	yes			0.999998	6.17e-70	249.27	224.12	249.27	-0.31829	529570000	17.6546	17.7258	18.0072	15.8252	15.4188	15.0177	16.7774	16.9486	16.9635
O75420	GIGYF1	PERQ amino acid-rich with GYF domain-containing protein 1	638	RGGDQNLLPTMSRSLSVPDSGRLWDVHTSAS	yes	3.52685	-1.78324	yes	3.27528	-1.80644		0.0466811	0.0231984	2	yes			0.996086	0.00063015	107.06	85.592	99.568	0.12315	133440000	17.7192	17.7652	18.0798	15.9858	16.2716	15.957	16.3176	15.9597	15.8675
O75427	LRCH4	Leucine-rich repeat and calponin homology domain-containing protein 4	313	LDSGFHSVDSGSKRWSGNESTDEFSELSFRI		1.45341	-0.272427		0.696205	-0.133		1.60929	-0.139427	3	yes			0.999982	5.95e-23	170.56	142.28	170.56	-0.22673	69094000	17.1924	17.0855	17.3681	16.9072	16.9982	16.9232	17.118	17.027	17.102
O75436	VPS26A	Vacuolar protein sorting-associated protein 26A	315	EKLRKQRTNFHQRFESPESQASAEQPEM___	yes	2.88805	-0.281798		0.255399	0.0275103		2.75279	-0.309308	2	yes			0.996147	3.62e-36	218.01	209.71	170.04	-0.59442	258810000	17.2211	17.1396	17.2112	16.8643	16.9458	16.9164	17.2841	17.2013	17.169
O75459	PAGE1	P antigen family member 1	105	EQMKLPAEGPEPEADSQEQVHPKTGCERGDG		2.02138	-0.199663	yes	5.13268	-1.07396	yes	4.65597	0.874294	4	yes			1	7.55e-106	283.26	253.05	207.23	-0.34137	8768100000	20.973	20.9011	20.9961	20.7512	20.8148	20.7051	19.8885	19.9169	19.8428
O75475	PSIP1	PC4 and SFRS1-interacting protein	177	AGVVTTATASVNLKVSPKRGRPAATEVKIPK	yes	4.17711	-2.34288		0.68239	-0.0538286	yes	4.14108	-2.28905	3	yes			1	8.82e-189	359.52	331.89	359.52	-0.069699	755960000	19.5365	19.5237	19.6078	17.2823	17.4017	16.9554	19.5437	19.5041	19.4588
O75494	SRSF10	Serine/arginine-rich splicing factor 10	133	RSRSRSYERRRSRSRSFDYNYRRSYSPRNSR	yes	2.81603	-3.80298	yes	3.28383	-1.51825	yes	2.02896	-2.28472	2	yes	yes	hnRNP K(INDUCES); hnRNP F(INDUCES)	1	4.56e-08	162.38	106.3	101.65	0.42122	607270000	18.5975	18.8105	19.0134	15.6275	15.322	14.063	17.4583	17.2452	17.1632
O75569	PRKRA	Interferon-inducible double-stranded RNA-dependent protein kinase activator A	18	QSRHRAEAPPLEREDSGTFSLGKMITAKPGK	yes	4.12707	-2.96078	yes	3.39001	-4.97147	yes	1.95135	2.01069	2	yes			0.999941	2.23e-54	227.6	209.31	177.04	-0.059926	499120000	19.5581	19.8235	20.0291	16.76	17.0657	16.7026	15.6197	14.111	14.7655
O75592	MYCBP2	E3 ubiquitin-protein ligase MYCBP2	3467	ILPARVKAIPRRRVNSGDTEVGSSLLRHPSP	yes	4.0205	-3.49205	yes	6.03987	-2.42324	yes	2.06803	-1.06881	3	yes			0.999634	1.45e-35	220.55	161.72	167.84	-0.28181	1186600000	19.4207	19.4584	19.5361	16.1045	16.2814	15.553	17.0992	17.0615	16.9846
O75592	MYCBP2	E3 ubiquitin-protein ligase MYCBP2	2833	APVKTKLDPPRERSKSDSYTLDPDTLRKKKM	yes	3.27068	-6.23578	yes	4.81065	-1.60225	yes	2.78194	-4.63352	3	yes			0.794235	1.54e-21	177.64	152.48	177.64	-0.41036	486340000	19.5144	19.3767	19.5705	14.3213	13.2364	12.1967	17.9124	17.9151	17.8274
O75592	MYCBP2	E3 ubiquitin-protein ligase MYCBP2	3440	TDTDLAKRTVFQRSYSVVASEYDKQHSILPA	yes	1.96747	-1.70186	yes	1.76414	-2.02953		0.258981	0.327677	2	yes			0.995551	7.1e-70	261.06	229.24	82.774	2.6923	126810000	15.7677	16.3459	16.7308	15.0357	14.5441	14.1592	15.1223	13.8232	13.8104
O75643	SNRNP200	U5 small nuclear ribonucleoprotein 200 kDa helicase	225	EEGDEDVYGEVREEASDDDMEGDEAVVRCTL		0.949375	-0.223063		0.537344	-0.127413		0.684273	-0.0956491	2	yes			1	1.66e-73	274.17	254.41	108.71	0.11453	683840000	19.1742	19.2595	19.4997	18.9886	19.1565	19.1192	19.2568	19.1286	19.1659
O75665	OFD1	Oral-facial-digital syndrome 1 protein	686	PSLHLLEAFKNITSSSPERHIFGEDRVVSEQ	yes	1.07774	-0.882433		0.794117	-0.352109		0.543628	-0.530324	2	yes			0.993611	1.82e-05	140	86.033	140	0.22363	86436000	15.6865	15.6824	15.8228	14.9674	15.4423	14.1348	15.2076	15.1516	15.7762
O75674	TOM1L1	TOM1-like protein 1	323	SEPSAPSQDLLDLSPSPRMPRATLGELNTMN	yes	3.61219	-0.851596	yes	4.63718	-3.67465	yes	4.23983	2.82305	3	yes			0.999895	7.74e-37	188.54	153.15	188.54	0.15396	255170000	18.8798	18.6835	18.7867	17.8892	18.0094	17.8966	15.3672	15.1214	14.8374
O75676	RPS6KA4	Ribosomal protein S6 kinase alpha-4	347	AEEFTRLEPVYSPPGSPPPGDPRIFQGYSFV		1.38052	-0.152196		1.0952	-0.119848		0.245513	-0.032348	2	yes	yes		0.972346	4.87e-16	158.29	128.04	46.964	1.6105	294070000	17.8453	17.8512	17.956	17.6703	17.7977	17.7279	17.826	17.6986	17.7684
O75676	RPS6KA4	Ribosomal protein S6 kinase alpha-4	681	EGLRGSSWLQDGSARSSPPLRTPDVLESSGP		0.768004	-0.140367		1.85882	-0.311439		1.28455	0.171072	3	yes			0.767864	1.71e-55	240.2	193.24	199.87	0.27514	965880000	15.7576	15.6788	15.9041	15.6214	15.738	15.56	15.4674	15.41	15.5288
O75683	SURF6	Surfeit locus protein 6	138	EKIQEARGQGSAKELSPAALEKRRRRKQERD	yes	2.49286	-0.675798		1.35732	-0.310783	yes	3.45948	-0.365016	3	yes			1	4.53e-08	164.48	89.288	86.772	0.49975	588720000	19.7765	19.8778	20.1283	19.2904	19.2534	19.2114	19.5781	19.6151	19.6571
O75717	WDHD1	WD repeat and HMG-box DNA-binding protein 1	383	GRPRQRSHILEDDENSVDISMLKTGSSLLKE	yes	3.06672	-1.92714	yes	3.22809	-2.76641	yes	1.39601	0.839271	2	yes			0.999999	2.01e-31	197.1	177.78	139.11	0.075784	187850000	16.7038	16.708	17.162	15.0849	15.0807	14.6267	13.7059	14.0501	14.5185
O75781	PALM	Paralemmin-1	124	KENAAAPSPVRAPAPSPAKEERKTEVVMNSQ		0.642298	-0.707341		0.766855	-0.440849		0.186891	-0.266492	4	yes			1	0.000365402	97.273	65.795	62.284	0.7004	481890000	16.9221	16.6601	16.5895	16.3664	16.6284	15.0549	16.0627	16.0151	16.7713
O75781	PALM	Paralemmin-1	116	GDSAPATAKENAAAPSPVRAPAPSPAKEERK	yes	1.96851	-0.377754	yes	3.02427	-0.732023	yes	3.46119	0.35427	4	yes			1	1.53e-13	147.18	114.84	62.284	0.7004	549470000	18.62	18.5032	18.782	18.2586	18.2184	18.295	17.9018	17.942	17.8654
O75925	PIAS1	E3 SUMO-protein ligase PIAS1	503	SPLNNKGILSLPHQASPVSRTPSLPAVDTSY	yes	4.16689	-1.8328	yes	4.54551	-2.29831	yes	2.31345	0.465512	3	yes			0.999847	4.06e-07	126.14	109.3	108.49	1.3774	208920000	18.1884	18.046	18.3576	16.3443	16.473	16.2762	16.0029	15.7987	15.8955
O75962	TRIO	Triple functional domain protein	2455	SLGTLPLGKPRAGAASPLNSPLSSAVPSLGK	yes	2.0894	-0.674728	yes	1.8484	-0.510169		1.04188	-0.16456	2	yes			0.999822	1.83e-05	95.205	84.1	95.205	0.815	43090000	16.0626	16.0635	16.4221	15.3712	15.5926	15.5602	15.7236	15.6309	15.6633
O75962	TRIO	Triple functional domain protein	1723	EGLVPCGSLCIAHSRSSMEMEGIFNHKDSLS	yes	1.99662	-0.516172	yes	2.22219	-0.607651		0.503266	0.0914796	3	yes			0.5	3.92e-24	205.26	173.62	148.72	0.0077826	276670000	18.6983	18.7217	19.0043	18.2085	18.394	18.2733	18.3025	18.1972	18.1017
O75962	TRIO	Triple functional domain protein	1724	GLVPCGSLCIAHSRSSMEMEGIFNHKDSLSV	yes	1.99662	-0.516172	yes	2.22219	-0.607651		0.503266	0.0914796	3	yes			0.5	3.92e-24	205.26	173.62	148.72	0.0077826	276670000	18.6983	18.7217	19.0043	18.2085	18.394	18.2733	18.3025	18.1972	18.1017
O75962;O60229	TRIO;KALRN	Triple functional domain protein;Kalirin	1779;1773	PGPKRPGNTLRKWLTSPVRRLSSGKADGHVK	yes	2.96292	-1.13246	yes	1.59763	-0.618229		1.10394	-0.514234	2	yes			0.977854	0.00753069	89.698	38.352	89.698	-0.096235	261650000	18.2914	18.2146	18.3054	17.4009	17.0008	17.0122	18.0017	17.4559	17.4991
O76021	RSL1D1	Ribosomal L1 domain-containing protein 1	361	KKRGRGKAQVKATNESEDEIPQLVPIGKKTP	yes	2.36899	-0.647566	yes	2.33548	-0.633991		0.0378618	-0.0135759	2	yes			0.871048	1.06e-10	137.19	122.72	137.19	-0.71777	575640000	17.9388	17.8152	18.0572	17.1217	17.3408	17.4061	17.4709	17.2518	17.1865
O94761	RECQL4	ATP-dependent DNA helicase Q4	27	QAWERAFRRQRGRRPSQDDVEAAPEETRALY	yes	1.87533	-1.51783	yes	1.43785	-1.2203		0.480268	-0.297533	3	yes			1	4.35e-07	114.46	91.986	114.46	-0.79157	152960000	15.8555	16.7242	16.912	15.0798	15.1747	14.6838	15.6922	15.2111	14.9275
O94762	RECQL5	ATP-dependent DNA helicase Q5	815	APEKYTGEEDGAGGHSPAPPQTEECLRERPS	yes	1.95817	-1.50596	yes	1.66773	-1.30685		0.314627	-0.199114	3	yes			1	2.06e-47	207.72	166.58	173.35	0.080768	133640000	15.3968	15.8231	16.4122	14.0791	14.6413	14.3937	14.9704	14.4101	14.3309
O94782	USP1	Ubiquitin carboxyl-terminal hydrolase 1	66	EYRASEIDQVVPAAQSSPINCEKRENLLPFV	yes	1.60312	-0.51829	yes	1.53728	-0.630436		0.233763	0.112146	3				0.553895	6.96e-09	124	98.785	70.091	0.15224	215490000	17.2487	16.9018	16.9765	16.6019	16.6524	16.3179	16.5935	16.543	16.0992
O94782	USP1	Ubiquitin carboxyl-terminal hydrolase 1	67	YRASEIDQVVPAAQSSPINCEKRENLLPFVG	yes	2.01064	-0.517515	yes	2.41106	-0.669746		1.44074	0.152232	3	yes			0.959349	3e-44	205.73	179.57	80.98	0.6201	345540000	18.7346	18.4316	18.7631	18.0687	18.1195	18.1886	18.0303	17.9795	17.9104
O94804	STK10	Serine/threonine-protein kinase 10	454	PAANRSQKASQSRPNSSALETLGGEKLANGS	yes	4.22801	-3.54315	yes	4.2441	-5.90633	yes	2.81417	2.36318	3	yes			0.973284	1.24e-68	256.7	205.1	199.46	0.40736	534920000	19.1833	18.8237	19.3866	15.5052	15.8114	15.4475	13.1433	13.7552	12.7761
O94804	STK10	Serine/threonine-protein kinase 10	13	___MAFANFRRILRLSTFEKRKSREYEHVRR	yes	4.47209	-4.4502	yes	4.19182	-3.7374	yes	1.5143	-0.712794	3	yes			0.979823	0.000433512	106.67	74.197	106.67	1.2519	74730000	16.9582	17.4419	17.3805	13.1173	12.6139	12.6988	13.8248	13.3411	13.4025
O94804	STK10	Serine/threonine-protein kinase 10	438	QVAQEKQVAEQGGDLSPAANRSQKASQSRPN		1.42434	-0.332137	yes	3.22077	-1.12615	yes	3.97869	0.79401	2	yes			1	4.38e-68	268.7	227.98	211.06	0.39646	3533800000	20.9256	20.5958	20.8967	20.4485	20.5252	20.448	19.6983	19.7468	19.5946
O94804	STK10	Serine/threonine-protein kinase 10	191	FGVSAKNLKTLQKRDSFIGTPYWMAPEVVMC		1.34195	-0.222453		0.0267168	-0.00695292		1.63987	-0.215501	3	yes			0.929899	0.00018358	75.717	57.893	75.717	-1.1847	252410000	16.588	16.5579	16.7838	16.4313	16.4694	16.3616	16.7265	16.5499	16.6325
O94806	PRKD3	Serine/threonine-protein kinase D3	364	INSDSSRGLDDTEEPSPPEDKMFFLDPSDLD		0.752266	-0.201653		0.144787	-0.0484956		1.39128	-0.153158	2	yes			1	1.54e-27	187.16	157.11	187.16	-0.44288	122030000	16.1576	16.0788	16.4666	16.0187	16.0975	15.9817	16.2474	16.1154	16.1946
O94806	PRKD3	Serine/threonine-protein kinase D3	41	ASPCSSPKTGLSARLSNGSFSAPSLTNSRGS	yes	4.38343	-2.81193	yes	3.80014	-2.13084	yes	2.96755	-0.681093	2	yes			0.999999	6.88e-45	224.67	195.13	187.78	0.57332	516810000	18.9373	18.7765	19.2473	16.1898	16.2413	16.0942	16.9556	16.8873	16.7256
O94806;Q15139	PRKD3;PRKD1	Serine/threonine-protein kinase D3;Serine/threonine-protein kinase D1	391;397	SDLDVERDEEAVKTISPSTSNNIPLMRVVQS	yes	2.36923	-0.412425	yes	2.70714	-0.508705		0.937432	0.0962804	2	yes			0.998032	6.28e-21	173.71	135.41	124.16	-0.80324	734530000	19.1974	19.1068	19.3203	18.7279	18.8278	18.8315	18.7674	18.6674	18.6637
O94808	GFPT2	Glutamine--fructose-6-phosphate aminotransferase [isomerizing] 2	244	ENVKNICKTRMKRLDSSACLHAVGDKAVEFF		1.22427	-0.3452	yes	3.48651	-1.29946	yes	3.09911	0.954265	3	yes			0.954389	1.52e-10	138.05	106.38	138.05	-0.73312	325930000	18.1112	18.0523	18.3728	17.756	18.0103	17.7344	16.8759	16.9768	16.7852
O94808	GFPT2	Glutamine--fructose-6-phosphate aminotransferase [isomerizing] 2	245	NVKNICKTRMKRLDSSACLHAVGDKAVEFFF		0.940864	-0.724672	yes	1.56519	-2.02397		1.02774	1.2993	4	yes			0.635289	7.16e-07	123.02	89.227	71.558	0.28105	350440000	18.94	18.6615	19.5305	18.5064	18.6335	17.8182	18.0937	16.4717	16.4947
O94826	TOMM70A	Mitochondrial import receptor subunit TOM70	91	GLKRNSERKTPEGRASPAPGSGHPEGPGAHL		0.772053	-0.440266	yes	3.04607	-1.7265	yes	2.60154	1.28624	4	yes			0.999988	8.15e-60	241.57	214.91	187.43	-0.37014	1932200000	17.6061	17.2265	17.8751	16.8347	17.4654	17.0868	15.7429	15.9142	15.8711
O94885	SASH1	SAM and SH3 domain-containing protein 1	813	SCDPPGVTGLNKNRRSLPVSICRSCETLEGP	yes	2.49236	-2.64824	yes	2.23794	-1.20798	yes	1.78529	-1.44026	2	yes			0.999651	0.00665768	83.998	43.997	83.998	-0.064146	42103000	14.2835	14.9833	14.8832	12.5868	12.2371	11.3814	13.6129	13.4646	13.4485
O94888	UBXN7	UBX domain-containing protein 7	280	DGLSSSPPKKCARSESLIDASEDSQLEAAIR	yes	4.19138	-1.95703	yes	3.18193	-4.65083	yes	2.2913	2.6938	2	yes			0.999646	2.6e-79	252.77	221.81	233.37	-1.5575	163920000	17.6636	17.5474	17.8238	15.7704	15.827	15.5664	13.9449	12.3377	12.7998
O94888	UBXN7	UBX domain-containing protein 7	288	KKCARSESLIDASEDSQLEAAIRASLQETHF	yes	3.04824	-0.802534		0.607586	-0.879711		0.0405571	0.0771764	2	yes			0.999957	9.4e-17	164.53	141.41	164.53	1.5246	271270000	16.9122	16.7276	16.671	15.8871	16.0697	15.9463	14.6863	16.0917	16.8935
O94915	FRYL	Protein furry homolog-like	1957	LRLSLIGDRRGDRRRSNTLDIMDGRINHSSS	yes	1.8857	-2.67667	yes	1.6103	-2.27437		0.25456	-0.402299	3	yes			0.628717	0.00205081	76.01	44.662	76.01	0.5674	82810000	17.5613	18.0967	16.5376	14.5794	14.0587	15.5275	14.9614	14.426	15.9851
O94915	FRYL	Protein furry homolog-like	2272	VVPSDIPKTYGGDTGSPEISFTKIFNNVSKE		1.06849	-0.169891	yes	2.24352	-0.40324		2.83268	0.233349	2	yes			0.977386	3.4e-10	138.19	119.73	134.88	1.3226	229290000	18.4427	18.2431	18.4706	18.1747	18.2262	18.2458	18.0231	17.9716	17.952
O94964	SOGA1	Protein SOGA1;N-terminal form;C-terminal 80 kDa form	1017	RSYTAPDKTGIRVYYSPPVARRLGVPVVHDK		1.73617	-0.280006	yes	3.01932	-1.06085	yes	2.51853	0.780848	2	yes			0.999909	0.00201766	91.636	59.026	87.789	-0.75149	820380000	18.9662	18.7883	18.8618	18.4999	18.6774	18.599	18.0225	17.7607	17.6505
O94967	WDR47	WD repeat-containing protein 47	422	QNPGPAKQEKNELRDSTEQFQEYYRQRLRYQ		1.45982	-0.200675	yes	3.70668	-1.16789	yes	3.99625	0.967213	3	yes			0.973021	8.61e-30	203.64	188.01	139	-0.31872	145200000	16.2709	16.4914	16.3685	16.1791	16.1753	16.1744	15.3328	15.134	15.1603
O94979	SEC31A	Protein transport protein Sec31A	799	DRLCRAQGEPVAGHESPKIPYEKQQLPKGRP		2.1095	-0.200134	yes	3.55527	-0.484454		2.58615	0.284321	3	yes			1	4.48e-68	253.44	219.49	139.46	0.64996	14933000000	21.729	21.6364	21.696	21.4496	21.4649	21.5464	21.2401	21.2248	21.1433
O94979	SEC31A	Protein transport protein Sec31A	527	DGANVALKDSDQVAQSDGEESPAAEEQLLGE		0.484476	-0.163722		0.660596	-0.248589		0.224053	0.0848675	4	yes			0.999978	5.55e-49	212.94	176.62	191.65	-0.043175	1081500000	18.3589	18.4998	18.7678	18.4488	18.4773	18.2093	18.5283	18.2282	18.1243
O94986	CEP152	Centrosomal protein of 152 kDa	1461	GDGSCKHLNSLPRNVSPEFVPCEGEGGFGLH	yes	2.25269	-0.267125		2.05509	-0.234998		0.238149	-0.0321274	3	yes			1	1.74e-05	100.79	85.193	75.797	0.10477	73174000	16.1219	16.0572	16.1668	15.8139	15.9232	15.8074	15.9146	15.8053	15.921
O94988	FAM13A	Protein FAM13A	597	SSWQRENSDSDEAHLSPQAGRLIRQLLDEDS	yes	1.50054	-0.690502	yes	3.30125	-1.77526	yes	2.36679	1.08476	3	yes			1	1.18e-05	111.49	105.39	111.49	0.43988	68034000	16.4588	16.0989	16.5702	15.6622	15.9709	15.4234	14.7163	14.4077	14.6782
O95049	TJP3	Tight junction protein ZO-3	319	APPSHIPPPPRHAQRSPEASQTDSPVESPRL		0.621744	-0.280003	yes	2.38979	1.19064	yes	3.31933	-1.47065	2	yes			1	5.98e-23	185.26	141.45	148.26	-2.3276	132980000	15.2704	14.7131	15.2011	14.8767	14.8887	14.5792	16.4443	16.1928	16.1194
O95049	TJP3	Tight junction protein ZO-3	203	VQMKPVKSVLVKRRDSEEFGVKLGSQIFIKH		0.748573	-1.00146		0.770485	-0.162148		0.60865	-0.839315	3	yes			1	5.77e-19	198.85	150.91	174.95	0.78773	688470000	18.2382	18.1419	18.0765	17.383	18.0763	15.9929	17.98	17.8485	18.1417
O95049	TJP3	Tight junction protein ZO-3	164	PRPGRRGRAGSHGRRSPGGGSEANGLALVSG	yes	2.28483	-4.70334		0.665204	-0.168343	yes	2.22759	-4.535	2	yes			1	7.55e-129	329.64	293.64	329.64	-0.03912	1053000000	19.5552	19.3543	19.2876	13.5324	14.2152	16.3393	19.3189	19.3059	19.0673
O95049	TJP3	Tight junction protein ZO-3	591	RLRGLRRGAKKTTQRSREDLSALTRQGRYPP	yes	2.71877	-3.50918		1.51666	-0.348241	yes	2.57134	-3.16094	3	yes			1	6.86e-13	161.87	133.47	161.87	0.20353	133730000	15.4478	15.2744	15.5993	12.1473	12.6229	11.0237	15.1734	15.1005	15.0028
O95049	TJP3	Tight junction protein ZO-3	854	APALARSSEPVQADESQSPRDRGRISAHQGA	yes	2.03453	-0.920475	yes	3.32384	-1.23517		0.922032	0.314699	2				0.5	0.00122221	81.311	60.06	81.311	-0.013324	113470000	16.0281	16.1595	16.4215	14.9762	15.4995	15.3719	14.922	15.0067	14.9748
O95049	TJP3	Tight junction protein ZO-3	856	ALARSSEPVQADESQSPRDRGRISAHQGAQV	yes	2.34211	-0.963418	yes	3.03396	-1.2323		1.04558	0.268882	2	yes			0.999999	5.94e-81	285.18	233.71	285.18	0.017558	411030000	18.0537	17.9759	18.3953	17.0422	17.3901	17.1023	17.0057	16.8138	16.9085
O95049	TJP3	Tight junction protein ZO-3	346	SPRLRRESSVDSRTISEPDEQRSELPRESSY	yes	3.86288	-3.19564	yes	2.53549	-3.98716		0.595843	0.791521	3	yes			0.998579	4.46e-44	229.16	205.15	229.16	0.18133	459180000	19.1561	18.5544	19.1087	15.92	15.7733	15.539	16.1196	14.3482	14.3898
O95071	UBR5	E3 ubiquitin-protein ligase UBR5	2241	RREMEKLRNQQSRDLSLEVDRDRDLLIQQTM		1.48733	-0.279829		0.759247	-0.143882		1.08474	-0.135947	3	yes			1	3.69e-09	150.49	109.11	150.49	-0.032425	133200000	16.2629	16.247	16.4842	15.9939	16.0282	16.1325	16.2451	16.2108	16.1065
O95071	UBR5	E3 ubiquitin-protein ligase UBR5	1549	SQSSYIIRNPQQRRISQSQPVRGRDEEQDDI	yes	5.13451	-3.00817		1.39005	-0.38909	yes	4.35323	-2.61908	3	yes			0.999999	1e-07	154.67	100.02	153.75	-0.15854	313680000	14.9507	14.8657	14.7299	11.6869	11.9171	11.9178	14.3106	14.3856	14.6828
O95155	UBE4B	Ubiquitin conjugation factor E4 B	238	ASLTATSQPIAAAARSPDRNLLLNTGSNPGT		1.05032	-0.281983		0.892658	-0.227746		0.194549	-0.0542377	3	yes			0.990142	8.11e-05	89.954	75.497	69.462	-2.5719	84230000	14.3971	14.2618	14.594	14.0713	14.2971	14.0386	14.2425	14.052	14.2752
O95155	UBE4B	Ubiquitin conjugation factor E4 B	105	SNSLETQSQSLSRSQSMDIDGVSCEKSMSQV	yes	2.49731	-0.420413	yes	3.4932	-3.63364	yes	3.31375	3.21323	2	yes			0.999996	4.8e-40	240.17	212.68	240.17	-1.1299	667570000	20.7166	20.5507	20.7516	20.2164	20.2975	20.2437	17.6253	16.9136	16.579
O95163	IKBKAP	Elongator complex protein 1	471	CPSADPTVKLGAVGGSGFKVCLRTPHLEKRY		0.0226612	0.0110677		1.04094	-0.221619		0.800922	0.232687	2	yes			1	3.86e-05	124.21	90.978	124.21	0.38144	371090000	20.1121	20.0444	20.3613	20.4446	20.0827	20.0236	19.8989	19.9666	19.9874
O95218	ZRANB2	Zinc finger Ran-binding domain-containing protein 2	120	GFNERENVEYIEREESDGEYDEFGRKKKKYR	yes	2.38607	-0.78289	yes	2.53938	-1.39423		1.36356	0.61134	3	yes			1	7.27e-76	281.24	256.04	255.42	-0.35343	12238000000	20.8254	20.9406	21.1634	20.3248	20.2293	20.0267	19.9359	19.5265	19.2844
O95218	ZRANB2	Zinc finger Ran-binding domain-containing protein 2	153	AVGPASILKEVEDKESEGEEEDEDEDLSKYK	yes	1.85084	-0.756454		0.62851	-0.331324		1.10742	-0.425131	4	yes			1	6.24e-13	133.62	118.8	133.62	0.88253	717310000	16.5197	16.8702	17.0989	16.1576	16.1233	15.9386	16.7886	16.4969	16.2094
O95218	ZRANB2	Zinc finger Ran-binding domain-containing protein 2	188	EDEDDADLSKYNLDASEEEDSNKKKSNRRSR	yes	2.79474	-1.41711		1.1521	-0.605567	yes	1.91697	-0.811548	4	yes			1	4.78e-302	443.94	411.69	443.94	2.2367	603140000	18.3453	18.808	18.9148	17.1624	17.386	17.2684	18.4279	17.9652	17.8584
O95218	ZRANB2	Zinc finger Ran-binding domain-containing protein 2	280	GSSSPRKRSYSSSSSSPERNRKRSRSRSSSS	yes	2.62046	0.863081	yes	1.92439	0.552681		1.16351	0.3104	2	yes			0.999903	3.44e-14	181.46	161.25	166.24	0.44981	1718100000	14.0318	14.1301	13.8251	14.695	14.9998	14.8815	14.7121	14.4073	14.5256
O95232	LUC7L3	Luc7-like protein 3	425	SDTKNEVNGTSEDIKSEGDTQSN________	yes	2.40129	-0.489605	yes	2.70454	-1.4622	yes	2.01852	0.972598	3	yes			0.986891	0.00129282	67.33	57.395	64.733	-0.62995	95438000	16.5217	16.5201	16.6627	16.1176	16.1703	15.9478	15.4163	15.1626	14.739
O95235	KIF20A	Kinesin-like protein KIF20A	532	FPSLHSFIKEHSLQVSPSLEKGAKADTGLDD	yes	2.48708	-0.57986	yes	4.41004	-1.62213	yes	3.38748	1.04227	3	yes			0.999978	2.33e-23	203.53	138.86	199.84	0.16694	479360000	20.2192	20.206	20.3768	19.5476	19.7995	19.7153	18.6758	18.7326	18.5272
O95239;Q2VIQ3	KIF4A;KIF4B	Chromosome-associated kinesin KIF4A;Chromosome-associated kinesin KIF4B	394;394	VEPSENLQSLMEKNQSLVEENEKLSRGLSEA	yes	1.71271	-0.697638	yes	2.18127	-0.965417		1.04622	0.267779	2	yes			1	0.0115869	67.275	43.899	67.275	-2.9562	65049000	17.2431	16.9814	17.5511	16.5431	16.7127	16.4269	16.238	16.1778	16.4636
O95251	KAT7	Histone acetyltransferase KAT7	57	VTRSSARLSQSSQDSSPVRNLQSFGTEEPAY		0.191141	-0.23864		0.632498	-0.431121		0.144994	0.19248	2	yes	yes		0.972528	3.54e-50	221.96	204.31	151.74	0.12437	568230000	18.9942	18.849	19.5079	18.97	19.5809	18.0843	18.3949	18.5159	19.147
O95251	KAT7	Histone acetyltransferase KAT7	100	TPVTPKKYPLRQTRSSGSETEQVVDFSDRET	yes	2.26834	-2.19891	yes	1.28012	-0.647855	yes	1.90534	-1.55105	2	yes			0.844662	9.53e-82	267.54	238.8	164.01	0.23217	211730000	17.1144	16.416	16.9439	15.2298	14.0473	14.6004	16.3481	15.9711	16.2116
O95251	KAT7	Histone acetyltransferase KAT7	111	QTRSSGSETEQVVDFSDRETKNTADHDESPP	yes	4.3249	-2.48605	yes	2.96874	-4.20583	yes	1.58146	1.71977	3	yes			1	7.47e-32	189.51	166.85	189.51	2.1683	417390000	18.2594	17.9536	18.0745	15.4203	15.7482	15.661	12.9128	14.4352	14.3221
O95263	PDE8B	High affinity cAMP-specific and IBMX-insensitive 3',5'-cyclic phosphodiesterase 8B	517	SDLVGGLMTDGLRRLSGNEYVFTKNVHQSHS	yes	4.98413	-1.77854	yes	4.68519	-1.59855		1.91491	-0.179995	3	yes			0.999999	0.000761232	91.207	59.568	89.471	-0.2801	172810000	19.0769	18.8759	18.9288	17.153	17.2289	17.164	17.3211	17.4294	17.3354
O95292	VAPB	Vesicle-associated membrane protein-associated protein B/C	156	ISTTASKTETPIVSKSLSSSLDDTEVKKVME	yes	5.19922	-4.01105	yes	4.49506	-2.52603	yes	3.23963	-1.48502	3	yes			0.999375	0.000273161	91.207	66.272	91.207	0.094084	79589000	17.5621	17.3813	17.5995	13.5971	13.2846	13.628	15.0479	15.1265	14.7904
O95295	SNAPIN	SNARE-associated protein Snapin	133	ARRRAMLDSGIYPPGSPGK____________	yes	3.75013	-0.441122	yes	3.18856	-0.497038		0.506526	0.0559158	2	yes			1	7.93e-22	174.39	131.65	174.39	-0.3507	359360000	19.3367	19.2777	19.3681	18.9028	18.9087	18.8477	18.8615	18.8867	18.7432
O95297	MPZL1	Myelin protein zero-like protein 1	210	NSKRDYTGCSTSESLSPVKQAPRKSPSDTEG		1.5699	-0.335705		1.35092	-0.284133		0.611829	-0.0515722	2	yes			0.999995	3.04e-82	270.95	251.63	225.7	-0.4674	1510800000	19.4855	19.2872	19.6123	19.0808	19.1734	19.1236	19.2227	19.1301	19.1799
O95297	MPZL1	Myelin protein zero-like protein 1	260	DHSGGHHSDKINKSESVVYADIRKN______	yes	3.99603	-1.94441	yes	4.51251	-2.42281	yes	1.84066	0.478408	2	yes			0.999816	7.97e-26	207.88	154.12	207.88	-0.15612	87042000	16.2611	16.0983	16.4052	14.3042	14.467	14.1601	13.9613	13.8309	13.7039
O95359	TACC2	Transforming acidic coiled-coil-containing protein 2	2512	QPSDLSTFVNETKFSSPTEELDYRNSYEIEY	yes	1.81812	-0.498289		0.296141	-0.10512		1.78217	-0.393169	2	yes			0.999958	7.27e-89	305.69	248.66	305.69	-0.09748	615500000	19.0546	19.1702	19.4387	18.6559	18.8085	18.7042	19.2841	18.9858	19.0784
O95359	TACC2	Transforming acidic coiled-coil-containing protein 2	2557	PKKQALYLMFDTSQESPVKSSPVRMSESPTP		1.52204	-0.313358	yes	2.73294	-1.37157	yes	2.20148	1.05821	3	yes			0.999988	4.51e-16	150.94	117.28	138.82	0.86401	454580000	18.2926	18.162	18.1722	17.958	18.002	17.7268	17.1345	16.8725	16.5052
O95359	TACC2	Transforming acidic coiled-coil-containing protein 2	2317	PKMKKTPEKLDNTPASPPRSPAEPNDIPIAK	yes	2.10303	0.291599	yes	2.78514	0.49581		1.44697	-0.20421	4	yes			0.996481	1.17e-28	185.3	170.14	185.3	1.4593	568210000	18.952	18.8118	18.9139	19.1248	19.2649	19.1629	19.4381	19.4398	19.2874
O95359	TACC2	Transforming acidic coiled-coil-containing protein 2	2569	SQESPVKSSPVRMSESPTPCSGSSFEETEAL	yes	2.42959	-0.352453	yes	3.48159	-0.7306	yes	2.40266	0.378148	3	yes			0.833054	5.01e-89	267.47	229.02	133.15	-1.5257	990310000	19.0154	18.8722	18.9424	18.5184	18.6595	18.5947	18.3096	18.1685	18.1602
O95359	TACC2	Transforming acidic coiled-coil-containing protein 2	1562	SQLERSRQELASGLPSPAATQELPVERAAAF	yes	3.00856	-0.819578	yes	4.96095	-3.40335	yes	4.68098	2.58378	3	yes			0.999994	8.83e-57	230.24	200.8	230.24	1.3934	873400000	19.4448	19.2107	19.4445	18.4717	18.6511	18.5185	16.065	16.0578	15.7671
O95359	TACC2	Transforming acidic coiled-coil-containing protein 2	2226	EGVVPPASGGGRVQNSPPVGRKTLPLTTAPE		0.755234	-0.697292		0.282105	-0.218913		0.447102	-0.478379	3	yes			1	3.08e-05	133.05	89.28	71.176	-0.035516	2701800000	19.3599	18.8604	19.4422	18.7655	19.0328	17.7723	18.7966	18.7017	19.5075
O95361	TRIM16	Tripartite motif-containing protein 16	60	VGSSEKLGRETEEQDSDSAEQGDPAGEGKEV		0.758666	-0.179976		1.3196	-0.28569		0.835807	0.105715	4	yes			0.997706	1.33e-157	350.97	325.47	214.13	0.68312	2026000000	19.2654	18.9743	19.2639	18.9496	19.0877	18.9264	18.9	18.8234	18.9232
O95365	ZBTB7A	Zinc finger and BTB domain-containing protein 7A	526	SPGATATPGAPAQPSSPDARRNGQEKHFKDE	yes	3.97663	-1.04215		1.50777	-0.22161	yes	4.47845	-0.820543	3	yes			0.519914	9.13e-21	165.87	141.22	83.293	0.81528	464300000	17.7074	17.5979	17.812	16.6108	16.7075	16.6726	17.537	17.4403	17.4752
O95394	PGM3	Phosphoacetylglucosamine mutase	64	RSKQTKSTIGVMVTASHNPEEDNGVKLVDPL	yes	2.45766	-0.909877	yes	2.60414	-0.78663		0.604961	-0.123247	3	yes			0.999668	6.21e-121	311.27	268.63	279.73	0.37999	9469500000	22.1957	22.32	22.5885	21.3901	21.6381	21.3463	21.5723	21.5727	21.5993
O95400	CD2BP2	CD2 antigen cytoplasmic tail-binding protein 2	49	SGGPGSRFKGKHSLDSDEEEDDDDGGSSKYD	yes	1.7702	-1.28234		0.330162	-0.0404908	yes	1.72433	-1.24185	3	yes			0.941523	2.11e-68	256.06	213.16	256.06	1.3627	103900000	15.3529	15.3746	15.4693	14.7637	13.7856	13.8005	15.4045	15.3828	15.2881
O95425	SVIL	Supervillin	245	FSFSGRDSSFTEVPRSPKHAHSSSLQQAASR	yes	3.18896	-1.71341		0.863719	-0.30979	yes	2.73034	-1.40362	3	yes			1	3.27e-09	143.97	115.34	134.81	-0.51922	1541300000	20.2669	20.4439	20.6347	18.8788	18.8763	18.4501	19.8817	20.2772	20.2572
O95425	SVIL	Supervillin	221	RRGQELSATRQAHDLSPAAESSSTFSFSGRD		0.402413	-0.148778	yes	1.49357	-0.477262		1.96468	0.328484	3	yes			1	3.88e-44	214.55	203.7	214.55	-0.34784	308730000	17.0711	16.6303	17.0484	16.6661	16.8835	16.7538	16.4566	16.4925	16.3689
O95425	SVIL	Supervillin	968	KRALTGRDSGMEKYGSFEEAEASYPILNRAR		0.938219	-0.537484	yes	2.1157	-1.05724		1.23285	0.519751	2	yes			1	1.84e-50	224.59	206.58	224.59	0.38255	62842000	14.9134	15.4553	15.545	14.4099	14.8922	14.9991	14.2814	14.3652	14.0953
O95429	BAG4	BAG family molecular chaperone regulator 4	179	SYSTEVPSTYRSSGNSPTPVSRWIYPQQDCQ	yes	1.3214	-0.674519		0.82056	-0.745496		0.054704	0.0709766	2	yes			0.999009	3.75e-14	180.95	117.41	180.95	0.64909	186720000	13.0983	13.2808	13.5473	12.2589	12.7008	12.9431	12.8833	11.7681	13.0385
O95453	PARN	Poly(A)-specific ribonuclease PARN	619	GRKKAKKLKRMKKELSPAGSISKNSPATLFE	yes	3.14553	-0.879793		1.76639	-0.367891	yes	3.5522	-0.511901	2	yes			0.999999	3.94e-19	201.66	127.24	201.66	0.36864	1288700000	21.7993	21.6016	21.9039	20.8688	20.9479	20.8487	21.42	21.3409	21.4401
O95453	PARN	Poly(A)-specific ribonuclease PARN	163	EKRSQANGAGALSYVSPNTSKCPVTIPEDQK	yes	3.01872	-0.917837	yes	3.97167	-1.32868		1.95569	0.410841	2	yes			0.994814	3.56e-54	226.72	190.83	226.72	0.49665	66447000	17.3698	17.198	17.4383	16.3428	16.5724	16.3373	16.0975	15.9951	15.9274
O95466	FMNL1	Formin-like protein 1	624	PPPPGGPPDALGRRDSELGPGVKAKKPIQTK	yes	1.30815	-1.3948	yes	2.46797	-2.93018	yes	1.50684	1.53537	3	yes			1	1.95e-07	146.59	103.74	135.02	0.41884	355740000	18.1825	17.9044	19.0753	17.1975	17.4756	16.3047	14.9451	15.4048	16.0218
O95487	SEC24B	Protein transport protein Sec24B	1224	RARSFITWLRDSRPLSPILHIVKDESPAKAE		0.815788	-0.110994		0.623958	-0.0783475		0.242434	-0.0326462	3	yes			0.82407	7.1e-07	119.04	85.158	119.04	-0.22189	128570000	17.4086	17.3833	17.5339	17.279	17.415	17.2988	17.4049	17.3006	17.3851
O95573;O60488	ACSL3;ACSL4	Long-chain-fatty-acid--CoA ligase 3;Long-chain-fatty-acid--CoA ligase 4	683;674	SASLEKFEIPVKIRLSPEPWTPETGLVTDAF		1.21178	-0.237496		1.24504	-0.244216		0.0476914	0.00671959	3	yes			1	5.44e-70	250.99	222.9	250.99	0.45391	126740000	16.7982	16.5293	16.7715	16.5218	16.4036	16.4613	16.3959	16.5141	16.4564
O95671	ASMTL	N-acetylserotonin O-methyltransferase-like protein	255	DVEGGGSEPTQRDAGSRDEKAEAGEAGQATA		1.22877	-0.216683	yes	3.43071	-0.921845	yes	5.33139	0.705162	4	yes			1	1.22e-73	248.82	223.77	248.82	0.14107	84542000	16.0571	15.8638	16.1386	15.7806	15.7977	15.8311	15.1205	15.1034	15.07
O95671	ASMTL	N-acetylserotonin O-methyltransferase-like protein	239	VKHDSIPAADTFEDLSDVEGGGSEPTQRDAG		0.103304	-0.0423889	yes	3.00439	-2.33077	yes	2.93948	2.28838	3	yes			1	7.12e-108	294.46	282.03	294.46	-0.47374	352970000	17.0041	17.0268	17.305	16.9935	17.2893	16.926	15.2471	14.7149	14.3816
O95671	ASMTL	N-acetylserotonin O-methyltransferase-like protein	21	VIGKLLHKRVVLASASPRRQEILSNAGLRFE		0.943732	-0.275132		0.785207	-0.222974		0.192937	-0.0521577	2	yes			0.999999	7.73e-12	181.53	148.15	172.21	0.16228	277960000	18.1381	17.9472	18.3346	17.8882	17.9868	17.7195	17.8803	17.8214	18.0491
O95672	ECEL1	Endothelin-converting enzyme-like 1	32	VKYVSRCGAGGARGASLPPGFPLGAARSATG	yes	2.97461	-1.0073	yes	3.21484	-0.882221		0.489886	-0.125081	2	yes			1	0.000105206	101.53	73.668	101.53	-0.091417	97458000	16.2812	16.4093	16.5243	15.2062	15.4873	15.4996	15.6302	15.4992	15.4389
O95677	EYA4	Eyes absent homolog 4	361	SSGSKSRGRGRKNNPSPPPDSDLERVFVWDL		0.900021	0.0959409		0.216935	0.0474548		0.245371	0.0484861	3	yes			0.999997	8.07e-18	171.08	131.45	138.46	-0.050912	915310000	19.2068	19.3332	19.2045	19.2939	19.3588	19.3796	19.423	19.1676	19.2963
O95685	PPP1R3D	Protein phosphatase 1 regulatory subunit 3D	78	RLRPIILRRARSLPSSPERRQKAAGAPGAAC		0.198422	-0.280676		1.21104	-0.501219		0.14345	0.220543	3	yes			0.995356	0.000235077	111.5	62.031	111.5	0.31898	461950000	15.5079	15.2795	15.3913	15.3251	15.9232	14.0884	14.6865	14.732	15.2567
O95747	OXSR1	Serine/threonine-protein kinase OSR1	339	SSGRLHKTEDGGWEWSDDEFDEESEEGKAAI		0.856333	-0.222319		0.473051	-0.129451		0.302852	-0.0928675	4	yes			0.999994	5.47e-37	197.14	165.06	161.29	0.018633	621680000	17.0878	16.9321	17.2116	16.6923	16.871	17.0013	17.1021	16.9392	16.8018
O95747	OXSR1	Serine/threonine-protein kinase OSR1	427	AEPAKTAQALSSGSGSQETKIPISLVLRLRN	yes	1.41649	-0.6047		1.0888	-0.407235		0.630818	-0.197465	3	yes			0.988358	3.28e-37	198.03	180.02	198.03	-0.057996	252640000	17.112	16.5888	16.9994	16.1098	16.5181	16.2583	16.5016	16.3585	16.6183
O95757	HSPA4L	Heat shock 70 kDa protein 4L	74	NVRNTIHGFKKLHGRSFDDPIVQTERIRLPY	yes	1.41977	-0.658651		1.00704	-0.557905		0.122859	-0.100746	2	yes			1	1.7e-14	184.31	136.03	184.31	0.21731	31308000	15.1758	15.5363	15.4677	14.3791	15.0045	14.8203	15.2993	14.6715	14.5352
O95772	STARD3NL	MLN64 N-terminal domain homolog	39	NIHSINPTQLMARIESYEGREKKGISDVRRT	yes	1.3348	-1.40712	yes	1.49332	-0.774609		0.581634	-0.632516	2	yes			0.999987	0.000522427	123.35	64.438	123.35	0.41415	173650000	18.0516	17.5417	18.1151	16.8398	17.06	15.5873	17.0944	16.8742	17.4159
O95772	STARD3NL	MLN64 N-terminal domain homolog	193	QEAEEENRLLIVQDASERAALIPGGLSDGQF	yes	3.67715	-2.70465	yes	4.30528	-3.53638	yes	2.50581	0.83173	2	yes			1	4.55e-09	153.75	121.5	153.75	0.25499	79317000	17.9297	17.579	18.1937	15.1437	15.4105	15.0343	14.4386	14.4254	14.2293
O95801	TTC4	Tetratricopeptide repeat protein 4	51	EKEFEKVPLFMSRAPSEIDPRENPDLACLQS	yes	3.45337	-2.7594	yes	3.21182	-3.81668		1.27022	1.05728	2	yes			1	0.00348318	91.584	26.279	91.584	0.3331	149100000	17.6177	17.4515	18.0332	15.0245	15.1907	14.609	14.1958	13.1853	14.2713
O95810	SDPR	Serum deprivation-response protein	293	NHQKISSGKSSPFKVSPLTFGRKKVREGESH	yes	2.69609	-1.41067		0.565529	-0.187664	yes	2.56008	-1.22301	3	yes			0.999447	2.06e-10	147.37	131.43	135.23	-0.086452	201470000	18.1225	17.7719	18.1054	16.2771	16.8107	16.68	17.9956	17.6903	17.751
O95816	BAG2	BAG family molecular chaperone regulator 2	73	EMIHSIQNSQDMRQISDGEREELNLTANRLM		1.18977	-0.207658		1.07944	-0.1884		0.124699	-0.0192579	3	yes			1	2.03e-61	250.79	216.14	228.63	-0.14475	543140000	18.4763	18.2508	18.4534	18.1062	18.2192	18.232	18.2846	18.1717	18.1589
O95817	BAG3	BAG family molecular chaperone regulator 3	173	AAAQPPASHGPERSQSPAASDCSSSSSSASL		1.0905	-0.287149	yes	3.11455	-1.07897	yes	3.5155	0.791817	2	yes			0.995322	1.03e-188	365.96	341.17	365.96	-0.87149	3996400000	18.4774	18.1592	18.5027	18.0184	18.0576	18.2018	17.3773	17.2583	17.2668
O95817	BAG3	BAG family molecular chaperone regulator 3	289	SSREGSPARSSTPLHSPSPIRVHTVVDRPQQ	yes	1.96858	-1.45854	yes	3.06935	-2.90714	yes	2.89711	1.4486	3	yes	yes	HSBP1(DISRUPTS)	0.999421	9.49e-23	197.01	155.95	183.28	0.043413	1398800000	20.1791	19.2997	20.2071	18.4093	18.6676	18.2334	17.0709	16.7387	17.1549
O95817	BAG3	BAG family molecular chaperone regulator 3	275	LRAASPFRSSVQGASSREGSPARSSTPLHSP	yes	1.0786	-1.06465	yes	2.50745	-2.54625	yes	1.51631	1.4816	3	yes			0.802221	2.75e-05	109.5	72.859	109.5	0.64822	705520000	14.2843	13.7327	14.7445	13.4711	13.6225	12.474	11.4872	12.2488	11.3867
O95819	MAP4K4	Mitogen-activated protein kinase kinase kinase kinase 4	805	TSGPEDTRAASSLNLSNGETESVKTMIVHDD	yes	4.2925	-1.88911	yes	3.92743	-0.767426	yes	3.58705	-1.12169	2	yes			0.999946	3.81e-161	363.87	240.66	363.87	0.48485	343050000	19.1829	19.1478	19.3078	17.2805	17.4972	17.1935	18.418	18.4773	18.441
O95819	MAP4K4	Mitogen-activated protein kinase kinase kinase kinase 4	639	PVRTTSRSPVLSRRDSPLQGSGQQNSQAGQR	yes	1.89528	-1.42841	yes	2.78766	-2.67493	yes	1.95113	1.24652	3	yes			1	5.13e-148	345.28	304.17	260.48	-0.29437	574790000	17.4984	17.1543	18.1132	16.3067	16.3702	15.8037	14.6542	14.747	15.3399
O95819	MAP4K4	Mitogen-activated protein kinase kinase kinase kinase 4	715	SGERFRVRSSSKSEGSPSQRLENAVKKPEDK	yes	2.44674	0.468521	yes	3.57581	-0.985652	yes	4.349	1.45417	3	yes			0.992517	8.11e-36	221.13	188.88	181.86	0.23125	581570000	18.7672	18.5781	18.6187	19.0355	19.1247	19.2095	17.5565	17.7456	17.705
O95819	MAP4K4	Mitogen-activated protein kinase kinase kinase kinase 4	631	QRPAEPQVPVRTTSRSPVLSRRDSPLQGSGQ	yes	1.01682	-1.5536		0.857652	-0.388414		0.73695	-1.16518	3	yes			0.993356	0.000683052	98.865	64.687	98.865	-0.23949	1453400000	16.4195	16.087	15.996	13.2637	14.9341	15.6439	15.4566	15.8676	16.013
O95831	AIFM1	Apoptosis-inducing factor 1, mitochondrial	268	YEKCLIATGGTPRSLSAIDRAGAEVKSRTTL		1.09389	-0.226867		0.753251	-0.15985		0.442979	-0.0670172	2	yes			0.999989	2.64e-07	150.53	31.465	150.53	0.37356	1122800000	19.379	19.2583	19.5546	19.1852	19.2416	19.0845	19.2227	19.1663	19.3234
O95835	LATS1	Serine/threonine-protein kinase LATS1	613	ENVDSGDKEKKQITTSPITVRKNKKDEERRE	yes	2.93752	-0.94615	yes	2.176	-0.351278	yes	2.40373	-0.594872	3	yes			0.903977	8.2e-08	143.93	108.19	143.93	0.23015	413610000	18.6802	18.4652	18.5825	17.5598	17.8191	17.5106	18.2752	18.2188	18.1801
O95835	LATS1	Serine/threonine-protein kinase LATS1	278	PPPPSWEPNSQTKRYSGNMEYVISRISPVPP	yes	5.32649	-2.78992	yes	4.91981	-2.82796		0.149009	0.0380446	3	yes			1	7.45e-23	195.28	137.84	195.28	-0.35321	323530000	18.2735	18.4199	18.5066	15.5169	15.6375	15.6758	15.7282	15.4497	15.5383
O95835	LATS1	Serine/threonine-protein kinase LATS1	464	HEIPTWQPNIPVRSNSFNNPLGNRASHSANS	yes	5.77424	-1.6994	yes	3.64349	-2.30901		1.53633	0.609614	2	yes	yes		1	1.39e-27	222.55	161.91	222.55	-0.60704	358470000	18.0133	17.9631	18.0589	16.3109	16.3611	16.2653	15.9924	15.7458	15.3701
Q9NZH5;O95997	PTTG2;PTTG1	Securin-2;Securin	165;165	DEEGELEKLFQLGPPSPVKMPSPPWECNLLQ		1.4264	-0.334422	yes	1.63391	-0.581214		0.862513	0.246791	2	yes			1	2.02e-14	183.79	135.5	183.79	0.42236	551570000	18.887	18.8983	19.197	18.7052	18.6939	18.5799	18.6661	18.3009	18.2716
O95999	BCL10	B-cell lymphoma/leukemia 10	138	EPFPDGATNNLSRSNSDESNFSEKLRASTVM		0.786397	-0.586052		0.140702	-0.11601		0.653066	-0.470042	2	yes	yes		0.998472	9.48e-37	241.76	201.04	183.96	1.9157	241090000	18.074	17.7888	18.5745	17.6527	17.9492	17.0772	17.9005	17.7644	18.4244
O96007	MOCS2	Molybdopterin synthase catalytic subunit	20	EISSSCFSLETKLPLSPPLVEDSAFEPSRKD		0.910417	-0.208735		0.35077	-0.0942224		1.00865	-0.114512	3	yes			1	9.12e-08	120.52	96.329	109.66	-0.56015	225860000	17.4692	17.4	17.7366	17.2821	17.3847	17.3129	17.5181	17.3666	17.4384
O96013	PAK4	Serine/threonine-protein kinase PAK 4	181	GSGGPQESSRDKRPLSGPDVGTPQPAGLASG	yes	4.36587	-2.28575	yes	3.95902	-0.857283	yes	3.44781	-1.42846	3	yes			0.999976	2.99e-28	185.7	149.51	113.47	0.62055	818520000	19.7885	19.8659	19.855	17.4291	17.7833	17.4397	19.0326	19.0278	18.8771
O96013	PAK4	Serine/threonine-protein kinase PAK 4	474	FGFCAQVSKEVPRRKSLVGTPYWMAPELISR		1.20137	-0.271041		0.44842	-0.110526		1.86895	-0.160515	2	yes	yes		1	3.62e-54	229.66	199.9	188.47	-0.044938	6141200000	19.6149	19.5344	19.8743	19.4124	19.445	19.353	19.5551	19.5225	19.6145
O96013	PAK4	Serine/threonine-protein kinase PAK 4	104	FENMSVTRSNSLRRDSPPPPARARQENGMPE	yes	2.27767	-1.02124		0.283067	-0.155589	yes	1.72599	-0.86565	3	yes			1	0.000298829	109.84	58.43	62.924	0.51779	433020000	11.1394	11.349	11.5773	10.583	10.3011	10.1178	11.2878	11.4611	10.8499
O96017	CHEK2	Serine/threonine-protein kinase Chk2	260	KVAIKIISKRKFAIGSAREADPALNVETEIE	yes	4.42875	-2.36064	yes	3.10643	-3.46663	yes	1.4063	1.10599	2	yes			1	0.0127492	83.206	49.409	75.738	0.099335	29949000	16.1737	16.3521	16.5402	14.0393	14.0557	13.8891	13.4968	12.2424	12.927
O96019	ACTL6A	Actin-like protein 6A	233	VPPYMIASKEAVREGSPANWKRKEKLPQVTR		1.21614	-0.336678		0.683735	-0.195574		0.746812	-0.141104	2	yes			1	5.35e-14	167.92	140.27	74.562	0.0041815	2130900000	20.7105	20.536	20.9324	20.3852	20.4981	20.2857	20.5352	20.4223	20.6347
P00533	EGFR	Epidermal growth factor receptor	1166	FDSPAHWAQKGSHQISLDNPDYQQDFFPKEA	yes	2.95112	-0.703327	yes	1.97319	-3.77888	yes	1.67593	3.07555	3	yes			0.997798	2.92e-82	274.11	242.13	274.11	-0.42247	421480000	18.032	17.8719	18.0989	17.1977	17.3357	17.3594	12.7083	14.3771	15.5808
P00533	EGFR	Epidermal growth factor receptor	991	QRYLVIQGDERMHLPSPTDSNFYRALMDEED		1.62066	-0.23672		0.652535	-0.0963974		1.65531	-0.140322	3	yes	yes	ubiquitin(INDUCES); CBL(INDUCES)	0.999498	6.33e-18	173.03	151.63	119.54	-0.051742	377570000	17.6876	17.5102	17.6983	17.3407	17.421	17.4242	17.5902	17.5099	17.5067
P00558	PGK1	Phosphoglycerate kinase 1	203	FLMKKELNYFAKALESPERPFLAILGGAKVA		0.987015	-0.168234		0.851975	-0.145775		0.192555	-0.0224584	3	yes	yes		1	1.08e-16	165.1	131.48	145.9	-0.18604	3350900000	17.6261	17.3897	17.587	17.3018	17.3967	17.3996	17.4504	17.3625	17.3526
P01106;P04198	MYC;MYCN	Myc proto-oncogene protein;N-myc proto-oncogene protein	62;62	EDIWKKFELLPTPPLSPSRRSGLCSPSYVAV	yes	4.58886	-1.83519	yes	2.5259	-0.417868	yes	4.27393	-1.41732	3	yes	yes	SH2BP1(INDUCES); FBXW7(INDUCES); CDC73(INDUCES); AurA(INDUCES); PIN1(INDUCES); RNF4(INDUCES); axin 1(INDUCES); PPP2R5A(NOT_REPORTED); CIP2A(INDUCES)	0.99445	1.84e-05	109.89	96.479	109.89	-0.65944	447910000	19.2976	19.1764	19.348	17.3174	17.5469	17.4521	18.7982	18.8371	18.9331
P02545	LMNA	Prelamin-A/C;Lamin-A/C	390	AYRKLLEGEEERLRLSPSPTSQRSRGRASSH	yes	1.93476	0.343354	yes	2.17009	0.644487		1.13095	-0.301133	3	yes	yes		0.999886	4.81e-06	127.79	104.78	48.527	0.5427	8878100000	14.5946	14.442	14.4191	14.7192	14.8718	14.8947	14.9614	15.3431	15.0847
P02545	LMNA	Prelamin-A/C;Lamin-A/C	392	RKLLEGEEERLRLSPSPTSQRSRGRASSHSS	yes	1.43847	-0.968815	yes	1.63037	-1.1172		0.179597	0.148387	2	yes	yes		0.999723	2.61e-33	228.39	141.13	168.71	1.098	13522000000	20.8057	20.0729	20.2506	19.5414	19.7076	18.9738	19.1254	18.9592	19.693
P02545	LMNA	Prelamin-A/C;Lamin-A/C	22	RRATRSGAQASSTPLSPTRITRLQEKEDLQE		1.16698	-0.236018		1.30561	-0.265021		0.28549	0.0290031	2	yes	yes		0.999989	5.09e-67	269.87	231.93	269.87	0.15315	26133000000	21.0478	20.844	21.1525	20.7978	20.8166	20.7218	20.7307	20.7119	20.8067
P02545	LMNA	Prelamin-A/C;Lamin-A/C	628	SGSSASSVTVTRSYRSVGGSGGGSFGDNLVT	yes	2.20144	-2.18081	yes	2.26582	-1.27643		1.01318	-0.904378	2	yes	yes		0.999979	1.21e-31	195.77	163.25	195.77	0.22833	286140000	18.3744	18.7692	18.2341	16.667	16.656	15.5123	17.2548	16.86	17.4337
P02786	TFRC	Transferrin receptor protein 1;Transferrin receptor protein 1, serum form	34	SYTRFSLARQVDGDNSHVEMKLAVDEEENAD	yes	1.95123	-1.53023	yes	2.72219	-1.93261		0.572669	0.402388	3	yes			1	9.7e-07	128.26	93.44	122.31	-0.37256	251220000	19.4231	18.805	19.4627	17.8587	18.0664	17.1749	17.2021	17.0831	17.6076
P02786	TFRC	Transferrin receptor protein 1;Transferrin receptor protein 1, serum form	24	FSNLFGGEPLSYTRFSLARQVDGDNSHVEMK	yes	3.37299	-2.69547	yes	4.28219	-2.69221		0.00516578	-0.00326029	3	yes			0.999307	4.18e-26	183.47	163.88	177.6	0.014874	209750000	16.1987	16.2012	15.7671	13.1258	13.1863	13.7685	13.3369	13.3344	13.4191
P02794	FTH1	Ferritin heavy chain;Ferritin heavy chain, N-terminally processed	179	SGLAEYLFDKHTLGDSDNES___________		0.737196	-0.442484		1.53732	-0.067057		0.612211	-0.375427	2	yes	yes	CXCR4(INDUCES)	0.999969	2.95e-28	185.05	171.81	95.273	-0.50222	1200900000	15.2162	15.2338	15.1851	14.7352	15.2613	14.3111	15.1401	15.1225	15.1712
P04049	RAF1	RAF proto-oncogene serine/threonine-protein kinase	642	RAAHTEDINACTLTTSPRLPVF_________	yes	2.57334	-1.04587	yes	2.35323	-1.05868		0.0443022	0.0128066	3	yes	yes	HRas(DISRUPTS)	0.991322	6.94e-75	277.8	251.8	197.68	0.21492	783440000	18.6708	18.2526	18.7573	17.5106	17.5563	17.4762	17.6737	17.3421	17.489
P04049	RAF1	RAF proto-oncogene serine/threonine-protein kinase	259	SPSSEGSLSQRQRSTSTPNVHMVSTTLPVDS	yes	2.50684	-1.88251	yes	2.84027	-1.81964		0.115718	-0.0628681	3	yes	yes	14-3-3 beta(INDUCES); 14-3-3 theta(INDUCES); 14-3-3 zeta(INDUCES); MST2(INDUCES); HRas(DISRUPTS); PPP2CB(DISRUPTS)	0.763966	2.26e-32	197.54	168.78	183.15	0.10363	881290000	18.3921	17.6313	18.1762	16.1113	16.5432	15.8975	16.3532	16.2104	16.1771
P04049	RAF1	RAF proto-oncogene serine/threonine-protein kinase	43	ISPTIVQQFGYQRRASDDGKLTDPSKTSNTI	yes	1.6922	-1.67464		0.889063	-0.433519	yes	1.29535	-1.24112	4	yes	yes	14-3-3 beta(INDUCES); HRas(DISRUPTS)	1	1.02e-06	119.08	103.48	119.08	-0.21088	302080000	16.8715	16.4995	16.3269	15.095	15.4941	14.0849	15.8269	16.1989	16.3715
P04049;P10398	RAF1;ARAF	RAF proto-oncogene serine/threonine-protein kinase;Serine/threonine-protein kinase A-Raf	621;582	IELLQHSLPKINRSASEPSLHRAAHTEDINA;IELLQRSLPKIERSASEPSLHRTQADELPAC	yes	1.37706	-1.33697	yes	1.41643	-1.36413		0.0193559	0.0271603	2	yes	yes	14-3-3 beta(INDUCES); 14-3-3 zeta(INDUCES)	0.998342	0.000143317	123.11	94.154	117.02	-0.037058	244390000	18.1688	17.1598	17.9547	16.5656	16.9178	15.789	16.6028	15.7566	16.8316
P04075	ALDOA	Fructose-bisphosphate aldolase A	36	HRIVAPGKGILAADESTGSIAKRLQSIGTEN		0.805305	-0.127733		1.33765	-0.209729		1.01855	0.0819963	2	yes			0.980613	5.17e-97	309.29	271.05	280.87	-0.35041	331440000	18.7836	18.7138	18.9445	18.6331	18.7085	18.7172	18.6575	18.582	18.5733
P04075	ALDOA	Fructose-bisphosphate aldolase A	39	VAPGKGILAADESTGSIAKRLQSIGTENTEE		1.33463	-0.180653	yes	2.81641	-0.488022	yes	3.96539	0.30737	3	yes			0.999996	2.42e-114	318.82	269.19	216.29	-0.25335	1861800000	20.4044	20.2045	20.3701	20.1362	20.1271	20.1737	19.8478	19.8569	19.8103
P04075	ALDOA	Fructose-bisphosphate aldolase A	46	LAADESTGSIAKRLQSIGTENTEENRRFYRQ		0.309944	-0.120296		1.33562	-0.275098		0.450339	0.154802	3	yes			0.999992	1.46e-44	238.19	211.3	238.19	0.44511	1563800000	18.6993	18.627	18.8917	18.4358	18.8878	18.5336	18.5606	18.3694	18.4628
P04083	ANXA1	Annexin A1	37	VQTVKSSKGGPGSAVSPYPTFNPSSDVAALH	yes	2.42435	-0.896223	yes	2.75735	-1.10132		2.06319	0.205093	3	yes			0.99926	2.72e-37	199.63	158.14	174.86	0.089508	278350000	18.3287	17.9262	18.3877	17.3172	17.3706	17.2662	17.1062	17.0641	17.1684
P04150	NR3C1	Glucocorticoid receptor	134	LKLLEESIANLNRSTSVPENPKSSASTAVSA	yes	2.53279	-4.53093	yes	4.49717	-3.00691		1.01644	-1.52402	2	yes	yes	PELP1(INDUCES)	0.999927	1.19e-11	178.54	107.73	178.54	0.79779	796640000	21.3847	21.1065	21.1385	17.1103	17.6063	15.3203	18.0303	18.1574	18.4213
P04406	GAPDH	Glyceraldehyde-3-phosphate dehydrogenase	210	LWRDGRGALQNIIPASTGAAKAVGKVIPELN		0.796654	-0.168011	yes	2.4785	-0.764173	yes	1.78194	0.596162	2	yes			0.934253	1.05e-55	248.54	209.27	248.54	-0.0099176	1527200000	20.5272	20.4262	20.5036	20.1359	20.3783	20.4388	19.938	19.6956	19.5309
P04406	GAPDH	Glyceraldehyde-3-phosphate dehydrogenase	83	VINGNPITIFQERDPSKIKWGDAGAEYVVES		0.751227	-0.18445		0.0268648	-0.00983874		1.38761	-0.174611	3	yes			1	1.46e-54	232.82	212.65	232.82	-0.35057	619060000	17.3714	17.6556	17.735	17.3577	17.4165	17.4345	17.685	17.516	17.5315
P04792	HSPB1	Heat shock protein beta-1	82	AVAAPAYSRALSRQLSSGVSEIRHTADRWRV	yes	3.68932	-4.26261	yes	5.30174	-4.21497		0.0527876	-0.0476424	2	yes	yes	TRAF6(DISRUPTS); TPM1(INDUCES); hnRNP D0(DISRUPTS); HSF1(DISRUPTS); Akt1(DISRUPTS)	0.985399	9.56e-35	225.1	161.92	73.848	-0.72873	225350000000	22.5176	22.7556	22.9249	18.8939	18.6429	17.8735	18.4476	18.6095	18.4961
P04792	HSPB1	Heat shock protein beta-1	83	VAAPAYSRALSRQLSSGVSEIRHTADRWRVS	yes	3.96101	-4.33564	yes	5.66201	-4.28232		0.0681742	-0.0533148	2	yes			0.499999	9.56e-35	225.1	161.92	225.1	-0.040773	221190000000	22.3449	22.5545	22.6681	18.5425	18.359	17.659	18.1518	18.306	18.2628
P04792	HSPB1	Heat shock protein beta-1	15	_MTERRVPFSLLRGPSWDPFRDWYPHSRLFD	yes	2.08	-0.333582	yes	3.52127	-1.1261	yes	2.93155	0.792522	2	yes	yes	hnRNP D0(DISRUPTS); HSF1(DISRUPTS)	1	1.71e-07	131.12	101.35	71.614	-0.025721	25226000000	21.7069	21.6623	21.8252	21.4225	21.4671	21.3042	20.7419	20.6179	20.4563
P04920	SLC4A2	Anion exchange protein 2	144	DEASEAEGARALTQPSPVSTPSSVQFFLQED	yes	3.86848	-3.20973	yes	2.57398	-2.02161	yes	2.24898	-1.18812	4	yes			0.997429	1.53e-06	111.4	98.847	93.968	2.7333	216400000	17.9264	18.5321	17.8436	14.7999	14.8961	14.9768	15.7307	16.4668	16.0398
P04920	SLC4A2	Anion exchange protein 2	173	EDDSADRKAERTSPSSPAPLPHQEATPRASK	yes	3.96303	-3.87265	yes	3.0448	-0.859439	yes	3.63912	-3.01322	3	yes			0.967466	1.6e-62	258.81	232.33	258.81	1.1252	746910000	18.7423	18.4285	18.6324	15.0911	14.8123	14.2818	17.7908	17.7509	17.6832
P05198	EIF2S1	Eukaryotic translation initiation factor 2 subunit 1	110	AIKCEDKFTKSKTVYSILRHVAEVLEYTKDE		1.62521	-0.246091	yes	2.6966	-0.4959		2.37825	0.249809	2	yes			0.999797	0.00302997	99.802	37.803	70.919	-0.8153	29632000	15.3302	15.2847	15.4904	15.0654	15.1343	15.1674	14.9295	14.8606	14.8275
P05387;P05386	RPLP2;RPLP1	60S acidic ribosomal protein P2;60S acidic ribosomal protein P1	102;101	APAAAEEKKDEKKEESEESDDDMGFGLFD__	yes	3.20183	-0.454066	yes	4.13205	-0.515824		0.651142	0.061758	2	yes			1	3.67e-51	239.18	222.56	97.284	-0.43308	18404000000	21.1385	21.1487	21.2193	20.661	20.6921	20.7911	20.6791	20.6597	20.6203
P05387;P05386	RPLP2;RPLP1	60S acidic ribosomal protein P2;60S acidic ribosomal protein P1	105;104	AAEEKKDEKKEESEESDDDMGFGLFD_____	yes	3.22182	-0.410767	yes	2.91679	-0.610892		1.31869	0.200125	2	yes			1	1.35e-52	241.65	230.71	97.284	-0.43308	108900000000	21.6947	21.5929	21.6929	21.2047	21.2904	21.2532	21.1549	21.0667	20.9262
P05412;P17535	JUN;JUND	Transcription factor AP-1;Transcription factor jun-D	73;100	SDLLTSPDVGLLKLASPELERLIIQSSNGHI		0.373134	-0.132788	yes	1.61805	-0.545666	yes	2.83512	0.412878	2	yes	yes	JNK1(DISRUPTS); PIN1(INDUCES)	1	1.72e-05	146.11	91.69	136.96	-0.058499	174990000	17.5216	17.6991	18.0238	17.6493	17.6298	17.5671	17.1162	17.2143	17.277
P05455	SSB	Lupus La protein	366	GKGKVQFQGKKTKFASDDEHDEHDENGATGP	yes	2.34816	-0.422274		1.40013	-0.21992		2.24446	-0.202354	5	yes	yes		1	1.72e-59	232.53	212.49	192.12	-0.01929	143570000000	22.4322	22.3654	22.5952	21.9923	22.0828	22.0509	22.2941	22.2036	22.2355
P05549;Q6VUC0;Q92754;Q7Z6R9;Q92481	TFAP2A;TFAP2E;TFAP2C;TFAP2D;TFAP2B	Transcription factor AP-2-alpha;Transcription factor AP-2-epsilon;Transcription factor AP-2 gamma;Transcription factor AP-2-delta;Transcription factor AP-2-beta	223;230;236;223;242	NEVFCSVPGRLSLLSSTSKYKVTVAEVQRRL	yes	4.61135	-3.07249		2.19271	-0.294015	yes	4.55458	-2.77848	2	yes			0.999608	4.82e-25	221.32	167.11	221.32	0.11818	274070000	20.6976	20.669	20.8401	17.6107	17.9064	17.4722	20.4333	20.4782	20.4132
P05783	KRT18	Keratin, type I cytoskeletal 18	323	IDLDSMRNLKASLENSLREVEARYALQMEQL		1.86043	-0.160451		0.0725262	-0.00981649		1.62654	-0.150635	3	yes			0.999847	8.59e-07	116.43	88.148	116.43	0.33066	50680000	16.2355	16.2672	16.3403	16.0861	16.1129	16.1627	16.337	16.2632	16.2134
P05783	KRT18	Keratin, type I cytoskeletal 18	34	VQAPSYGARPVSSAASVYAGAGGSGSRISVS	yes	3.67185	-1.9333	yes	2.22066	-2.56604		0.594695	0.632748	2	yes	yes	14-3-3 beta(INDUCES); 14-3-3 zeta(INDUCES)	1	1.15e-94	269.7	242.67	264.01	-0.11291	6866400000	17.1327	17.4516	17.5277	15.6117	15.3883	15.3122	15.7072	14.144	14.5627
P05783	KRT18	Keratin, type I cytoskeletal 18	15	_MSFTTRSTFSTNYRSLGSVQAPSYGARPVS	yes	4.27991	-1.77722	yes	3.50989	-2.07445		0.769406	0.297233	2	yes			0.999989	3.67e-63	275.15	219.89	135.02	0.9551	713310000	16.641	16.7342	16.8772	15.0834	14.9902	14.8472	14.9023	14.7696	14.3573
P06241	FYN	Tyrosine-protein kinase Fyn	21	CKDKEATKLTEERDGSLNQSSGYRYGTDPTP	yes	3.29927	-0.756356	yes	4.85921	-1.74424	yes	4.38636	0.987888	3	yes	yes		1	4.84e-51	235.55	195	225.39	-0.35804	2182200000	20.3845	20.2424	20.4493	19.5928	19.6773	19.5369	18.6009	18.5703	18.6722
P06400	RB1	Retinoblastoma-associated protein	249	LLKEPYKTAVIPINGSPRTPRRGQNRSARIA	yes	3.71296	-3.0048	yes	4.10091	-2.30506	yes	1.5131	-0.699732	2	yes	yes	E2F1(INDUCES)	1	2.13e-19	193.34	172.18	193.34	-0.058031	258750000	18.7243	18.685	19.0459	15.6228	16.2095	15.6084	16.5957	16.5919	16.3524
P06733	ENO1	Alpha-enolase	27	FDSRGNPTVEVDLFTSKGLFRAAVPSGASTG	yes	2.31118	-0.25858		2.07945	-0.222691		0.813729	-0.0358887	2	yes			0.985483	2.12e-31	221.59	50.379	221.59	0.40515	267850000	18.6777	18.6148	18.7651	18.4201	18.4067	18.4551	18.4704	18.4838	18.4354
P06733	ENO1	Alpha-enolase	419	LAKYNQLLRIEEELGSKAKFAGRNFRNPLAK		1.11471	-0.522496		1.04897	-0.301887		0.474051	-0.220609	3	yes			1	6.48e-12	184.9	146.82	46.481	0.05456	512760000	19.2929	19.0091	19.3903	18.8909	18.9025	18.3314	18.8626	18.851	19.073
P06733	ENO1	Alpha-enolase	263	ASEFFRSGKYDLDFKSPDDPSRYISPDQLAD		0.594626	-0.183903		0.121046	0.0435066		1.48723	-0.22741	3	yes			0.999977	0.000176535	93.269	71.899	75.463	0.18069	283790000	18.5529	18.8183	18.9824	18.4886	18.6252	18.6881	18.8906	18.8382	18.7554
P06748	NPM1	Nucleophosmin	70	DELHIVEAEAMNYEGSPIKVTLATLKMSVQP		0.133724	-0.0574506		0.297076	0.119957		0.633312	-0.177408	3	yes	yes	CDC25C(INDUCES)	1	1.33e-54	227.87	194.47	227.87	0.58842	1817200000	18.7965	19.0754	19.2575	18.8513	19.1405	18.9652	19.3504	19.0854	19.0534
P06748	NPM1	Nucleophosmin	260	EDIKAKMQASIEKGGSLPKVEAKFINYVKNC	yes	1.66631	-0.715823	yes	1.47301	-0.621082		0.272774	-0.0947412	3	yes			1	0.0014878	90.689	62.064	71.548	0.69389	2803200000	19.9952	19.6542	20.2366	19.3488	19.3404	19.0493	19.2383	19.2467	19.5378
P06748	NPM1	Nucleophosmin	243	FKKQEKTPKTPKGPSSVEDIKAKMQASIEKG	yes	3.64859	-3.14512	yes	2.87045	-0.825158	yes	3.26559	-2.31996	2	yes			0.994213	1.68e-05	140.78	74.212	135.8	0.72638	747130000	20.546	20.6075	20.8694	17.7664	17.7476	17.0735	19.8859	19.872	19.7895
P06748	NPM1	Nucleophosmin	137	DAESEDEEEEDVKLLSISGKRSAPGGGSKVP	yes	4.5747	-6.15859	yes	4.44287	-5.84192		0.377095	-0.316673	3	yes			0.999314	0.0159033	58.63	33.775	54.198	-0.0072692	108320000	18.3471	18.131	18.6236	11.8119	12.1572	12.6568	12.8725	12.6707	12.0328
P06748	NPM1	Nucleophosmin	254	KGPSSVEDIKAKMQASIEKGGSLPKVEAKFI	yes	2.15385	-2.13973	yes	2.8108	-1.13218		1.11805	-1.00755	2	yes			1	2.05e-13	162.81	134.41	128.81	0.65304	3393000000	22.8431	22.5147	22.7339	20.6822	21.1951	19.7952	21.388	21.5364	21.7707
P06753	TPM3	Tropomyosin alpha-3 chain	88	ELAEKKAADAEAEVASLNRRIQLVEEELDRA		1.24709	-0.198849		0.878528	-0.14123		0.534915	-0.0576185	3	yes			1	1.94e-15	153.75	125.9	130.29	-1.0369	314070000	17.3932	17.3549	17.572	17.1876	17.303	17.233	17.3524	17.237	17.307
P06756	ITGAV	Integrin alpha-V;Integrin alpha-V heavy chain;Integrin alpha-V light chain	1046	QEREQLQPHENGEGNSET_____________		1.11973	-0.263081	yes	2.60702	-0.809635	yes	2.82559	0.546553	2	yes			0.975769	6.57e-16	164.2	148.07	164.2	-0.19868	245140000	17.9497	17.9598	18.2657	17.7575	17.8717	17.7567	17.3525	17.1471	17.2468
P07737	PFN1	Profilin-1	77	NGLTLGGQKCSVIRDSLLQDGEFSMDLRTKS		1.55316	-0.236293		0.86422	-0.130186		2.03035	-0.106106	3	yes			0.982517	1.35e-07	115.01	96.509	115.01	-0.52591	152980000	16.8923	16.801	17.0354	16.6632	16.7046	16.6521	16.7895	16.7481	16.8006
P07741	APRT	Adenine phosphoribosyltransferase	15	_MADSELQLVEQRIRSFPDFPTPGVVFRDIS		1.30352	-0.316255		0.975071	-0.236557		0.525527	-0.0796982	3	yes			1	6.86e-10	115.26	96.908	115.26	-1.0272	56493000	14.9273	14.6021	14.8948	14.4114	14.5747	14.4894	14.6519	14.4886	14.5739
P07814	EPRS	Bifunctional glutamate/proline--tRNA ligase;Glutamate--tRNA ligase;Proline--tRNA ligase	886	EYIPGQPPLSQSSDSSPTRNSEPAGLETPEA		0.580536	-0.0883929		0.255746	0.0867081		0.652437	-0.175101	2	yes	yes	NSAP1(INDUCES); GAPDH(INDUCES); RPL13A(INDUCES)	0.938622	1e-77	253.47	202.61	183.22	-0.70344	23052000000	21.1996	21.1351	21.349	21.1088	21.1875	21.1222	21.5524	21.1911	21.2004
P07814	EPRS	Bifunctional glutamate/proline--tRNA ligase;Glutamate--tRNA ligase;Proline--tRNA ligase	434	YIWEYSRLNLNNTVLSKRKLTWFVNEGLVDG		2.59382	-0.185324		2.99318	-0.236343		1.66408	0.051019	2	yes			0.999995	6.52e-05	119.01	62.232	119.01	-0.54686	425620000	18.4959	18.4674	18.5548	18.3217	18.3031	18.3373	18.2687	18.2873	18.2531
P07900	HSP90AA1	Heat shock protein HSP 90-alpha	231	YPITLFVEKERDKEVSDDEAEEKEDKEEEKE	yes	1.63652	-0.744621		1.27678	0.326216	yes	2.36251	-1.07084	4	yes			1	2.99e-17	175.21	103.04	146.58	0.069227	431100000	17.2108	17.55	17.5228	16.9044	16.8121	16.3332	17.7123	17.8541	17.6959
P07900	HSP90AA1	Heat shock protein HSP 90-alpha	263	EEKESEDKPEIEDVGSDEEEEKKDGDKKKKK		0.744739	-0.232947		0.508499	0.211953		1.70343	-0.444901	4	yes			1	2.74e-102	280.36	254.69	243.88	0.093369	5724100000	20.3667	20.714	20.8389	20.4471	20.4143	20.3594	21.0714	20.8045	20.6796
P07910	HNRNPC	Heterogeneous nuclear ribonucleoproteins C1/C2	233	EKEQSKQAVEMKNDKSEEEQSSSSVKKDETN	yes	1.66602	-1.00931		0.0621302	-0.0416533	yes	1.41614	-0.967655	3	yes			1	7.83e-55	250.22	199.83	177.4	-0.83324	594720000	16.419	16.7409	16.8097	15.1546	15.9447	15.8422	16.2329	16.7072	16.9044
P07948	LYN	Tyrosine-protein kinase Lyn	13	___MGCIKSKGKDSLSDDGVDLKTQPVRNTE	yes	1.87403	-0.3349		1.36085	-0.23057		1.31652	-0.104329	2	yes			0.999974	1.02e-15	184.34	139.18	184.34	0.76992	519930000	20.4526	20.4411	20.6707	20.1402	20.1884	20.231	20.3372	20.289	20.2464
P08047	SP1	Transcription factor Sp1	59	GSSSSTGGGGQESQPSPLALLAATCSRIESP		0.639698	-0.164787	yes	3.09132	-1.33264	yes	2.71341	1.16786	3	yes	yes		0.999879	1.83e-20	152.64	140.33	152.64	-1.6312	94159000	14.4125	14.3808	14.5953	14.1128	14.428	14.3535	13.3773	13.0791	12.9344
P08133	ANXA6	Annexin A6	611	SVKNKPLFFADKLYKSMKGAGTDEKTLTRIM	yes	1.57588	-0.355037		0.0133516	0.00407155	yes	2.66585	-0.359109	3				0.998505	0.00857004	74.162	11.859	74.162	0.45576	148080000	17.6571	17.7438	17.9772	17.5103	17.4292	17.3734	17.8608	17.7678	17.7617
P08195	SLC3A2	4F2 cell-surface antigen heavy chain	165	EDEAEAAAAAKFTGLSKEELLKVAGSPGWVR	yes	2.35287	-0.513495	yes	3.00103	-0.764802		1.96698	0.251307	3	yes			0.998976	6.28e-06	126.63	80.225	113.59	0.15245	276410000	18.9315	18.7114	18.9649	18.3157	18.3169	18.4347	18.1445	18.1433	18.0255
P08238;Q58FF7	HSP90AB1;HSP90AB3P	Heat shock protein HSP 90-beta;Putative heat shock protein HSP 90-beta-3	226;205	YPITLYLEKEREKEISDDEAEEEKGEKEEED		0.757564	-0.247818		0.213006	0.0580673		1.2764	-0.305885	4	yes	yes	PXR(INDUCES); APAF(DISRUPTS)	1	1.93e-46	250.67	191.48	224.56	-0.78875	14420000000	21.6308	21.715	21.9729	21.533	21.711	21.3313	21.8794	21.8142	21.7993
P08238;Q58FF8	HSP90AB1;HSP90AB2P	Heat shock protein HSP 90-beta;Putative heat shock protein HSP 90-beta 2	255;177	EDKDDEEKPKIEDVGSDEEDDSGKDKKKKTK;ENKDDEEKPKIEDVGSDEEDDSGKDKKKKTK		0.923185	-0.164104		0.597661	0.133556		1.63672	-0.29766	4	yes	yes	PXR(INDUCES); APAF(DISRUPTS)	1	3.18e-98	316.54	283.34	54.672	-0.63299	956400000000	23.6564	23.8361	23.8904	23.6512	23.6929	23.5464	24.0657	23.8861	23.8317
P08238	HSP90AB1	Heat shock protein HSP 90-beta	445	YEAFSKNLKLGIHEDSTNRRRLSELLRYHTS		0.811136	-0.641062		0.861668	-0.444637		0.261275	-0.196425	2	yes			0.973512	8.31e-14	184.87	161.1	81.92	2.535	216400000	17.8024	17.4219	18.2023	17.4195	17.4908	16.5932	17.2829	17.2805	17.5294
P08559	PDHA1	Pyruvate dehydrogenase E1 component subunit alpha, somatic form, mitochondrial	232	PCIFICENNRYGMGTSVERAAASTDYYKRGD		1.17753	-0.219026	yes	2.78645	-0.661741	yes	3.71162	0.442715	2	yes	yes		0.998323	1.48e-07	155.26	103.31	155.26	-0.44583	28384000000	23.56	23.3151	23.5744	23.2561	23.3089	23.2275	22.8295	22.7767	22.8581
P08559;P29803	PDHA1;PDHA2	Pyruvate dehydrogenase E1 component subunit alpha, somatic form, mitochondrial;Pyruvate dehydrogenase E1 component subunit alpha, testis-specific form, mitochondrial	293;291	GPILMELQTYRYHGHSMSDPGVSYRTREEIQ		0.887397	-0.33884	yes	5.01708	-3.63746	yes	4.94926	3.29862	3	yes	yes		0.999928	6.06e-44	230.33	191.53	128.79	0.48665	16889000000	21.7484	21.308	21.6014	20.9699	21.3463	21.325	17.9069	17.9305	17.908
P08581	MET	Hepatocyte growth factor receptor	990	VHTPHLDRLVSARSVSPTTEMVSNESVDYRA		2.16953	-0.19486		0.225085	0.0319595		1.73907	-0.226819	2	yes			0.999742	9.2e-141	349.19	316.86	349.19	-0.36093	402880000	17.5019	17.425	17.4808	17.2155	17.2924	17.3152	17.5684	17.533	17.4022
P08621	SNRNP70	U1 small nuclear ribonucleoprotein 70 kDa	226	SGRDDTSRYDERPGPSPLPHRDRDRDRERER	yes	1.82141	-2.35299	yes	1.46483	-2.1314		0.138628	-0.221596	4	yes			1	6.44e-32	195.97	160.88	195.97	-0.18157	1459500000	19.0454	20.044	20.6527	18.2022	17.4148	17.0661	18.6734	17.6748	16.9997
P08651	NFIC	Nuclear factor 1 C-type	323	SSSRNWTEDMEGGISSPVKKTEMDKSPFNSP	yes	3.39475	-0.472469	yes	4.20461	-2.86541	yes	3.93947	2.39294	2	yes			0.999553	7e-45	233.14	188.07	233.14	-0.049184	2412800000	20.9503	20.8251	20.9398	20.4018	20.4378	20.4581	18.2891	18.0847	17.7451
P08670	VIM	Vimentin	459	IKTVETRDGQVINETSQHHDDLE________	yes	4.07298	-1.30423	yes	2.94912	-4.22048	yes	2.35538	2.91625	3	yes			0.999651	1.79e-31	196.98	182.36	196.98	-0.14587	1748100000	20.3312	20.1068	20.2466	18.8765	19.0175	18.8779	15.0387	16.7141	16.2704
P08670	VIM	Vimentin	430	LPNFSSLNLRETNLDSLPLVDTHSKRTLLIK	yes	3.26266	-2.18441	yes	4.69446	-4.31063	yes	3.48307	2.12623	4	yes			0.999996	6.47e-37	222.06	151.53	103.4	-0.091054	399870000	18.7254	18.9181	19.2504	17.0194	16.8267	16.4944	14.7943	14.7166	14.451
P08670	VIM	Vimentin	419	LEGEESRISLPLPNFSSLNLRETNLDSLPLV	yes	3.68275	-2.76661	yes	2.70799	-4.4289	yes	1.27008	1.66229	2	yes			0.5	0.000209433	93.823	68.968	93.823	0.45772	78835000	17.0911	16.5701	16.8859	13.8403	14.3613	14.0455	13.5291	12.2396	11.4917
P08670	VIM	Vimentin	420	EGEESRISLPLPNFSSLNLRETNLDSLPLVD	yes	3.68275	-2.76661	yes	2.70799	-4.4289	yes	1.27008	1.66229	2	yes			0.5	0.000209433	93.823	68.968	93.823	0.45772	78835000	17.0911	16.5701	16.8859	13.8403	14.3613	14.0455	13.5291	12.2396	11.4917
P08670	VIM	Vimentin	73	GGVYATRSSAVRLRSSVPGVRLLQDSVDFSL	yes	4.16235	-2.90934	yes	4.25374	-0.919269	yes	3.50635	-1.99007	3	yes	yes	Vimentin(DISRUPTS)	0.991169	2.04e-05	133.05	83.549	126.66	0.056455	547590000	18.4095	18.2986	18.3173	15.6952	15.4791	15.1231	17.4198	17.4893	17.3585
P08670	VIM	Vimentin	56	GSALRPSTSRSLYASSPGGVYATRSSAVRLR	yes	3.56484	-0.897217	yes	4.55459	-0.84906		0.285159	-0.0481574	2	yes	yes	Vimentin(DISRUPTS); Cas-L(DISRUPTS); CDK1(INDUCES); SERT(INDUCES)	0.997517	7.45e-134	343.54	286.59	289.94	-0.074051	3415300000	21.1764	21.1102	21.2319	20.3692	20.3086	20.149	20.2895	20.3513	20.3305
P08670	VIM	Vimentin	7	_________MSTRSVSSSSYRRMFGGPGTAS	yes	2.22583	-1.59248	yes	3.64244	-1.29819		0.420847	-0.294294	2	yes	yes		0.838204	0.00410072	90.108	75.435	89.029	-0.58451	68222000	14.5332	14.4286	14.6822	12.7526	13.5262	12.5878	13.1928	13.3929	13.1638
P08670	VIM	Vimentin	42	SRSYVTTSTRTYSLGSALRPSTSRSLYASSP	yes	1.81081	-1.23967	yes	1.83945	-1.17996		0.0556086	-0.0597121	3	yes			0.999229	7.49e-05	100.69	52.155	100.69	-1.7087	356400000	18.1904	17.9262	17.715	16.2142	16.7393	17.1591	16.2639	17.0336	16.9943
P09496	CLTA	Clathrin light chain A	105	PTDSYAAISQVDRLQSEPESIRKWREEQMER		1.08587	-0.406581		0.773941	-0.246093		0.471911	-0.160488	2	yes			0.999997	0.000356429	111.63	67.312	87.363	-0.051937	288930000	18.0428	17.8934	18.3168	17.7045	17.8796	17.4492	17.8664	17.6912	17.9572
P09601	HMOX1	Heme oxygenase 1	229	FEELQELLTHDTKDQSPSRAPGLRQRASNKV		0.725337	-0.681849		0.855337	-0.454231		0.20636	-0.227619	3	yes			0.989291	8.3e-05	110.14	77.73	105.19	-0.28433	1181600000	19.4184	19.0407	19.6561	18.9911	19.1647	17.9139	18.7732	18.7236	19.2558
P09651	HNRNPA1	Heterogeneous nuclear ribonucleoprotein A1;Heterogeneous nuclear ribonucleoprotein A1, N-terminally processed	6	__________MSKSESPKEPEQLRKLFIGGL	yes	2.86661	-1.26361		0.0373624	-0.0149409	yes	2.97712	-1.24866	3	yes	yes		0.999964	7.49e-20	199.13	153.01	189.99	0.33733	24637000000	22.4553	22.6356	22.8191	21.5328	21.447	21.1394	22.7932	22.5389	22.5331
P09874	PARP1	Poly [ADP-ribose] polymerase 1	782	NLLDIEVAYSLLRGGSDDSSKDPIDVNYEKL	yes	2.31556	-0.627479		1.38179	-0.328867		1.99825	-0.298612	3	yes			0.999993	9.67e-11	132.45	112.38	132.45	-1.1753	269820000	18.3779	18.6908	18.6708	17.9201	17.894	18.0429	18.2832	18.3093	18.1604
P09884	POLA1	DNA polymerase alpha catalytic subunit	209	FSVHTATAVPSGKIASPVSRKEPPLTPVPLK	yes	1.43518	-1.49085	yes	2.11623	-2.32252		0.671448	0.831671	2	yes			0.999827	4.87e-14	160.82	67.679	160.82	-0.035247	326150000	16.9087	16.5422	17.4398	15.5884	16.1122	14.7174	14.1603	14.354	15.4087
P10075	GLI4	Zinc finger protein GLI4	86	TFWPDSEPKPEQAPRSPGSQAPDEGAGGALR	yes	4.53282	-2.41308	yes	3.59877	-0.772479	yes	3.84931	-1.6406	2	yes			0.999299	1.52e-10	142.02	112.36	142.02	-0.99863	94760000	16.0085	16.0199	15.8867	13.3509	13.6293	13.6956	15.2059	15.2757	15.116
P10398	ARAF	Serine/threonine-protein kinase A-Raf	186	PSNRPLNELLTPQGPSPRTQHCDPEHFPFPA	yes	2.83819	-1.46374	yes	3.47459	-1.96537	yes	2.57556	0.501631	4	yes			0.99998	8.74e-26	178.53	154.61	178.53	0.41333	373470000	17.685	17.1727	17.6914	15.9167	16.175	16.0662	15.5569	15.5331	15.563
P10636	MAPT	Microtubule-associated protein tau	519	EPPKSGDRSGYSSPGSPGTPGSRSRTPSLPT	yes	1.90302	-1.49444	yes	5.45689	-1.15027		0.425973	-0.344165	2	yes			0.993053	0.00427552	69.92	57.153	69.92	-0.023552	80484000	16.489	16.3984	16.4943	15.3305	15.2914	14.2765	15.3235	15.3041	15.3033
P10644	PRKAR1A	cAMP-dependent protein kinase type I-alpha regulatory subunit;cAMP-dependent protein kinase type I-alpha regulatory subunit, N-terminally processed	83	LQKAGTRTDSREDEISPPPPNPVVKGRRRRG		1.61279	-0.206851		1.13405	-0.141595		0.499457	-0.0652561	2	yes	yes	RFC2(DISRUPTS); MYO10(INDUCES)	1	3.62e-55	240.31	208.48	133.16	0.010526	26146000000	20.9805	20.8726	21.014	20.6713	20.8069	20.7683	20.8916	20.756	20.7946
P11166	SLC2A1	Solute carrier family 2, facilitated glucose transporter member 1	473	RTFDEIASGFRQGGASQSDKTPEELFHPLGA	yes	2.16834	-0.696544	yes	1.94229	-0.600231		0.378059	-0.0963135	3	yes			0.858428	9.8e-09	115.92	99.776	49.968	0.23686	112040000	17.165	16.7961	17.0887	16.222	16.4688	16.2693	16.5144	16.2676	16.4671
P11171	EPB41	Protein 4.1	188	GEGLEECSKIEVKEESPQSKAETELKASQKP		0.0688593	-0.0714092		0.70206	0.598817		0.79561	-0.670226	3	yes			0.999934	1.55e-05	119.31	96.508	109.83	0.1691	221560000	18.1061	17.8215	18.6917	18.2355	18.5201	17.6495	18.4914	18.534	19.3904
P11171	EPB41	Protein 4.1	709	ESVPEPRPSEWDKRLSTHSPFRTLNINGQIP	yes	2.5906	-2.29632	yes	2.66125	-1.77345		0.696306	-0.522876	3	yes			0.963633	0.000110298	121.21	91.004	94.402	3.796	336270000	16.6579	17.2118	16.6941	14.7268	13.9903	14.9577	15.2779	14.724	15.2417
P11172	UMPS	Uridine 5'-monophosphate synthase;Orotate phosphoribosyltransferase;Orotidine 5'-phosphate decarboxylase	214	RFIQENVFVAANHNGSPLSIKEAPKELSFGA		0.708108	-0.178364	yes	2.7339	-0.796839	yes	3.25232	0.618475	3	yes			0.999997	8.81e-58	242.56	183.13	237.33	-0.30642	1388800000	19.4483	19.2746	19.6315	19.1779	19.3529	19.2885	18.7236	18.627	18.6132
P11274	BCR	Breakpoint cluster region protein	122	PPPAEEPEARPDGEGSPGKARPGTARRPGAA		1.59837	-0.294913		1.24936	-0.225137		0.446449	-0.0697759	4	yes			1	1.07e-10	113.05	95.551	113.05	0.086691	559620000	18.4597	18.2375	18.4325	17.9881	18.114	18.1429	18.245	18.1191	18.0902
P11388	TOP2A	DNA topoisomerase 2-alpha	1106	KEAQQKVPDEEENEESDNEKETEKSDSVTDS		0.859489	-0.189515		0.130605	0.0525716		0.970877	-0.242086	4	yes	yes		1	1.58e-105	282.94	263.5	282.94	-0.2752	791340000	18.4513	18.5744	18.7831	18.4755	18.3598	18.405	18.8777	18.567	18.5218
P11388	TOP2A	DNA topoisomerase 2-alpha	1247	EKKNKKKIKNENTEGSPQEDGVELEGLKQRL		0.32162	-0.163277		0.110746	-0.0678355		0.235588	-0.0954412	3	yes			0.972702	4.78e-09	126.46	90.486	126.46	0.086072	59406000	15.337	15.0936	15.7231	15.0365	15.375	15.2523	15.5489	15.2799	15.1212
P11388	TOP2A	DNA topoisomerase 2-alpha	1377	PKLSNKELKPQKSVVSDLEADDVKGSVPLSS	yes	2.23621	-5.59432	yes	4.00263	-3.54512		0.921253	-2.0492	2	yes			0.999996	4.11e-17	176.25	126.83	176.25	-1.1397	40567000	17.2204	17.262	17.7472	13.8348	11.1394	10.4724	14.0271	14.0073	13.5599
P11532	DMD	Dystrophin	3623	GTTVSSPSTSLQRSDSSQPMLLRVVGSQTSD	yes	4.13791	-1.1678	yes	2.07999	-2.55618	yes	1.22958	1.38838	2	yes			0.998716	8.6e-36	241.18	186.1	207.95	-0.44647	1165500000	19.6387	19.6232	19.6921	18.614	18.3996	18.437	17.9209	16.1171	17.2474
P11717	IGF2R	Cation-independent mannose-6-phosphate receptor	2484	QKTVSSTKLVSFHDDSDEDLLHI________		0.964771	-0.707211	yes	1.38643	-1.0202		2.09349	0.312992	3	yes			1	4.36e-68	268.61	256.63	245.48	0.2613	316140000	17.1808	17.341	18.2724	16.9272	16.9445	16.8011	16.5417	16.5243	16.6677
P11831	SRF	Serum response factor	224	ETGKALIQTCLNSPDSPPRSDPTTDQRMSAT		1.30872	-0.172248		1.22743	-0.161102		0.0678334	-0.0111453	3	yes			0.999671	7.69e-48	215.07	181.03	215.07	-0.18343	1058400000	16.3829	16.2868	16.4466	16.1187	16.2384	16.2423	16.292	16.1724	16.1684
P12268	IMPDH2	Inosine-5'-monophosphate dehydrogenase 2	160	TDTGRMGSRLVGIISSRDIDFLKEEEHDCFL		0.827582	-0.229208		1.29748	-0.31201		0.424875	0.0828018	2	yes			0.996541	0.00639975	84.615	18.344	84.615	1.068	144510000	18.4476	18.3916	18.7324	18.1648	18.4179	18.3014	18.2521	18.1326	18.2509
P12270	TPR	Nucleoprotein TPR	2155	LVVPHRTDGFAEAIHSPQVAGVPRFRFGPPE		0.488718	-0.432247		0.119749	-0.115015		0.578234	-0.317233	3	yes			1	1.92e-42	217.02	190.73	158.52	2.7054	403400000	14.7241	15.7556	15.6303	15.3172	14.8904	14.6057	15.5055	15.0671	15.1924
P12277	CKB	Creatine kinase B-type	199	QQQLIDDHFLFDKPVSPLLLASGMARDWPDA		0.684838	-0.0764774		0.539607	-0.0467745		0.273968	-0.0297028	4	yes			0.999982	4.1e-21	164.35	151.86	164.35	-0.088213	310330000	16.0842	15.9706	16.0289	15.9056	16.0285	15.9201	16.0076	15.9426	15.9931
P12694	BCKDHA	2-oxoisovalerate dehydrogenase subunit alpha, mitochondrial	337	QPFLIEAMTYRIGHHSTSDDSSAYRSVDEVN		0.0412506	0.101551		0.923673	-0.76575		0.434555	0.867301	3	yes			0.990922	6.52e-28	197.73	171.1	157.58	0.80517	360580000	16.313	15.4602	15.8441	15.7264	17.4683	14.7273	14.685	14.9511	15.684
P12694	BCKDHA	2-oxoisovalerate dehydrogenase subunit alpha, mitochondrial	347	RIGHHSTSDDSSAYRSVDEVNYWDKQDHPIS	yes	2.16997	-0.846784	yes	2.1022	-3.26017	yes	1.66114	2.41338	4	yes			1	4.74e-43	223.75	193.09	223.75	0.4474	291790000	17.6814	17.2828	17.5509	16.4665	16.8651	16.6432	15.2301	14.4908	13.0137
P13051	UNG	Uracil-DNA glycosylase	23	YSFFSPSPARKRHAPSPEPAVQGTGVAGVPE	yes	2.83384	-0.30138	yes	5.19572	-1.64854	yes	5.0464	1.34716	3	yes			1	4.72e-63	234.02	198.47	234.02	-0.087585	5432000000	18.2544	18.1687	18.2735	17.9428	17.8892	17.9604	16.6349	16.6158	16.5002
P13798	APEH	Acylamino-acid-releasing enzyme	187	KAESFFQTKALDVSASDDEIARLKKPDQAIK		1.31141	-0.265725		1.1078	-0.223583		0.508208	-0.0421422	2	yes			0.91034	3.76e-77	291.75	242.4	191.01	0.38614	423240000	16.9138	17.0718	17.2303	16.7906	16.8564	16.7718	16.8641	16.7982	16.883
P13807	GYS1	Glycogen [starch] synthase, muscle	645	AAQGYRYPRPASVPPSPSLSRHSSPHQSEDE	yes	3.08572	-1.18766	yes	2.86515	-1.19982		0.039562	0.0121549	2	yes	yes		0.984634	0.000233356	92.563	73.628	91.858	-0.22686	426030000	18.4606	18.7796	18.3863	17.26	17.3682	17.4353	17.1644	17.4649	17.3978
P13861	PRKAR2A	cAMP-dependent protein kinase type II-alpha regulatory subunit	78	PPEPGPDRVADAKGDSESEEDEDLEVPVPSR		0.782001	-0.473269		0.355381	-0.237608		2.44896	-0.235661	3	yes			1	5.7e-60	236.08	222.13	146.94	-0.21421	7482900000	19.0521	19.8698	19.0242	18.8586	18.7813	18.8864	19.0917	19.1069	19.0348
P13861	PRKAR2A	cAMP-dependent protein kinase type II-alpha regulatory subunit	80	EPGPDRVADAKGDSESEEDEDLEVPVPSRFN		1.76952	-0.164677		0.00907308	-0.00214704		1.15486	-0.16253	3	yes			1	9.76e-148	343.26	319.51	146.94	-0.21421	5735400000	18.9926	19.0124	19.1256	18.8674	18.8841	18.885	19.1732	18.9759	18.975
P13861	PRKAR2A	cAMP-dependent protein kinase type II-alpha regulatory subunit	58	ARAPASVLPAATPRQSLGHPPPEPGPDRVAD	yes	3.62958	-5.77152	yes	5.62499	-3.85356	yes	1.84247	-1.91795	3	yes			1	0.00100817	83.776	56.639	67.995	0.54951	394710000	18.5719	18.4728	18.6849	12.6638	13.658	12.0934	14.7821	14.8126	14.5744
P13861	PRKAR2A	cAMP-dependent protein kinase type II-alpha regulatory subunit	99	EDLEVPVPSRFNRRVSVCAETYNPDEEEEDT		1.3315	-0.268452		0.314013	-0.0692387		2.30809	-0.199213	3	yes			1	2.58e-126	308.67	289.13	238.71	0.16183	21694000000	21.3159	21.0088	21.1458	20.8375	20.9471	20.8807	21.1184	21.0692	21.0752
P14209	CD99	CD99 antigen	168	LCFKENAEQGEVDMESHRNANAEPAVQRTLL		0.281424	-0.292488		0.083244	-0.0832958		0.153061	-0.209192	4	yes			1	2.89e-19	153.99	130.25	84.035	0.0034772	78246000	11.3392	10.8917	11.2863	11.2471	10.0926	11.3	10.583	11.6946	10.9897
P14618	PKM	Pyruvate kinase PKM	37	MADTFLEHMCRLDIDSPPITARNTGIICTIG		1.15137	-0.161687		1.20167	-0.165257		0.0254265	0.00357056	2	yes	yes	CTNNB1(DISRUPTS)	1	1.07e-58	262.35	207.37	243.85	0.11753	2846400000	21.3298	21.1893	21.3765	21.079	21.1987	21.1329	21.188	21.0777	21.1342
P14859;Q9UKI9	POU2F1;POU2F3	POU domain, class 2, transcription factor 1;POU domain, class 2, transcription factor 3	385;287	SPGIEGLSRRRKKRTSIETNIRVALEKSFLE		0.929641	-0.820165		0.961906	-0.720332		0.117959	-0.0998332	3	yes	yes		0.895774	0.00046078	105.65	51.39	81.431	1.0868	126290000	15.8559	15.5338	16.5968	15.3999	15.4816	14.6445	15.4689	15.3872	14.9694
P14923	JUP	Junction plakoglobin	665	FRISEDKNPDYRKRVSVELTNSLFKHDPAAW	yes	2.48602	-0.775014	yes	2.48364	-1.0352		1.0126	0.260188	3	yes			1	5.15e-30	211.12	159.28	186.96	1.0036	212190000	19.0612	18.6562	18.9054	18.1516	18.031	18.1153	18.0194	17.6248	17.8731
P15056	BRAF	Serine/threonine-protein kinase B-raf	750	RAGFQTEDFSLYACASPKTPIQAGGYGAFPV	yes	5.04049	1.39607	yes	5.85467	1.39283		0.0252381	0.00324059	2	yes	yes	RAF1(DISRUPTS)	1	1.78e-89	297.87	260.86	297.87	1.2089	69596000	15.5994	15.5148	15.52	16.8659	16.9505	17.006	16.9109	16.9565	16.9453
P15056	BRAF	Serine/threonine-protein kinase B-raf	365	DEDHRNQFGQRDRSSSAPNVHINTIEPVNID		0.388986	-0.158886		1.18244	-0.318291		0.582825	0.159405	3	yes	yes		0.940703	3.84e-87	279.23	247.41	279.23	0.038766	1875100000	17.3641	17.0341	17.4375	16.9632	17.3541	17.0417	17.0101	16.9392	16.9316
P15056	BRAF	Serine/threonine-protein kinase B-raf	446	SSEDRNRMKTLGRRDSSDDWEIPDGQITVGQ		2.00971	-0.247192	yes	2.48017	-0.334257		1.32694	0.0870647	3	yes	yes	HRas(INDUCES); BRAF(NOT_REPORTED)	0.859691	2.91e-32	191.18	174.49	191.18	0.56362	1561600000	19.133	19.0373	19.2055	18.8372	18.9113	18.8858	18.8319	18.7578	18.7833
P15056	BRAF	Serine/threonine-protein kinase B-raf	729	IELLARSLPKIHRSASEPSLNRAGFQTEDFS		0.949196	-0.544799		0.706759	-0.361155		0.280898	-0.183645	2	yes	yes	14-3-3 beta(INDUCES); KSR(INDUCES); RAF1(INDUCES)	0.986851	5.92e-09	168	98.089	53.683	-0.18485	804300000	16.5992	16.3121	16.8983	16.1472	16.3669	15.661	16.1712	16.0063	16.5486
P15151	PVR	Poliovirus receptor	406	SANGHVSYSAVSRENSSSQDPQTEGTR____	yes	1.1366	-1.17227	yes	1.95218	-2.68085		0.982904	1.50857	2	yes			0.957328	0.00151074	77.746	58.352	51.211	0.12788	33619000	13.0936	12.4246	12.6173	12.4236	11.0646	11.1305	10.8848	8.95697	10.2511
P15311	EZR	Ezrin	536	AEKNERVQRQLLTLSSELSQARDENKRTHND		0.872207	-0.219447		0.80919	-0.227909		0.0283374	0.00846227	2	yes			0.980851	1.26e-39	229.68	166.27	226.7	-0.49313	467880000	19.0927	19.0154	19.3512	18.8305	19.0323	18.9382	19.0609	18.7787	18.936
P15408	FOSL2	Fos-related antigen 2	200	VAHGPVCKISPEERRSPPAPGLQPMRSGGGS		0.93449	-0.150408		0.636994	-0.106288		0.362182	-0.0441195	2	yes			1	1.65e-07	121.25	97.798	65.179	0.51119	490180000	16.6336	16.6622	16.8447	16.5529	16.6298	16.5066	16.6174	16.5405	16.6637
P15408	FOSL2	Fos-related antigen 2	230	SVGAVVVKQEPLEEDSPSSSSAGLDKAQRSV		0.876391	-0.27258	yes	2.38646	-0.846414	yes	2.71758	0.573833	2	yes			0.996578	9.56e-32	191.95	158.34	191.95	1.1456	50297000	16.6542	16.5257	16.9723	16.3313	16.5213	16.4818	15.9781	15.8071	15.8277
P15880	RPS2	40S ribosomal protein S2	264	SYLTPDLWKETVFTKSPYQEFTDHLVKTHTR	yes	4.50221	-2.62693	yes	3.69563	-1.57423	yes	3.01668	-1.0527	4	yes			0.991549	2.92e-43	223.44	176.74	223.44	-0.21214	237410000	19.5473	19.3757	19.2389	16.6011	16.9097	16.7703	17.92	17.8668	17.6524
P15880	RPS2	40S ribosomal protein S2	281	YQEFTDHLVKTHTRVSVQRTQAPAVATT___	yes	1.18366	-2.07655	yes	2.67148	-1.53565		0.261421	-0.540898	3	yes			0.999833	0.000847914	96.229	45.623	83.182	-0.38513	90159000	12.7439	13.1387	12.6309	10.0903	9.81926	12.3742	11.3962	11.0013	11.5091
P15923	TCF3	Transcription factor E2-alpha	379	AGTSQWPRAGAPGALSPSYDGGLHGLQSKIE		0.195102	-0.101	yes	2.17845	-0.802815	yes	2.29467	0.701815	3	yes	yes		0.999093	4.51e-157	336.79	282.83	336.79	2.2883	880840000	19.9958	19.4606	19.7298	19.507	19.8778	19.4984	18.9076	18.954	18.9162
P15924	DSP	Desmoplakin	2815	LRLLEAASVSSKGLPSPYNMSSAPGSRSGSR	yes	4.80123	-4.04892	yes	3.98024	-2.64812	yes	3.54127	-1.4008	2	yes			0.998975	0.0029326	77.078	44.58	77.078	-0.24292	25201000	16.3265	16.8314	16.5624	12.6299	12.3818	12.5617	14.0689	13.7544	13.9526
P15924	DSP	Desmoplakin	2825	SKGLPSPYNMSSAPGSRSGSRSGSRSGSRSG	yes	2.68602	-4.39388	yes	2.68654	-3.81525		0.72843	-0.578633	2	yes			1	5.14e-22	176.49	146.01	176.49	0.62012	505270000	16.7776	16.9525	18.4109	13.367	13.2766	12.3157	13.469	13.8381	13.3882
P15924	DSP	Desmoplakin	2209	PHTGLLLLSVQKRSMSFQGIRQPVTVTELVD	yes	3.27947	-1.75712	yes	3.28419	-1.00675	yes	2.20463	-0.750362	2	yes			0.999999	4.1e-11	173.24	57.411	173.24	0.24316	2253700000	20.9081	20.998	21.2368	19.0095	19.3938	19.4683	20.0575	20.0451	20.0201
P16070	CD44	CD44 antigen	706	VEDRKPSGLNGEASKSQEMVHLVNKESSETP	yes	2.55307	-1.8026		0.339477	-0.218297	yes	3.15108	-1.58431	3	yes	yes	MMP9(DISRUPTS)	1	9.06e-13	137.32	97.794	84.753	0.86368	670040000	18.9178	19.1797	19.7413	17.2334	17.6713	17.5263	18.9682	18.9391	19.2766
P16333	NCK1	Cytoplasmic protein NCK1	85	NLKDTLGIGKVKRKPSVPDSASPADDSFVDP	yes	4.16013	-6.2585	yes	6.7139	-2.36999	yes	3.35206	-3.88851	4	yes			0.999766	8.45e-86	264.85	236.22	264.85	-0.41852	3763900000	21.1442	21.0828	21.177	14.1463	15.1997	15.2825	18.7795	18.7813	18.7333
P16383	GCFC2	GC-rich sequence DNA-binding factor 2	19	RPKRTFRQRAADSSDSDGAEESPAEPGAPRE		1.9224	-0.271035	yes	4.86509	-1.5927	yes	6.12826	1.32167	2	yes			0.999958	9.5e-279	439.19	416.71	439.19	-0.42099	744010000	17.0255	16.8496	17.0303	16.6672	16.6971	16.728	15.406	15.3761	15.3452
P16383	GCFC2	GC-rich sequence DNA-binding factor 2	180	SSISGMKRESEDDPESEPDDHEKRIPFTLRP		1.12009	-0.400296	yes	3.37053	-2.22618	yes	3.31936	1.82588	4	yes			1	6.63e-16	161.35	141.36	161.35	-0.16388	1037100000	19.9318	19.6563	20.1481	19.5939	19.6083	19.3331	17.986	17.5117	17.5599
P16401	HIST1H1B	Histone H1.5	18	ETAPAETATPAPVEKSPAKKKATKKAAGAGA	yes	3.1179	-6.02116		1.37201	-0.31831	yes	3.01723	-5.70285	3	yes			1	2.75e-85	261.97	245.04	261.97	0.54463	1085900000	19.2993	19.1265	19.1276	12.5044	12.5242	14.4613	19.0043	18.902	18.6922
P16615	ATP2A2	Sarcoplasmic/endoplasmic reticulum calcium ATPase 2	663	TSKAFTGREFDELNPSAQRDACLNARCFARV	yes	1.98664	-0.553702	yes	3.89956	-1.70253	yes	3.91488	1.14883	2	yes			1	7.5e-47	257.2	217.57	201.09	-1.2446	1616600000	19.8545	19.5911	19.5043	19.071	19.211	19.0068	17.9707	18.0182	17.8534
P16949	STMN1	Stathmin	16	MASSDIQVKELEKRASGQAFELILSPRSKES	yes	3.2883	-0.815721	yes	4.25845	-1.97226	yes	3.60755	1.15654	3	yes	yes	TUBA1A(DISRUPTS); TUBA4A(DISRUPTS); TUBB(DISRUPTS)	1	7.63e-22	183.73	160.84	112.32	-0.47179	10057000000	19.9331	19.696	19.8395	18.936	19.0747	19.0108	18.0144	17.7319	17.8056
P16949	STMN1	Stathmin	25	ELEKRASGQAFELILSPRSKESVPEFPLSPP		0.969125	-0.147692	yes	2.13591	-0.356942		2.99741	0.20925	3	yes	yes	TUBA1A(DISRUPTS); TUBB(DISRUPTS); GRP78(INDUCES)	1	3.65e-16	165.89	150	112.32	-0.47179	39272000000	20.6949	20.4862	20.6917	20.4404	20.498	20.4913	20.2996	20.2538	20.2487
P16949;Q93045	STMN1;STMN2	Stathmin;Stathmin-2	46;80	SVPEFPLSPPKKKDLSLEEIQKKLEAAEERR		1.23545	-0.207299	yes	2.24381	-0.42529		1.37245	0.217991	2	yes			1	1.65e-12	164.04	97.982	155.97	-0.20798	96246000	18.5596	18.5466	18.7292	18.315	18.4018	18.4966	18.276	18.1892	18.0944
P16949	STMN1	Stathmin	38	ILSPRSKESVPEFPLSPPKKKDLSLEEIQKK		1.45055	-0.263945		0.00511622	0.00158628		1.63885	-0.265532	2	yes	yes	TUBA1A(DISRUPTS); TUBB(DISRUPTS); GRP78(INDUCES)	1	1.86e-27	202.32	172.68	202.32	-0.18853	16086000000	20.4661	20.57	20.7322	20.3616	20.2577	20.3571	20.6971	20.6053	20.4706
P16949	STMN1	Stathmin	63	EEIQKKLEAAEERRKSHEAEVLKQLAEKREH		0.934464	0.419833		1.17196	-0.544806	yes	1.67142	0.964639	4	yes	yes	TUBA1A(DISRUPTS); TUBA4A(DISRUPTS); TUBB(DISRUPTS)	1	4.85e-09	152	110.46	138.77	0.45523	988110000	15.5905	15.8378	15.4743	15.7008	16.2964	16.1649	14.8103	15.4535	15.0043
P16989	YBX3	Y-box-binding protein 3	203	PPRNYAGEEEEEGSGSSEGFDPPATDRQFSG	yes	4.77488	-0.256788		0.349476	0.0447547		2.32567	-0.301542	3	yes			0.980052	3.21e-73	245.31	231.43	245.31	0.34801	157200000	16.3719	16.3814	16.3545	16.1058	16.1052	16.1265	16.5185	16.3725	16.3512
P16989	YBX3	Y-box-binding protein 3	134	HQTAIKKNNPRKYLRSVGDGETVEFDVVEGE	yes	4.53056	-6.5917	yes	3.18784	-1.06404	yes	4.31193	-5.52766	2	yes	yes		1	7.17e-122	331.56	297.83	239.33	0.042399	1087600000	19.7011	19.8688	20.0582	12.8579	13.1471	13.8479	18.8798	18.8132	18.7431
P17096	HMGA1	High mobility group protein HMG-I/HMG-Y	36	TEKRGRGRPRKQPPVSPGTALVGSQKEPSEV	yes	3.40242	-4.99045	yes	2.4364	-1.0404	yes	3.03249	-3.95004	3	yes	yes		0.999987	1.23e-10	139.98	123.3	139.98	0.0051199	156270000	19.1647	19.5651	19.5537	15.3082	14.0579	13.9461	18.3036	18.6029	18.2558
P17252	PRKCA	Protein kinase C alpha type	226	KTKTIRSTLNPQWNESFTFKLKPSDKDRRLS		0.866464	-0.164021		1.7087	-0.332244		2.78403	0.168222	2	yes	yes	RhoGDI beta(INDUCES)	0.999949	1.07e-133	338.94	312.27	338.94	-0.53098	1779900000	19.848	19.5632	19.7877	19.5516	19.5548	19.6004	19.4181	19.4149	19.3693
P17275	JUNB	Transcription factor jun-B	259	QTVPEARSRDATPPVSPINMEDQERIKVERK	yes	4.09101	-2.15459	yes	2.7535	-0.702677	yes	3.6941	-1.45191	3	yes	yes	FBXW7(INDUCES)	1	4.75e-31	193.8	150.84	108.3	-0.16878	511920000	18.4287	18.3797	18.6495	16.3319	16.5076	16.1545	17.7033	17.7849	17.8616
P17612	PRKACA	cAMP-dependent protein kinase catalytic subunit alpha	339	DTSNFDDYEEEEIRVSINEKCGKEFSEF___		0.428939	-0.0896727		0.314613	0.066824		1.38583	-0.156497	4	yes	yes		1	2.39e-106	291.39	260	291.39	-0.30469	307580000	16.3762	16.3967	16.6254	16.4264	16.4059	16.2971	16.6009	16.4925	16.5055
P17706	PTPN2	Tyrosine-protein phosphatase non-receptor type 2	304	WKELSKEDLSPAFDHSPNKIMTEKYNGNRIG		1.1362	-0.294195	yes	2.94558	-1.18029	yes	2.47754	0.886098	3	yes			1	8.31e-23	176.46	128.15	153.95	-0.31077	394070000	18.1684	18.1049	18.3891	17.979	18.0425	17.7583	17.2655	16.9281	16.928
P17812	CTPS1	CTP synthase 1	574	CRLSPRDTYSDRSGSSSPDSEITELKFPSIN		1.10176	-0.367947		0.656101	-0.227341		1.011	-0.140607	2	yes			0.871061	1.72e-114	323.66	258.48	228.07	0.076051	1451700000	20.3579	19.8385	20.108	19.7919	19.767	19.6416	19.8136	19.8448	19.9639
P17812	CTPS1	CTP synthase 1	575	RLSPRDTYSDRSGSSSPDSEITELKFPSINH		0.257993	-0.0518055		0.768133	0.175682		1.21935	-0.227488	2	yes	yes	PIN1(INDUCES)	0.994903	6.96e-202	391.93	330.77	391.93	0.32367	1183200000	18.8721	18.9424	19.1081	18.858	18.9915	18.9177	19.2887	19.1448	19.0162
P17812	CTPS1	CTP synthase 1	562	SVGRLSHYLQKGCRLSPRDTYSDRSGSSSPD		1.06162	-0.413713		0.116482	0.0534999		0.951222	-0.467212	3	yes			1	0.0279514	56.916	28.404	52.49	-0.27513	9078700000	14.6277	14.853	14.7648	14.0099	14.4045	14.5898	14.6298	15.1084	14.6677
P17858	PFKL	ATP-dependent 6-phosphofructokinase, liver type	775	AYVSGELEHVTRRTLSMDKGF__________	yes	2.56359	-0.617914	yes	3.62874	-2.23852	yes	3.11391	1.62061	2	yes			0.998603	0.0100776	71.085	63.439	67.563	-1.8915	901140000	20.3717	20.1529	20.1694	19.5495	19.737	19.5538	17.7144	18.2841	17.9799
P17987	TCP1	T-complex protein 1 subunit alpha	544	DLIKLHPESKDDKHGSYEDAVHSGALND___	yes	3.17084	-0.438239	yes	3.11237	-0.423196		0.153232	-0.0150433	4	yes			1	1.21e-147	344.52	325.76	344.52	-0.17326	906330000	19.8213	19.8275	19.938	19.3722	19.4489	19.451	19.4909	19.4142	19.4121
P18031	PTPN1	Tyrosine-protein phosphatase non-receptor type 1	50	AKLPKNKNRNRYRDVSPFDHSRIKLHQEDND	yes	2.74558	-2.54329	yes	3.37787	-1.89451		0.842231	-0.648783	3	yes	yes	INSR(DISRUPTS)	1	0.000227858	116.74	88.875	116.74	-0.10738	571890000	19.1146	18.8003	18.8035	15.9302	17.0072	16.1511	16.7299	17.1318	17.1731
P18031	PTPN1	Tyrosine-protein phosphatase non-receptor type 1	378	SMSQDTEVRSRVVGGSLRGAQAASPAKGEPS	yes	2.61747	-4.18806	yes	3.21007	-5.26325		1.2834	1.07519	2	yes			1	0.00243948	103.82	34.874	90.135	-0.057277	660270000	20.115	18.8757	20.5709	15.588	16.3016	15.1079	14.6882	14.8502	14.2335
P18583	SON	Protein SON	1697	PLPVKESDQTLAALLSPKESSGGEKEVPPPP	yes	1.77193	-0.420053		0.424565	-0.126309		1.46924	-0.293744	2	yes			1	3.63e-14	166.48	95.197	164.41	0.047659	173730000	17.8849	18.032	18.2206	17.602	17.5648	17.7105	18.0598	17.9222	17.7765
P18583	SON	Protein SON	2013	RRRSRSVVRRRSFSISPVRLRRSRTPLRRRF	yes	3.90714	-2.31783	yes	1.38944	0.843775	yes	3.54778	-3.1616	2	yes			0.997016	0.000414135	120.33	75.579	120.33	-1.0312	126300000	16.9735	16.6725	17.1202	14.5928	14.7588	14.4611	17.954	17.2692	18.0743
P18615	NELFE	Negative elongation factor E	51	SSSSTTSQGGVKRSLSEQPVMDTATATEQAK	yes	2.88736	-2.86886	yes	3.47056	-2.2355		0.822821	-0.633361	2	yes			0.996323	7.31e-96	295.53	253.91	295.53	0.68912	149750000	16.8579	17.2417	17.3003	14.9214	13.927	13.9449	15.1732	14.7894	14.7308
P18669	PGAM1	Phosphoglycerate mutase 1	14	__MAAYKLVLIRHGESAWNLENRFSGWYDAD		1.60904	-0.328321	yes	2.74591	-0.689886		1.66042	0.361565	2	yes			1	1.38e-26	207.52	171.85	164.88	-1.4585	353530000	18.0933	18.12	18.2905	17.8383	17.7188	17.9617	17.4794	17.5989	17.3559
P18669;Q8N0Y7	PGAM1;PGAM4	Phosphoglycerate mutase 1;Probable phosphoglycerate mutase 4	118;118	TAAKHGEAQVKIWRRSYDVPPPPMEPDHPFY		0.0522163	-0.0187302		1.72006	-0.269036		1.11533	0.250306	3	yes	yes		1	2.68e-34	195.21	165.32	184.53	-0.34918	3974100000	20.544	20.3384	20.5372	20.3173	20.657	20.3892	20.2352	20.2141	20.1633
P18754	RCC1	Regulator of chromosome condensation	11	_____MSPKRIAKRRSPPADAIPKSKKVKVS		0.871059	-0.561891		0.265517	-0.193242		0.567664	-0.368649	2	yes	yes	KPNA4(DISRUPTS)	1	0.000327919	92.65	49.342	86.014	-0.14863	2344800000	20.423	20.0002	20.7379	19.9944	20.075	19.406	19.9996	19.9938	20.588
P18850	ATF6	Cyclic AMP-dependent transcription factor ATF-6 alpha;Processed cyclic AMP-dependent transcription factor ATF-6 alpha	94	QICTVKDIKAEPQPLSPASSSYSVSSPRSVD	yes	2.65188	-0.915427	yes	2.8257	-0.711465		0.767929	-0.203963	2	yes			0.997233	1.54e-32	200.73	178.89	100.02	0.75712	151100000	16.3453	16.3954	16.5858	15.3827	15.7406	15.457	15.8404	15.6629	15.6889
P18858	LIG1	DNA ligase 1	141	KQLPKRTIQEVLEEQSEDEDREAKRKKEEEE		1.0396	-0.255564	yes	3.4654	-1.45889	yes	4.23624	1.20332	4	yes			1	1.18e-168	355.64	317.81	211.92	-0.43206	4359800000	20.2576	20.6134	20.2983	20.0815	20.1623	20.1587	19.0274	18.8149	18.9504
P18858	LIG1	DNA ligase 1	66	SPVKRPGRKAARVLGSEGEEEDEALSPAKGQ		0.046381	0.00828743		0.0808725	-0.0126203		0.138005	0.0209077	2	yes	yes	RFC1(INDUCES); RAD17(DISRUPTS)	1	1.03e-161	361.93	327.05	250.04	0.077187	489210000	18.3765	18.3707	18.5015	18.3727	18.5116	18.3893	18.4726	18.3785	18.3599
P18858	LIG1	DNA ligase 1	76	ARVLGSEGEEEDEALSPAKGQKPALDCSQVS		0.816288	-0.199664		1.08087	-0.260371		1.05921	0.0607065	2	yes	yes	RFC1(INDUCES); RAD17(DISRUPTS)	1	1.69e-161	354.96	298.88	250.04	0.077187	3122900000	20.187	20.3012	20.5641	20.1153	20.1577	20.1803	20.1262	20.0838	20.0612
P19174	PLCG1	1-phosphatidylinositol 4,5-bisphosphate phosphodiesterase gamma-1	1248	SDASGQLFHGRAREGSFESRYQQPFEDFRIS	yes	1.09959	-1.4457	yes	1.68341	-1.08015		0.253088	-0.365555	3	yes			0.999972	0.00473339	93.178	52.91	73.082	-0.58438	118290000	14.7236	15.6138	14.9986	14.0177	14.4104	12.5707	13.7816	14.146	14.1679
P19338	NCL	Nucleolin	563	IEGRAIRLELQGPRGSPNARSQPSKTLFVKG	yes	3.17926	-1.13277		1.18246	-0.297211	yes	4.44849	-0.835555	3	yes			1	5.6e-51	236.95	203.03	168.05	-0.24581	30866000000	22.0396	21.6747	21.7226	20.7377	20.6564	20.6445	21.4569	21.5382	21.5501
P19338	NCL	Nucleolin	42	DSEDEEMSEDEEDDSSGEEVVIPQKKGKKAA		0.685169	0.207423		0.512985	0.111252		0.289759	0.0961704	4	yes			0.917881	1.16e-62	226.39	216.42	226.39	-0.20787	273830000	14.141	14.0283	14.2729	14.2338	14.5911	14.2396	14.2943	14.3465	14.1352
P19338	NCL	Nucleolin	67	KGKKAAATSAKKVVVSPTKKVAVATPAKKAA	yes	1.3063	-1.42242		0.0345543	0.0391954		1.08847	-1.46161	2	yes			0.999909	6.84e-05	131.83	78.075	131.5	0.28551	5807700000	18.8679	18.7656	18.9944	17.8957	18.0205	16.4445	18.4391	18.6451	19.6613
P19634	SLC9A1	Sodium/hydrogen exchanger 1	703	AHKLDSPTMSRARIGSDPLAYEPKEDLPVIT	yes	3.06525	-1.38835	yes	1.70035	-0.591475	yes	2.69847	-0.796872	2	yes	yes		1	0.000273742	105.65	80.263	105.65	0.57215	60167000	16.5295	16.7845	16.9973	15.5134	15.3824	15.2505	16.3407	16.0857	16.1105
P19634	SLC9A1	Sodium/hydrogen exchanger 1	693	QKINNYLTVPAHKLDSPTMSRARIGSDPLAY		0.674286	-0.240225	yes	1.57239	-0.52702		1.07213	0.286795	4	yes	yes		0.9944	7.32e-12	146.75	113.04	146.75	-0.056546	230340000	18.0162	17.5697	17.73	17.3427	17.6496	17.603	17.4074	17.1804	17.1471
P19634	SLC9A1	Sodium/hydrogen exchanger 1	785	SSPGTDDVFTPAPSDSPSSQRIQRCLSDPGP		1.00964	-0.213729		0.819931	-0.175854		0.353138	-0.0378742	3	yes	yes		0.992938	4.3e-60	227.58	207.61	227.58	-0.56833	1046600000	18.9831	18.7737	19.0951	18.674	18.7716	18.7652	18.8377	18.7401	18.7465
P20020	ATP2B1	Plasma membrane calcium-transporting ATPase 1	1193	SIHNFMTHPEFRIEDSEPHIPLIDDTDAEDD	yes	4.72	-1.12185	yes	4.72366	-2.55075	yes	3.8232	1.4289	4	yes			1	5.47e-48	214.19	184.72	154.02	-0.82715	2350000000	19.1642	19.0207	19.0777	17.939	18.0109	17.9472	16.6407	16.6316	16.3381
P20020;Q01814	ATP2B1;ATP2B2	Plasma membrane calcium-transporting ATPase 1;Plasma membrane calcium-transporting ATPase 2	1165;1150	ISTPTHIRVVNAFRSSLYEGLEKPESRSSIH	yes	4.94391	-1.79716	yes	6.88394	-1.71712		0.52686	-0.0800393	3	yes			0.874013	1.73e-14	167.05	115.36	167.05	-0.38158	55126000	15.5851	15.6302	15.6285	13.9115	13.8486	13.6922	13.927	13.8819	13.8836
P20042	EIF2S2	Eukaryotic translation initiation factor 2 subunit 2	2	______________MSGDEMIFDPTMSKKKK	yes	4.07179	-0.973101	yes	3.21366	-0.510409	yes	3.34914	-0.462692	2	yes	yes		1	6.08e-31	211.82	180.15	132.86	-0.9204	1394800000	22.1598	22.113	22.2715	21.1407	21.2695	21.2149	21.6713	21.7101	21.6318
P20645	M6PR	Cation-dependent mannose-6-phosphate receptor	267	PAAYRGVGDDQLGEESEERDDHLLPM_____		1.25293	-0.216368	yes	3.21792	-0.795173	yes	3.295	0.578805	3	yes			1	5.43e-44	206.47	189.45	206.47	0.35789	1243000000	18.4373	18.208	18.3962	18.0511	18.1699	18.1714	17.6317	17.5129	17.5114
P20700	LMNB1	Lamin-B1	23	PPRMGSRAGGPTTPLSPTRLSRLQEKEELRE		0.413284	0.104104		0.144241	0.0276337		0.294247	0.0764707	2	yes			0.996544	7.98e-23	198.48	161.97	106.26	0.031094	7188100000	19.2431	19.1525	19.3333	19.2212	19.5299	19.29	19.3257	19.3118	19.1743
P20749	BCL3	B-cell lymphoma 3 protein	41	PGAALPLRKRPLRAPSPEPAAPRGAAGLVVP		1.10875	-0.600691	yes	2.04634	-0.66655		0.0962928	0.0658595	2	yes	yes		1	1.56e-06	132.25	107.01	132.25	-0.020419	242030000	17.2123	17.0549	17.4382	16.7804	16.9378	16.1851	16.5753	16.4169	16.7135
P20810	CAST	Calpastatin	364	GKPLLPEPEEKPKPRSESELIDELSEDFDRS		1.3751	-0.38929	yes	3.1558	-2.19128	yes	2.86273	1.80199	3	yes			0.532431	0.00109595	71.174	58.978	56.327	-0.47267	155390000	14.5267	14.3337	14.6748	14.0074	14.2949	14.065	12.7351	12.0585	12.1678
P21127;Q9UQ88	CDK11B;CDK11A	Cyclin-dependent kinase 11B;Cyclin-dependent kinase 11A	283;271	EKMEERDLLSDLQDISDSERKTSSAESSSAE		1.2792	0.241798	yes	2.7385	-0.267191	yes	2.34103	0.508989	3	yes			0.999812	1.28e-35	220.97	193.01	160.67	-0.044447	350160000	17.9517	18.0397	17.9837	18.1012	18.2077	18.3916	17.7645	17.6765	17.7325
P21127;Q9UQ88	CDK11B;CDK11A	Cyclin-dependent kinase 11B;Cyclin-dependent kinase 11A	589;577	GILKVGDFGLAREYGSPLKAYTPVVVTLWYR		0.0408592	-0.0464846		0.0107036	-0.00484467		0.0387728	-0.04164	2	yes			1	0.000182971	129.38	72.653	129.38	-0.34361	749670000	19.8694	20.0301	20.3457	20.148	20.5964	19.3614	20.0878	19.982	20.1609
P21291	CSRP1	Cysteine and glycine-rich protein 1	192	PKGFGFGQGAGALVHSE______________		1.70157	-0.249156	yes	2.66077	-0.465085		3.17724	0.215928	2	yes			1	9.9e-29	190.34	175.65	144.27	-0.31738	2825900000	20.3184	20.1163	20.2995	19.9639	20.0078	20.015	19.8113	19.7674	19.7602
P21333	FLNA	Filamin-A	1084	KVKAFGPGLQGGSAGSPARFTIDTKGAGTGG		1.88239	-0.268323		2.06519	-0.303141		0.523107	0.0348186	2	yes	yes		1	1.78e-61	255.2	214.21	234.82	1.2087	1399600000	18.6685	18.4786	18.6435	18.2951	18.3664	18.3242	18.3272	18.2559	18.2981
P21333	FLNA	Filamin-A	2152	EGRVKESITRRRRAPSVANVGSHCDLSLKIP		0.808225	-0.260129		0.992603	-0.232942		0.0740566	-0.0271867	4	yes	yes	GPIbA(INDUCES)	1	2.31e-42	219.35	194.46	177.71	-0.16806	652420000	19.229	18.9059	19.1025	18.7355	19.0472	18.6743	18.9567	18.7652	18.8166
P21333	FLNA	Filamin-A	1459	DVTDASKVKCSGPGLSPGMVRANLPQSFQVD	yes	2.312	-0.2522		1.24999	-0.119134		1.55959	-0.133066	2	yes	yes		1	1.58e-49	250.57	209.84	250.57	-0.26786	8330200000	21.6254	21.5351	21.6507	21.3102	21.3402	21.4043	21.526	21.496	21.4319
P21333	FLNA	Filamin-A	2327	NEEHIPDSPFVVPVASPSGDARRLTVSSLQE		0.945443	-0.198435		1.03038	-0.214966		0.130363	0.016531	4	yes			0.995023	1.13e-19	160.41	131.76	145.67	-0.18199	593370000	17.6694	17.3605	17.5875	17.2747	17.3662	17.3812	17.3883	17.3025	17.2818
P21359	NF1	Neurofibromin;Neurofibromin truncated	2515	SEGYLAATYPTVGQTSPRARKSMSLDMGQPS	yes	3.58866	-1.52823	yes	2.47616	-0.525731	yes	3.26517	-1.0025	2	yes			0.999892	9.84e-192	382.25	351.21	341.36	-0.25581	1269200000	19.961	19.9479	20.1947	18.4772	18.6853	18.3564	19.5108	19.5519	19.4638
P21359	NF1	Neurofibromin;Neurofibromin truncated	2543	QPSQANTKKLLGTRKSFDHLISDTKAPKRQE	yes	5.84134	-3.79161	yes	4.67822	-2.49332	yes	4.0903	-1.29829	3	yes			1	2.58e-13	180.2	143.09	180.2	0.17027	47066000	17.2699	17.4349	17.5414	13.5743	13.6734	13.6236	15.0697	14.854	14.8424
P21359	NF1	Neurofibromin;Neurofibromin truncated	864	GVCLQQRSNSGLATYSPPMGPVSERKGSMIS		2.13864	-0.230754		2.02496	-0.214188		0.153465	-0.0165666	2	yes			0.988679	1.57e-05	108.71	81.942	108.71	-0.64319	286770000	16.6285	16.5333	16.6497	16.3281	16.426	16.3651	16.4346	16.3367	16.3976
P21731	TBXA2R	Thromboxane A2 receptor	331	LRRLQPRLSTRPRSLSLQPQLTQRSGLQ___	yes	5.12458	-3.36889	yes	6.37556	-2.86407	yes	1.9564	-0.504818	2	yes	yes		0.999979	8.37e-20	200.82	163.26	200.82	0.48822	597380000	18.9229	18.812	18.8437	15.3598	15.7048	15.4073	15.9321	16.043	16.0113
P21796	VDAC1	Voltage-dependent anion-selective channel protein 1	104	DQLARGLKLTFDSSFSPNTGKKNAKIKTGYK		1.39745	-0.20236		0.859615	-0.124826		3.49151	-0.0775344	2	yes	yes		0.987599	2.07e-44	236.27	206.16	135.58	-0.18484	1169500000	18.2442	18.09	18.3187	18.0072	18.0236	18.015	18.1009	18.0844	18.0931
P22059	OSBP	Oxysterol-binding protein 1	190	ALELAKAKAVKMLAESDESGDEESVSQTDKT		1.52987	-0.216846		0.903828	0.132777		2.29175	-0.349623	3	yes			1	1.62e-19	149.98	133.29	111.24	-0.076903	3135800000	16.7797	16.6644	16.8346	16.5107	16.626	16.4915	16.9378	16.9403	16.7989
P22234	PAICS	Multifunctional protein ADE2;Phosphoribosylaminoimidazole-succinocarboxamide synthase;Phosphoribosylaminoimidazole carboxylase	27	KLYEGKTKEVYELLDSPGKVLLQSKDQITAG	yes	2.89841	-0.454857	yes	5.90133	-2.56958	yes	5.56353	2.11473	2	yes			1	4.62e-23	204.13	172.13	190.1	-0.30318	271880000	18.5594	18.5417	18.6687	18.1656	18.1833	18.0563	16.0934	15.9654	16.0023
P22234	PAICS	Multifunctional protein ADE2;Phosphoribosylaminoimidazole-succinocarboxamide synthase;Phosphoribosylaminoimidazole carboxylase	107	EMIPIEWVCRRIATGSFLKRNPGVKEGYKFY		1.1882	-0.151162		2.00416	-0.276113		2.52121	0.124951	2	yes			0.999654	0.000410528	120.45	66.701	79.974	0.34656	436460000	19.2877	19.1071	19.2749	19.0464	19.0764	19.0934	18.9728	18.9428	18.9258
P22314	UBA1	Ubiquitin-like modifier-activating enzyme 1	835	SVDDSRLEELKATLPSPDKLPGFKMYPIDFE	yes	2.28167	-0.269461		0.698721	-0.0817655		1.28543	-0.187696	3	yes			0.999962	8.04e-07	117.4	100.18	97.417	0.68913	418020000	18.7039	18.7493	18.7558	18.4102	18.4326	18.5578	18.726	18.6815	18.5563
P22314	UBA1	Ubiquitin-like modifier-activating enzyme 1	46	SEVPSVPTNGMAKNGSEADIDEGLYSRQLYV	yes	2.55622	-0.411828	yes	3.93459	-1.07451	yes	2.90323	0.662677	2	yes			1	3.24e-134	349.53	319.6	349.53	-0.25155	1417100000	19.3146	19.3623	19.2423	18.8735	18.8167	18.9935	18.2641	18.3209	18.1107
P22455	FGFR4	Fibroblast growth factor receptor 4	573	LREFLRARRPPGPDLSPDGPRSSEGPLSFPV		0.938597	-0.152763		1.37815	-0.224725		0.872082	0.0719624	3	yes			1	2.74e-07	104.26	66.068	90.453	0.34042	336690000	17.8154	17.6419	17.8801	17.5827	17.6203	17.6762	17.5981	17.5605	17.5046
P22626	HNRNPA2B1	Heterogeneous nuclear ribonucleoproteins A2/B1	259	YNGYGGGPGGGNFGGSPGYGGGRGGYGGGGP	yes	3.33975	-5.50103	yes	3.31848	-4.89617		0.509363	-0.604863	3	yes			1	8.13e-94	273.24	252.43	218.49	-0.26091	292190000	17.8759	18.8762	18.8776	13.3876	13.4962	12.2427	14.3044	13.2471	13.3896
P22674	CCNO	Cyclin-O	81	SGSDGAESPSAARGGSPLPGPAQPVAQLDLQ	yes	1.5317	-0.474427		1.29313	-0.394297		0.260537	-0.0801299	2	yes	yes		1	1.02e-44	220.17	201.76	220.17	0.40656	105420000	14.0323	13.9011	14.2883	13.5131	13.7728	13.5125	13.766	13.5063	13.7666
P22681	CBL	E3 ubiquitin-protein ligase CBL	452	RGSGSLLRQGAEGAPSPNYDDDDDERADDTL		0.837191	-0.109551		0.484213	-0.0797062		0.266072	-0.0298449	3	yes			0.999915	9.13e-06	97.609	88.543	97.609	-0.046549	190200000	17.393	17.2217	17.4001	17.1999	17.228	17.2583	17.2498	17.3344	17.1914
P22681	CBL	E3 ubiquitin-protein ligase CBL	483	FMMKELAGAKVERPPSPFSMAPQASLPPVPP		1.32406	-0.199352		1.26064	-0.357958		0.591826	0.158606	3	yes			0.999794	1.55e-05	94.594	77.375	94.594	-0.30977	224920000	16.326	16.1138	16.2827	16.0066	16.0965	16.0213	16.1126	15.8016	15.7345
P22694	PRKACB	cAMP-dependent protein kinase catalytic subunit beta	339	DTSNFDDYEEEDIRVSITEKCAKEFGEF___		0.864233	-0.102156		0.356343	-0.0471954		1.48854	-0.0549609	4	yes			0.99998	3.09e-60	239.15	217.22	184.44	0.44666	1237200000	18.9784	18.9379	19.1154	18.8873	18.9278	18.9102	18.9878	18.947	18.9555
P23193	TCEA1	Transcription elongation factor A protein 1	100	DLDEKKKEPAITSQNSPEAREESTSSGNVSN		0.50509	-0.31326		0.351992	-0.0854282		0.34948	-0.227832	2	yes			1	1.29e-50	254.72	220.03	254.72	-0.20643	7792300000	20.0449	19.84	20.0689	19.8001	20.0458	19.1681	19.8501	19.8102	20.0371
P23193	TCEA1	Transcription elongation factor A protein 1	81	AKSLIKSWKKLLDGPSTEKDLDEKKKEPAIT	yes	3.44516	-0.640085	yes	5.05152	-3.91811	yes	4.82635	3.27802	3	yes			0.986089	7.2e-16	163.18	109.19	163.18	0.42167	90921000	17.5405	17.5779	17.7053	17.012	16.9746	16.9169	13.8904	13.453	13.726
P23443	RPS6KB1	Ribosomal protein S6 kinase beta-1	427	TYVAPSVLESVKEKFSFEPKIRSPRRFIGSP	yes	5.05659	-1.52163	yes	2.56618	-3.1724	yes	1.58323	1.65077	3	yes	yes		1	0.00151511	95.018	71.187	88.187	-0.062575	524590000	20.7946	20.6419	20.7085	19.2482	19.1837	19.1481	18.4366	17.3883	16.8028
P23443	RPS6KB1	Ribosomal protein S6 kinase beta-1	441	FSFEPKIRSPRRFIGSPRTPVSPVKFSPGDF	yes	2.27827	-1.8036	yes	2.8717	-2.2892		0.705737	0.485596	3	yes	yes		1	0.0190161	67.035	36.366	57.55	-0.10695	130600000	15.3358	15.3055	15.9593	13.9906	13.9651	13.2343	13.2282	12.919	13.5859
P23443	RPS6KB1	Ribosomal protein S6 kinase beta-1	447	IRSPRRFIGSPRTPVSPVKFSPGDFWGRGAS	yes	2.60731	-0.632668	yes	2.59401	-0.627498		0.0314719	-0.00517019	2	yes	yes	Tau iso8(NOT_REPORTED)	0.999464	7.91e-42	218.25	195.62	82.749	-0.1869	2294700000	19.0809	18.8655	19.1457	18.3522	18.4759	18.3659	18.449	18.3253	18.4353
P23497	SP100	Nuclear autoantigen Sp-100	157	KGFENVIHDKLPLQESEEEEREERSGLQLSL		0.494366	-0.114326		1.58564	-0.352985		2.66648	0.23866	3	yes			1	1.48e-27	180.23	166.64	114.4	-0.54405	651380000	17.7762	17.4763	17.7681	17.5686	17.59	17.5191	17.2733	17.3656	17.3228
P23497	SP100	Nuclear autoantigen Sp-100	18	GGGGDLSTRRLNECISPVANEMNHLPAHSHD		0.544879	-0.244008	yes	1.59882	-0.596099		1.50678	0.35209	5	yes			1	5.86e-38	201.88	174.11	201.88	-0.65639	1091000000	17.4502	16.8676	17.1856	16.8666	17.1256	16.7792	16.5429	16.5419	16.6303
P23497	SP100	Nuclear autoantigen Sp-100	410	FKKRVIGQDHDFSESSEEEAPAEASSGALRS	yes	2.79499	-0.598653	yes	3.30161	-1.85883	yes	2.7124	1.26018	3	yes			0.843767	9.66e-28	172.83	159.42	172.83	-0.50607	307210000	15.836	16.0053	16.0472	15.2775	15.4283	15.3868	13.8532	14.035	14.4239
P23528	CFL1	Cofilin-1	3	_____________MASGVAVSDGVIKVFNDM		0.378919	-0.0699895		1.10363	-0.185483		1.3263	0.115493	2	yes	yes	14-3-3 zeta(INDUCES)	1	4.13e-39	237.07	185.8	156.81	-0.059459	599220000	19.7702	19.5792	19.8173	19.5987	19.6784	19.6796	19.5572	19.5767	19.4763
P23528	CFL1	Cofilin-1	156	EEVKDRCTLAEKLGGSAVISLEGKPL_____		1.10401	-0.245826		1.05799	-0.23574		0.0984812	-0.0100861	2	yes			0.999981	7.81e-27	191.63	164.48	166.9	0.17441	592440000	19.7308	19.5545	19.9059	19.4481	19.5348	19.4709	19.5312	19.4445	19.5084
P23588	EIF4B	Eukaryotic translation initiation factor 4B	207	SDKTDTDWRARPATDSFDDYPPRRGDDSFGD	yes	2.42521	-0.796578	yes	1.27682	-1.53862		0.594147	0.742037	3	yes			0.992791	7.89e-05	100.04	73.918	49.049	-0.1472	65222000	14.9414	15.0997	15.3268	14.3712	14.417	14.1899	14.5753	13.5173	12.6595
P23588	EIF4B	Eukaryotic translation initiation factor 4B	406	LDEPKLERRPRERHPSWRSEETQERERSRTG	yes	1.21427	-2.18861	yes	1.14804	-1.55229		0.307229	-0.636323	3	yes	yes	eIF3-alpha(INDUCES)	1	8.1e-44	225.54	192.79	67.334	0.07135	9932400000	15.6865	17.1493	16.9033	15.7023	14.2344	13.2366	15.9101	14.4631	14.7091
P23588	EIF4B	Eukaryotic translation initiation factor 4B	131	FRGLNISAVRLPREPSNPERLKGFGYAEFED	yes	5.08477	-1.61793	yes	2.95611	-0.556241	yes	4.12202	-1.06169	3	yes			1	9.81e-05	112.08	71.359	101.32	0.59165	366360000	17.4305	17.4057	17.5405	15.8293	15.9099	15.7836	16.9646	16.9436	16.7997
P23588	EIF4B	Eukaryotic translation initiation factor 4B	219	ATDSFDDYPPRRGDDSFGDKYRDRYDSDRYR	yes	2.7425	-3.15289	yes	2.88742	-3.57152		0.343138	0.418626	3	yes			1	1.89e-07	139.49	109.96	119.54	-0.66009	486000000	19.0029	18.781	19.6174	16.2113	16.4332	15.2983	16.1795	14.9105	15.5968
P23588	EIF4B	Eukaryotic translation initiation factor 4B	498	AWVKRSSNPPARSQSSDTEQQSPTSGGGKVA	yes	2.821	-1.44002	yes	1.49005	-0.746987		1.18493	-0.693033	2	yes			0.987102	4.82e-52	240.61	195.33	216.72	-0.43278	694510000	15.524	15.4336	15.7078	14.0063	14.4448	13.8943	14.6543	14.5324	15.2378
P23588	EIF4B	Eukaryotic translation initiation factor 4B	504	SNPPARSQSSDTEQQSPTSGGGKVAPAQPSE		0.239392	-0.457875		0.339346	-0.246902		0.107762	-0.210972	2	yes			0.999985	1.16e-102	295.53	241.01	295.53	-0.84657	2478100000	14.04	14.3131	13.366	12.2719	13.3829	14.6907	13.7251	13.452	13.8012
P23588	EIF4B	Eukaryotic translation initiation factor 4B	425	EETQERERSRTGSESSQTGTSTTSSRNARRR		0.299916	-2.65075		0.448652	-3.82538		0.55299	1.17463	2	yes			0.998114	2.77e-61	251.81	232.42	251.81	0.01944	2049500000	11.5993	12.0042	22.5	12.4531	13.5	12.1982	10.9007	10.4958	13.2309
P24928	POLR2A	DNA-directed RNA polymerase II subunit RPB1	1917	YTPTSPKYSPTSPTYSPTSPKYSPTSPTYSP	yes	3.59913	-0.983959	yes	3.73158	-0.786901		1.27398	-0.197058	2	yes			0.989571	1.09e-54	251.05	161.6	251.05	0.021179	210700000	17.8765	17.807	17.9733	16.7828	17.0018	16.9204	17.1141	17.149	17.033
P25054	APC	Adenomatous polyposis coli protein	1360	ESARHKAVEFSSGAKSPSKSGAQTPKSPPEH	yes	5.1996	-5.45967		0.970436	0.105676	yes	5.25404	-5.56535	3	yes	yes		0.999302	1.4e-23	191.37	152.37	191.37	-0.64775	767590000	19.3173	19.177	19.2646	13.4666	14.0402	13.8731	19.419	19.3359	19.321
P25054	APC	Adenomatous polyposis coli protein	2449	RPVLVRQSTFIKEAPSPTLRRKLEESASFES	yes	3.08557	-4.75525	yes	3.35104	-4.2563		0.380606	-0.498954	2	yes			0.998539	2.35e-05	144.65	85.3	126.31	-0.039459	140340000	18.0321	18.5394	18.9208	14.0895	14.301	12.8361	14.8526	13.881	13.9897
P25054	APC	Adenomatous polyposis coli protein	1371	SGAKSPSKSGAQTPKSPPEHYVQETPLMFSR		0.338078	-0.043279		2.21474	0.25736		2.46011	-0.300639	3	yes			0.977259	5.31e-05	92.924	77.965	58.671	-0.13712	233360000	17.3763	17.2867	17.4125	17.2974	17.387	17.2612	17.6768	17.5955	17.5753
P25054	APC	Adenomatous polyposis coli protein	1436	SDLPDSPGQTMPPSRSKTPPPPPQTAQTKRE	yes	2.2359	-3.79728		0.12102	-0.0370617	yes	2.22337	-3.76022	3	yes			0.5	0.000640029	84.493	68.948	84.493	0.80323	99200000	17.8762	17.6526	17.6012	13.6841	12.8271	15.2269	17.5602	17.8102	17.6484
P25054	APC	Adenomatous polyposis coli protein	1042	YSLKYSDEQLNSGRQSPSQNERWARPKHIIE	yes	3.73423	-1.91446	yes	3.04469	-0.866469	yes	3.12753	-1.04799	3	yes			0.996166	1.05e-81	266.28	227.7	266.28	0.10957	505530000	16.869	17.0229	17.1937	15.105	15.3074	14.9297	16.196	16.1844	16.1057
P25106	ACKR3	Atypical chemokine receptor 3	350	SAKTGLTKLIDASRVSETEYSALEQSTK___		0.594225	-0.168379		1.41137	-0.330072		1.04287	0.161694	2	yes			0.999861	1.79e-138	330.28	295.67	210.34	1.1881	790600000	18.41	18.5558	18.7758	18.2744	18.4807	18.4814	18.2978	18.2272	18.2264
P25205	MCM3	DNA replication licensing factor MCM3	711	QPDAKDGDSYDPYDFSDTEEEMPQVHTPKTA	yes	3.31482	0.720933		0.444468	0.0896835	yes	3.09189	0.631249	3	yes			0.999485	7.7e-28	182.54	170.92	182.54	-0.89007	4849800000	18.3156	18.2777	18.4776	19.0252	19.1372	19.0712	18.488	18.5259	18.326
P25205	MCM3	DNA replication licensing factor MCM3	672	VLEKEKKRKKRSEDESETEDEEEKSQEDQEQ		1.43697	-0.103783	yes	4.30953	0.641179	yes	4.56801	-0.744963	3	yes			0.999834	1.34e-251	425.81	402.07	159.1	-0.42777	1881800000	17.2821	17.354	17.2835	17.2272	17.1553	17.2258	17.9583	17.9847	17.9002
P25440	BRD2	Bromodomain-containing protein 2	633	KATKTAPPALPTGYDSEEEEESRPMSYDEKR		0.59978	0.106007		0.0962414	0.0327295		0.276071	0.0732778	4	yes			0.999986	1.43e-62	235.42	215.11	235.42	-2.4475	1997200000	19.5393	19.5244	19.7404	19.6362	19.7637	19.7221	19.7977	19.6511	19.4534
P25705	ATP5A1	ATP synthase subunit alpha, mitochondrial	76	GADTSVDLEETGRVLSIGDGIARVHGLRNVQ	yes	1.47057	-0.578314		1.36512	-0.533047		0.350877	-0.0452671	2	yes			1	0.012928	65.241	45.035	62.466	-1.2775	26613000	15.5984	15.6673	16.1648	15.1591	15.2865	15.25	15.3499	15.2225	15.259
P25786	PSMA1	Proteasome subunit alpha type-1	110	SRFVFDRPLPVSRLVSLIGSKTQIPTQRYGR		1.63417	-0.220683		2.25354	-0.292913		0.610727	0.0722307	2	yes			0.999972	0.0146385	70.412	36.325	70.412	0.18427	48260000	17.2488	17.1062	17.1296	16.8767	16.9232	17.0227	16.8918	16.9068	16.8073
P25787	PSMA2	Proteasome subunit alpha type-2	7	_________MAERGYSFSLTTFSPSGKLVQI		0.908616	-0.138369		1.75931	-0.25108		1.34254	0.112711	2	yes			0.999049	3.32e-21	173.59	137.29	138.21	-0.35232	83739000	17.7654	17.5706	17.7449	17.5113	17.6247	17.5299	17.4686	17.4092	17.45
P25787	PSMA2	Proteasome subunit alpha type-2	14	__MAERGYSFSLTTFSPSGKLVQIEYALAAV		1.02864	-0.233346		1.27671	-0.289934		0.644716	0.0565872	2	yes			0.998967	3.51e-15	151.22	128.64	151.22	0.516	26672000	16.4791	16.1672	16.4717	16.1425	16.0892	16.1862	16.0795	16.1328	16.0358
P25788	PSMA3	Proteasome subunit alpha type-3	250	EAEKYAKESLKEEDESDDDNM__________		1.26609	-0.173988		0.956357	-0.13173		0.532578	-0.0422573	2	yes			1	1.53e-20	177.76	169.35	153.51	-0.55666	110740000000	22.7132	22.6633	22.8616	22.5412	22.554	22.6209	22.6451	22.6323	22.5654
P25789	PSMA4	Proteasome subunit alpha type-4	13	___MSRRYDSRTTIFSPEGRLYQVEYAMEAI	yes	2.11821	-0.524171	yes	4.54364	-1.83845	yes	4.49183	1.31428	2	yes			0.999779	0.00118314	97.813	71.371	97.813	-0.52148	91634000	17.0448	17.0752	17.314	16.5191	16.7331	16.6094	15.3216	15.318	15.279
P26038	MSN	Moesin	576	QIRQGNTKQRIDEFESM______________		0.914221	-0.183699		0.764038	-0.154778		0.379722	-0.0289205	2	yes			1	1.6e-11	181.44	166.46	113.69	-0.59904	477010000	18.7275	18.4763	18.7655	18.425	18.4963	18.4968	18.5426	18.4914	18.4709
P26368	U2AF2	Splicing factor U2AF 65 kDa subunit	79	PLTRGAKEEHGGLIRSPRHEKKKKVRKYWDV	yes	1.72524	-4.39559		0.744831	-0.218057	yes	1.64727	-4.17754	4	yes			1	2.11e-10	142.45	108.86	51.193	0.54672	9716500000	22.3597	22.1761	22.2218	20.0904	17.2179	16.2626	21.9304	21.8944	22.2787
P26374	CHML	Rab proteins geranylgeranyltransferase component A 2	649	VMAKLESSEESKNLESPEKHLQN________		1.99877	-0.233655		0.869575	-0.0952651		1.27679	-0.13839	3	yes			1	1.57e-42	210.66	191.06	63.185	-0.28074	738100000	19.8895	19.8822	19.9937	19.6249	19.6907	19.7489	19.8904	19.8237	19.7655
P26599	PTBP1	Polypyrimidine tract-binding protein 1	140	PIYIQFSNHKELKTDSSPNQARAQAALQAVN	yes	1.22776	-0.71072		0.0450443	-0.0555248		0.711098	-0.655195	3	yes			0.635929	4.04e-13	163.9	132.9	109.07	0.1872	2220700000	18.1813	17.5323	17.9913	17.2049	17.5161	16.8517	17.6381	17.3269	18.5733
P26639	TARS	Threonine--tRNA ligase, cytoplasmic	39	EEKQKEGGKKKNKEGSGDGGRAELNPWPEYI	yes	2.26548	-0.264956		1.32307	-0.136843		2.09072	-0.128113	4	yes			1	2.51e-08	108.32	100.52	107.29	-0.59652	240340000	16.8012	16.7552	16.6501	16.4354	16.478	16.4983	16.6338	16.5912	16.5709
P26639	TARS	Threonine--tRNA ligase, cytoplasmic	702	NIRTRDNKVHGERTISETIERLQQLKEFRSK		0.813442	-0.107204		1.09979	-0.142668		0.291626	0.0354633	2	yes			0.99958	1.29e-07	163.38	80.957	163.38	0.13892	67167000	16.4607	16.291	16.3446	16.1908	16.2772	16.3067	16.2902	16.2038	16.1743
P27348;P31946;P31947;P61981;P62258;P63104;Q04917	YWHAQ;YWHAB;SFN;YWHAG;YWHAE;YWHAZ;YWHAH	14-3-3 protein theta;14-3-3 protein beta/alpha;14-3-3 protein beta/alpha, N-terminally processed;14-3-3 protein sigma;14-3-3 protein gamma;14-3-3 protein gamma, N-terminally processed;14-3-3 protein epsilon;14-3-3 protein zeta/delta;14-3-3 protein eta	45;47;45;46;46;45;46	AGMDVELTVEERNLLSVAYKNVIGARRASWR;TELNEPLSNEDRNLLSVAYKNVVGARRSSWR;TELNEPLSNEERNLLSVAYKNVVGARRSSWR;TEQGAELSNEERNLLSVAYKNVVGARRSSWR;TEQGAELSNEERNLLSVAYKNVVGGRRSAWR;TEQGHELSNEERNLLSVAYKNVVGARRSSWR;VEKGEELSCEERNLLSVAYKNVVGGQRAAWR		1.29989	-0.162528	yes	3.12803	-0.842101	yes	2.891	0.679573	2	yes			1	0.000578695	114.86	69.726	112.13	-0.46684	109910000	18.2768	18.137	18.1311	17.952	18.0636	18.0417	17.3359	17.4748	17.2079
P27694	RPA1	Replication protein A 70 kDa DNA-binding subunit;Replication protein A 70 kDa DNA-binding subunit, N-terminally processed	384	DGSRQPVLAIKGARVSDFGGRSLSVLSSSTI	yes	1.17787	-0.736616		0.5059	-0.339952		0.671084	-0.396664	3	yes			1	1.78e-05	126.5	74.573	126.5	0.041211	289350000	17.2428	16.7816	17.5552	16.5864	16.7004	16.0831	16.7235	16.6095	17.2268
P27707	DCK	Deoxycytidine kinase	11	_____MATPPKRSCPSFSASSEGTRIKKISI	yes	3.30431	-2.69442	yes	4.81451	-2.04269		1.22637	-0.651733	2	yes	yes		0.990541	8.74e-40	233.7	179.16	153.39	-0.84149	355350000	18.4951	18.254	18.4865	15.609	16.192	15.3513	16.3453	16.4125	16.3497
P27708	CAD	CAD protein;Glutamine-dependent carbamoyl-phosphate synthase;Aspartate carbamoyltransferase;Dihydroorotase	1859	LPDGRFHLPPRIHRASDPGLPAEEPKEKSSR	yes	4.90148	-2.2297	yes	6.02036	-2.15125		0.36569	-0.0784448	4	yes	yes		1	1.54e-23	184.2	138.51	114.63	0.18744	6964400000	23.2471	23.3081	23.321	21.0737	21.1981	20.9152	21.1549	21.1957	21.0718
P27816	MAP4	Microtubule-associated protein 4	358	APAKDVTLLKETERASPIKMDLAPSKDMGPP		0.547612	-0.183841		0.474536	-0.14293		0.168308	-0.0409107	3	yes			1	4.25e-07	126.26	96.878	113.01	0.16965	10110000000	22.3724	22.5321	22.7972	22.2306	22.5108	22.4089	22.4826	22.3442	22.4461
P27816	MAP4	Microtubule-associated protein 4	787	KPKPIADAKAPEKRASPSKPASAPASRSGSK	yes	3.57645	-2.42797		0.949392	-0.436625	yes	4.07116	-1.99135	2	yes	yes		0.996858	7.74e-16	164.53	135.98	64.65	-0.10788	2927800000	16.883	17.2749	16.6256	14.4779	14.3971	14.6246	16.4342	16.3477	16.6916
P27816	MAP4	Microtubule-associated protein 4	280	ALATKTEVALAKDMESPTKLDVTLAKDMQPS		1.92437	-0.208368		1.35947	-0.138501		0.881614	-0.0698675	2	yes			0.984233	1.86e-21	182.61	149.38	156	-0.882	9472200000	22.6156	22.4795	22.5667	22.3376	22.3049	22.3942	22.4234	22.4561	22.3667
P27816	MAP4	Microtubule-associated protein 4	696	TGNDITTPPNKELPPSPEKKTKPLATTQPAK	yes	1.62337	-0.70974		0.487766	-0.079319		1.50743	-0.630421	3	yes			1	0.0026802	82.543	57.106	48.568	0.77077	685240000	20.7457	20.7426	20.9289	20.1526	20.3934	19.7418	20.6954	20.6877	20.7961
P27816	MAP4	Microtubule-associated protein 4	636	FMISPETVTGTGKKCSLPAEEDSVLEKLGER	yes	4.23994	-2.09698	yes	3.66847	-0.864555	yes	3.5059	-1.23242	3	yes			0.999999	3.59e-35	210.17	147.04	205.02	0.010869	640530000	20.3034	20.1211	20.296	18.0752	18.342	18.0124	19.3319	19.4374	19.3575
P27816	MAP4	Microtubule-associated protein 4	941	NTSAPDLKNVRSKVGSTENIKHQPGGGRAKV	yes	3.95005	-4.0646	yes	5.37414	-2.70395	yes	2.17403	-1.36065	3	yes			0.952973	2.71e-15	181.53	116.82	103.76	-0.65467	1373500000	18.9859	18.7546	18.842	15.2696	14.7485	14.3705	16.2352	16.132	16.1034
P27816	MAP4	Microtubule-associated protein 4	825	TTTAAAVASTGPSSRSPSTLLPKKPTAIKTE	yes	2.87012	-5.4182	yes	2.46372	-1.4523	yes	2.43236	-3.9659	3	yes			0.966268	1.32e-47	208.58	172.74	208.58	-0.29655	3554900000	21.2598	21.1727	21.8578	16.0379	14.8809	17.1169	19.9217	19.8541	20.1577
P27816	MAP4	Microtubule-associated protein 4	1073	SQKLNFKEKAQAKVGSLDNVGHLPAGGAVKT	yes	2.43484	-7.24168	yes	4.21424	-4.89169		0.924878	-2.34999	3	yes			1	2.42e-23	182.76	153.22	157.59	-0.029459	1412700000	20.6243	21.163	21.2783	16.1208	12.7107	12.5091	16.4825	16.0825	15.8256
P27824	CANX	Calnexin	583	EDRKPKAEEDEILNRSPRNRKPRRE______	yes	2.9908	-0.579992		1.07857	-0.155409	yes	3.04287	-0.424583	3	yes			1	4.12e-39	239.31	186.1	210.9	-0.15934	674880000000	24.5684	24.419	24.6127	23.8858	23.9934	23.981	24.4456	24.338	24.3504
P27824	CANX	Calnexin	554	DEEEEGEEKLEEKQKSDAEEDGGTVSQEEED		0.189213	-0.0846411		1.01849	0.373552	yes	1.90237	-0.458193	3	yes			1	8.48e-138	318.1	288.63	229.57	-0.44369	6670700000	17.6795	17.8322	18.1996	17.7052	17.9578	17.7944	18.4261	18.1735	18.2324
P27824	CANX	Calnexin	564	EEKQKSDAEEDGGTVSQEEEDRKPKAEEDEI		1.96261	0.269906		0.223454	0.0366122		1.74918	0.233294	4	yes			0.999998	2.8e-157	347.24	324.49	284.28	0.18292	13731000000	21.0776	21.1156	21.2283	21.4512	21.4487	21.3313	21.24	21.202	21.0893
P28066	PSMA5	Proteasome subunit alpha type-5	16	MFLTRSEYDRGVNTFSPEGRLFQVEYAIEAI		1.79855	-0.269159	yes	2.66726	-0.471362		2.72746	0.202203	2	yes			0.99992	3.83e-13	176.99	129.39	176.99	-0.021354	2462500000	20.0729	19.8992	20.1057	19.7223	19.7902	19.7578	19.589	19.5211	19.5535
P28290	SSFA2	Sperm-specific antigen 2	668	EFTQYTTHHILKSLASIEAKCSDMSSENTTG	yes	5.08458	-2.79808	yes	4.95069	-3.31769	yes	1.90932	0.519608	2	yes			1	1.22e-07	163.66	52.602	163.66	-0.34744	253780000	19.269	19.0436	19.2375	16.2761	16.5013	16.3785	16.0183	15.6755	15.9032
P28290	SSFA2	Sperm-specific antigen 2	739	RYLFAKAGYPLRRSQSLPTTLLSPVRVVSSV	yes	3.25799	-0.989466	yes	3.77617	-0.914239		0.297084	-0.0752265	2	yes			0.999968	2.64e-50	247.79	158.52	247.79	0.36569	568070000	18.4603	18.3446	18.4821	17.2629	17.5434	17.5122	17.4137	17.5464	17.5841
P28290	SSFA2	Sperm-specific antigen 2	92	KIAIWLKDCRTPLGASLDEQSSSTLKGVLVR	yes	2.89693	-1.05945	yes	1.81134	-2.60068		1.10852	1.54123	2	yes			0.999999	7.22e-16	161.19	135.97	161.19	0.036042	188120000	17.891	17.8122	17.8075	16.5845	16.7279	17.0199	14.4105	14.7995	16.4987
P28715	ERCC5	DNA repair protein complementing XP-G cells	526	SDAPGLPNGRELTPASPTCTNSVSKNETHAE	yes	1.95183	-0.498497	yes	2.87614	-0.908976		1.98852	0.410479	2	yes			0.999815	5.6e-156	358.4	280.5	358.4	0.57507	440370000	19.0747	19.0596	19.3464	18.5649	18.7766	18.6437	18.3817	18.1858	18.1862
P28715	ERCC5	DNA repair protein complementing XP-G cells	563	ELCPYESKFDSSLLSSDDETKCKPNSASEVI		1.13505	-0.159907		1.74316	0.332433	yes	2.3364	-0.49234	2	yes			0.942792	8.98e-78	296.85	261.12	296.85	-1.1554	427380000	18.9676	18.9315	19.0866	18.863	18.8991	18.744	19.3795	19.4184	19.1852
P28715	ERCC5	DNA repair protein complementing XP-G cells	341	CEKLKTEKEPDATPPSPRTLLAMQAALLGSS	yes	2.81371	-0.673574	yes	2.74549	-0.646156		0.319435	-0.0274181	4	yes			0.999987	3.98e-10	135.49	104.54	135.49	-0.19114	502110000	18.8145	18.5277	18.6297	17.9362	18.0202	17.9948	18.0587	17.9747	18.0001
P28715	ERCC5	DNA repair protein complementing XP-G cells	384	ARGRNAPAAVDEGSISPRTLSAIKRALDDDE	yes	2.79708	-0.444129		1.86014	-0.24438		1.65689	-0.199749	2	yes			1	1.96e-114	322.02	297.3	291.59	0.96761	1758600000	19.0978	18.9623	19.0871	18.5524	18.5817	18.6807	18.8572	18.8279	18.7289
P29590	PML	Protein PML	403	SCITQGKDAAVSKKASPEAASTPRDPIDVDL		1.37466	-0.332954		0.973672	-0.287313		0.14117	-0.0456403	4	yes	yes		0.999995	1.52e-27	177.78	161.3	147.54	0.92248	361510000	16.7886	16.4759	16.7079	16.1981	16.3935	16.382	16.167	16.466	16.4775
P29590	PML	Protein PML	505	KMESEEGKEARLARSSPEQPRPSTSKAVSPP		0.235457	-0.129895		0.144506	-0.106179		0.0438381	-0.0237153	3	yes			0.883902	2.18e-06	121.79	82.363	86.378	0.11187	334360000	14.9396	14.7242	14.2332	14.3881	14.575	14.5441	14.1913	14.6035	14.7836
P29692	EEF1D	Elongation factor 1-delta	133	SSPGHRATAPQTQHVSPMRQVEPPAKKPATP		1.10183	-0.36713		1.07456	-0.355135		0.031254	-0.0119953	3	yes	yes		1	9.9e-34	196.2	114.82	164.57	0.1783	204180000000	24.5273	24.325	24.7625	24.1684	24.3329	24.0122	24.1833	24.0267	24.3395
P29692	EEF1D	Elongation factor 1-delta	162	TPAEDDEDDDIDLFGSDNEEEDKEAAQLREE		0.614348	-0.148083		0.0776054	-0.019619		0.796558	-0.128464	4	yes			1	8.2e-228	373.97	354.07	308.11	0.41675	283630000000	19.3923	19.3346	19.6102	19.2081	19.4318	19.2528	19.4732	19.4337	19.3712
P29966	MARCKS	Myristoylated alanine-rich C-kinase substrate	145	ASSTSSPKAEDGATPSPSNETPKKKKKRFSF	yes	3.60231	-0.859746	yes	3.82098	-3.48853	yes	3.30091	2.62879	2	yes			0.999159	1.68e-82	293.59	252.91	293.59	0.37595	1090000000	20.0333	19.9645	20.0696	19.1865	19.2574	19.0443	16.6654	16.0554	16.8811
P29966	MARCKS	Myristoylated alanine-rich C-kinase substrate	27	GEAAAERPGEAAVASSPSKANGQENGHVKVN		0.571598	-0.269492		1.25489	-0.533426		1.2695	0.263934	4	yes			0.965511	3.08e-82	270.82	216.06	184.49	0.29757	3179900000	19.3652	19.7403	20.0311	19.2936	19.4551	19.5794	19.2531	19.2038	19.0795
P29966	MARCKS	Myristoylated alanine-rich C-kinase substrate	101	EKGEPAAAAAPEAGASPVEKEAPAEGEAAEP	yes	3.7153	-0.677427	yes	2.32109	-0.602296		0.327679	-0.0751305	2	yes			1	6.92e-24	184.8	143.15	120.24	0.8249	125350000	18.258	18.4066	18.2541	17.6315	17.647	17.608	17.7956	17.5167	17.7995
P29966	MARCKS	Myristoylated alanine-rich C-kinase substrate	170	KKRFSFKKSFKLSGFSFKKNKKEAGEGGEAE	yes	3.39093	-1.35826		2.06933	-0.283271	yes	2.99864	-1.07499	2	yes			1	1.99e-05	144.65	78.351	144.65	0.40404	15937000000	18.6322	18.722	18.7746	17.3366	17.5624	17.155	18.5037	18.4139	18.3614
P30050	RPL12	60S ribosomal protein L12	38	GATSALAPKIGPLGLSPKKVGDDIAKATGDW		2.03996	-0.236769		0.276471	-0.0400677		1.52212	-0.196701	2	yes			1	0.000103913	126.19	58.86	120.77	-0.27022	185260000	18.3418	18.4273	18.4554	18.2249	18.1013	18.1879	18.3037	18.4599	18.3407
P30305	CDC25B	M-phase inducer phosphatase 2	353	RPQDRDTPVQNKRRRSVTPPEEQQEAEEPKA	yes	4.88556	-3.84134	yes	4.16484	-1.57674	yes	4.05694	-2.2646	2	yes	yes		0.97376	4.87e-07	114.29	83.809	73.022	0.29621	103350000	17.6412	17.3906	17.5113	13.9263	13.505	13.5879	16.0506	15.8953	15.867
P30307	CDC25C	M-phase inducer phosphatase 3	216	DQEAKVSRSGLYRSPSMPENLNRPRLKQVEK	yes	4.00411	-1.80195	yes	3.69412	-2.91509	yes	2.11403	1.11314	3	yes	yes	14-3-3 beta(INDUCES); 14-3-3 epsilon(INDUCES)	0.592865	0.0158055	57.679	44.276	49.298	-1.0722	219540000	18.1848	18.1913	18.4333	16.5528	16.5464	16.3043	15.7256	15.3357	15.0028
P30419	NMT1	Glycylpeptide N-tetradecanoyltransferase 1	47	DCENEEDNSYNRGGLSPANDTGAKKKKKKQK	yes	2.20713	-2.17851		1.4908	-0.295829	yes	2.01366	-1.88268	2	yes			1	2.29e-30	220.46	170.53	220.46	-0.34493	15428000000	24.4261	24.2423	24.54	22.4191	22.8062	21.4476	24.0838	24.0698	24.1673
P30622	CLIP1	CAP-Gly domain-containing linker protein 1	143	VQAEDEANGLQTTPASRATSPLCTSTASMVS	yes	2.44328	-3.35253	yes	4.46634	-2.05792		1.11193	-1.29462	3	yes			0.998747	3.24e-31	175.83	150.17	163.74	1.1689	218600000	16.4143	16.6609	16.5218	13.2538	14.0809	12.2048	14.5924	14.3459	14.485
P30622	CLIP1	CAP-Gly domain-containing linker protein 1	204	TKTASESISNLSEAGSIKKGERELKIGDRVL	yes	4.36498	-1.39979	yes	1.7565	-5.44176	yes	1.35575	4.04196	2	yes			1	4.73e-184	385.27	325.98	385.27	-0.32098	1623500000	19.8556	19.906	20.0795	18.4949	18.5653	18.5815	11.8166	15.2166	16.4826
P31152	MAPK4	Mitogen-activated protein kinase 4	386	RCQDASEVQRDPRAGSAPLAEDVQVDPRKDS	yes	3.01097	-5.60325	yes	5.75302	-4.62881		0.690242	-0.974436	2	yes			1	4.44e-36	209.66	152.32	169.64	0.1738	219030000	18.1708	18.4476	18.179	13.5637	11.4246	12.9994	13.7279	13.5288	13.6543
P31152	MAPK4	Mitogen-activated protein kinase 4	186	LARIVDQHYSHKGYLSEGLVTKWYRSPRLLL		1.39906	-0.172836		2.07369	-0.278366		0.854527	0.10553	2	yes	yes	MAPKAPK5(INDUCES)	1	4.29e-07	145.14	102.8	128.85	0.22846	494160000	18.7598	18.6752	18.8158	18.4964	18.6137	18.6221	18.5529	18.4356	18.4272
P31152	MAPK4	Mitogen-activated protein kinase 4	521	HASPPADDPERRLSASPPGRPAPVDGGASPQ		0.654416	-0.178876		0.434489	-0.117991		0.331537	-0.0608845	3				0.998723	1.58e-28	180.96	167.9	180.96	0.32153	216280000	15.3554	14.9842	15.1457	14.8659	15.0724	15.0105	15.1314	15.0131	14.9869
P31152	MAPK4	Mitogen-activated protein kinase 4	434	AFEADYGRSCDYKVGSPSYLDKLLWRDNKPH	yes	1.97711	-0.349217	yes	3.72415	-1.04542	yes	5.13385	0.696202	2	yes			0.999784	2.3e-11	170.52	106.08	131.12	-0.68435	261510000	19.2126	19.2332	19.451	18.9671	18.9515	18.9306	18.2526	18.2897	18.2182
P31350	RRM2	Ribonucleoside-diphosphate reductase subunit M2	20	RVPLAPITDPQQLQLSPLKGLSLVDKENTPP		1.31734	-0.260088	yes	3.02988	-1.55398	yes	2.72741	1.29389	2	yes	yes		1	2.09e-95	282.47	238.66	282.47	-0.1841	588840000	18.0583	17.9921	18.2128	17.8571	17.9232	17.7026	16.6369	16.7533	16.2111
P31689	DNAJA1	DnaJ homolog subfamily A member 1	112	RMQRERRGKNVVHQLSVTLEDLYNGATRKLA		0.483819	-0.1175		0.936385	-0.179899		0.377007	0.0623986	3	yes			0.993754	3.69e-17	164.96	150.91	164.96	-0.89239	21746000	13.4269	13.3893	13.6606	13.2871	13.4967	13.3404	13.3642	13.262	13.3109
P31751	AKT2	RAC-beta serine/threonine-protein kinase	126	KQRAPGEDPMDYKCGSPSDSSTTEEMEVAVS	yes	2.66532	-0.356035		1.98835	-0.231487		0.804967	-0.124549	2	yes			0.999306	3.06e-42	211.06	191.67	117.18	0.10896	213400000	18.4494	18.4587	18.4566	18.0066	18.1091	18.1809	18.3157	18.2131	18.1414
P31943;P52597	HNRNPH1;HNRNPF	Heterogeneous nuclear ribonucleoprotein H;Heterogeneous nuclear ribonucleoprotein H, N-terminally processed;Heterogeneous nuclear ribonucleoprotein F;Heterogeneous nuclear ribonucleoprotein F, N-terminally processed	310;310	GLPYRATENDIYNFFSPLNPVRVHIEIGPDG		0.757581	-0.14472		0.205543	-0.043156		0.907219	-0.101564	2	yes			0.976792	0.002328	70.942	60.126	70.942	0.048714	54892000	15.4867	15.342	15.605	15.2573	15.4095	15.3328	15.491	15.402	15.4113
P31943	HNRNPH1	Heterogeneous nuclear ribonucleoprotein H;Heterogeneous nuclear ribonucleoprotein H, N-terminally processed	63	TREGRPSGEAFVELESEDEVKLALKKDRETM		0.479859	-0.187374		0.46381	-0.196575		0.0444273	0.00920041	3	yes			1	1.19e-54	224.83	182.45	224.83	-0.40166	216890000	17.4568	17.8117	18.0386	17.5668	17.5775	17.6007	17.703	17.5509	17.4634
P31943;P55795	HNRNPH1;HNRNPH2	Heterogeneous nuclear ribonucleoprotein H;Heterogeneous nuclear ribonucleoprotein H, N-terminally processed;Heterogeneous nuclear ribonucleoprotein H2	104;104	NNVEMDWVLKHTGPNSPDTANDGFVRLRGLP;NSVEMDWVLKHTGPNSPDTANDGFVRLRGLP	yes	1.56703	-0.37661	yes	2.49626	-0.699608		1.54022	0.322998	3	yes			1	1.9e-73	267.24	229.55	267.24	0.13679	9258900000	19.7026	19.8059	19.999	19.4054	19.3773	19.595	19.1901	19.2182	19.0005
P31947	SFN	14-3-3 protein sigma	74	WRVLSSIEQKSNEEGSEEKGPEVREYREKVE		0.909669	-0.509741		0.437752	-0.274542		0.438433	-0.235199	3	yes	yes		1	2.4e-15	150.68	133.79	150.68	-0.25998	125520000	17.1613	16.7538	17.4777	16.7914	16.7638	16.3085	16.6385	16.7427	17.1881
P31948	STIP1	Stress-induced-phosphoprotein 1	481	DGYQRCMMAQYNRHDSPEDVKRRAMADPEVQ		1.07891	-0.489715		0.859021	-0.669688		0.169456	0.179973	4	yes			1	1.94e-07	147.71	122.65	75.695	0.24151	100490000	12.1727	12.3986	12.1026	11.7082	11.4135	12.0832	12.0131	11.7872	10.8647
P31949	S100A11	Protein S100-A11;Protein S100-A11, N-terminally processed	5	___________MAKISSPTETERCIESLIAV		0.823963	-0.405298		0.253464	-0.0771879		0.766406	-0.32811	2	yes			0.994617	1.92e-05	139.43	86.708	106.4	2.3774	104620000	16.2492	16.2286	16.5917	16.0143	16.2532	15.5861	16.3087	16.3047	16.2246
P31949	S100A11	Protein S100-A11;Protein S100-A11, N-terminally processed	6	__________MAKISSPTETERCIESLIAVF		0.807144	-0.792939		0.305256	-0.244195		0.519148	-0.548744	2	yes			0.988701	2.05e-17	199.4	141.54	199.4	0.41914	610550000	18.8952	18.3198	19.042	18.1407	18.5389	17.1987	18.3634	18.1843	18.9766
P32004	L1CAM	Neural cell adhesion molecule L1	1248	KEKEAAGGNDSSGATSPINPAVALE______		1.45919	-0.213746		0.854277	-0.125008		2.60024	-0.0887381	2	yes	yes		0.977962	1.05e-05	97.836	81.946	97.836	1.3182	114660000	16.5575	16.3631	16.572	16.2657	16.2966	16.289	16.3906	16.3597	16.3673
P33981	TTK	Dual specificity protein kinase TTK	821	TEEMKYVLGQLVGLNSPNSILKAAKTLYEHY	yes	1.52737	-0.486817	yes	1.77642	-0.653598		0.611939	0.166781	2	yes	yes		0.999962	2.69e-62	257.15	195.91	257.15	-0.97018	28483000	16.2352	16.043	16.493	15.6978	15.9066	15.7063	15.7092	15.4005	15.7007
P34897	SHMT2	Serine hydroxymethyltransferase, mitochondrial	266	DMAHISGLVAAKVIPSPFKHADIVTTTTHKT		1.38222	-0.199437		0.562162	-0.0862656		1.34196	-0.113171	2	yes			1	0.00366144	95.502	61.249	76.465	-0.25536	233030000	19.2016	19.1511	19.3563	18.9835	19.0579	19.0694	19.2074	19.1272	19.1157
P34932	HSPA4	Heat shock 70 kDa protein 4	76	KNTVQGFKRFHGRAFSDPFVEAEKSNLAYDI		0.555492	-0.183972		0.183502	-0.0814457		0.482543	-0.102526	2	yes			1	4.82e-08	147.71	117.77	147.71	-0.047646	85717000	18.0612	18.0017	18.4612	17.9403	17.9998	18.0321	18.2643	18.0461	17.9694
P34932	HSPA4	Heat shock 70 kDa protein 4	647	LSGEYEKFVSEDDRNSFTLKLEDTENWLYED		1.18147	-0.371021		0.255443	-0.0899003		1.24618	-0.281121	3	yes			0.999873	1.01e-23	195.38	171.4	120.29	0.26672	472970000	20.134	19.7373	20.0683	19.4591	19.7418	19.6258	20.02	19.7967	19.8533
P35221	CTNNA1	Catenin alpha-1	641	RKAVLMIRTPEELDDSDFETEDFDVRSRTSV		0.991503	-0.142357		1.36677	-0.197007		0.962153	0.0546506	2	yes	yes	CTNNB1(DISRUPTS)	1	1.11e-95	289.95	274.71	289.95	0.14024	5584600000	17.3465	17.3821	17.5558	17.2498	17.2942	17.3133	17.2671	17.2227	17.2036
P35579	MYH9	Myosin-9	1943	FVVPRRMARKGAGDGSDEEVDGKADGAEAKP		1.93367	-0.264643		1.59134	-0.208387		0.954425	-0.0562566	4	yes	yes	S100A4(DISRUPTS)	1	4.93e-37	196.8	182.64	175.76	-0.35801	5503500000	20.9811	20.8314	21.0169	20.6996	20.6964	20.6395	20.7136	20.7168	20.7737
P35606	COPB2	Coatomer subunit beta'	859	PSRSTAQQELDGKPASPTPVIVASHTANKEE		0.413985	-0.123992		0.0946768	0.0309041		0.932703	-0.154896	3	yes			0.999988	7.49e-213	384.8	343.11	307.4	-0.30327	3733600000	20.7569	20.8981	21.1311	20.6931	20.9208	20.8002	21.0365	20.8953	20.947
P35611	ADD1	Alpha-adducin	12	____MNGDSRAAVVTSPPPTTAPHKERYFDR		1.44348	-0.328445		1.211	-0.272531		0.326108	-0.0559139	3	yes	yes	MYO10(INDUCES)	0.816832	0.000231019	108.34	84.918	74.141	-0.2365	1201700000	19.567	19.4815	19.7941	19.224	19.3844	19.249	19.4035	19.2431	19.3785
P35611;P35612;Q9UEY8	ADD1;ADD2;ADD3	Alpha-adducin;Beta-adducin;Gamma-adducin	726;713;693	PGKSPSKKKKKFRTPSFLKKSKKKSDS____;PSKSPSKKKKKFRTPSFLKKNKKKEKVEA__	yes	4.6741	-6.09574	yes	4.11891	-4.13364	yes	2.79083	-1.9621	4	yes	yes		0.999982	2.04e-05	138.24	110.91	138.24	0.31044	561370000	19.5907	20.2117	19.9552	14.1661	13.8113	13.493	16.1266	15.6217	15.6084
P35611	ADD1	Alpha-adducin	358	LLNPEKYKAKSRSPGSPVGEGTGSPPKWQIG		0.867175	-0.254972		0.477395	-0.149864		0.605823	-0.105108	2	yes			1	7.43e-44	222.45	191.26	222.45	-1.8517	490870000	18.549	18.4766	18.8824	18.3732	18.4811	18.2888	18.4925	18.3891	18.5769
P35613	BSG	Basigin	362	KRRKPEDVLDDDDAGSAPLKSSGQHQNDKGK	yes	3.04165	-1.28452	yes	2.93014	-1.18276		0.78396	-0.101761	4	yes			1	5.09e-08	127.3	76.105	47.814	-2.0227	135890000	17.3214	17.5151	17.7968	16.1702	16.3222	16.2874	16.4108	16.2861	16.3881
P35658	NUP214	Nuclear pore complex protein Nup214	678	VQKSPRITPPAAKPGSPQAKSLQPAVAEKQG		1.07997	-0.39177		0.935425	-0.341174		0.446767	-0.0505956	3	yes			1	1.94e-10	135.18	96.145	135.18	0.3225	1839500000	19.0882	18.5178	18.7193	18.3481	18.4522	18.3498	18.4692	18.3651	18.4675
P35658	NUP214	Nuclear pore complex protein Nup214	974	VRSTAPASLSRSAFLSQRYYEDLDEVSSTSS	yes	1.54565	-1.15009		0.854696	-0.875363		0.314272	-0.274728	2	yes			0.999995	0.0107198	85.731	35.124	85.731	0.27575	62704000	17.4034	17.3849	16.4076	15.8796	15.7679	16.0981	15.7963	15.8981	16.8755
P35658	NUP214	Nuclear pore complex protein Nup214	646	SAPPSSVPLKSSVLPSPSGRSAQGSSSPVPS		0.367499	-0.431033	yes	2.50187	-2.41908	yes	2.00841	1.98804	2	yes			0.967399	1.58e-06	131.93	75.729	131.93	1.6838	284550000	19.2565	18.4432	19.4895	18.2282	19.3792	18.2886	16.6391	16.2811	17.0117
P36404	ARL2	ADP-ribosylation factor-like protein 2	45	TTILKKFNGEDIDTISPTLGFNIKTLEHRGF		0.551667	-0.0875498		1.16464	-0.17403		0.654519	0.0864798	3	yes			0.998381	8.81e-55	238.8	199.79	149.07	1.8585	111170000	17.6487	17.4543	17.551	17.3985	17.45	17.5429	17.4426	17.3911	17.2982
P36507	MAP2K2	Dual specificity mitogen-activated protein kinase kinase 2	295	GRPVVDGEEGEPHSISPRPRPPGRPVSGHGM		0.861401	-0.289916		0.922567	-0.305454		0.0673754	0.0155379	4	yes			0.999928	3.67e-73	248.4	214.61	248.4	0.040341	1126200000	18.0137	18.08	18.4775	17.783	17.9738	17.9446	17.9923	17.8166	17.8458
P36507;Q02750	MAP2K2;MAP2K1	Dual specificity mitogen-activated protein kinase kinase 2;Dual specificity mitogen-activated protein kinase kinase 1	226;222	CDFGVSGQLIDSMANSFVGTRSYMAPERLQG;CDFGVSGQLIDSMANSFVGTRSYMSPERLQG	yes	3.6163	-1.9834	yes	2.06243	-2.57646		0.467528	0.593056	3	yes	yes		0.999992	3.1e-26	182.32	169.66	182.32	-1.224	62067000	14.024	13.974	13.7655	11.9255	11.7038	12.184	10.2891	11.9755	11.7695
P36578	RPL4	60S ribosomal protein L4	295	PMHKMINTDLSRILKSPEIQRALRAPRKKIH	yes	4.00962	-1.65887		1.83052	-0.16796	yes	3.92145	-1.49091	3	yes			1	1.38e-11	172.09	112.89	172.09	0.1968	6662400000	21.6962	21.5658	21.6394	20.0424	20.1028	19.7797	21.465	21.4935	21.4391
P36871	PGM1	Phosphoglucomutase-1	117	IIRKIKAIGGIILTASHNPGGPNGDFGIKFN	yes	3.00674	-1.09952	yes	2.59227	-0.584304	yes	1.94274	-0.515212	3	yes			0.999996	4.57e-73	246.27	218.09	241.22	-0.2816	124090000000	19.5417	19.6321	19.7866	18.5944	18.7126	18.355	19.1346	19.101	18.972
P36915	GNL1	Guanine nucleotide-binding protein-like 1	51	SRSGSRERREEQTDTSDGESVTHHIRRLNQQ		0.0799596	-0.0609913	yes	2.896	-1.49825	yes	2.49582	1.43726	3	yes			0.998443	1.7e-31	191.65	166.06	179.7	-1.4289	1860100000	19.2402	18.9562	19.5315	18.845	19.5726	19.1273	17.8755	17.7643	17.5933
P37173	TGFBR2	TGF-beta receptor type-2	548	CVAERFSELEHLDRLSGRSCSEEKIPEDGSL	yes	1.89141	-0.995956	yes	2.02918	-1.09211		0.737362	0.0961564	3	yes			1	2.53e-05	108.18	84.736	108.18	0.24709	53481000	16.3111	15.5203	15.8693	14.9749	14.9093	14.8287	14.7375	14.8031	14.8837
P37275	ZEB1	Zinc finger E-box-binding homeobox 1	322	KTSQCSSPSLSASPGSPTRPQIRQKIENKPL		1.66576	-0.301566	yes	2.83717	-0.643074	yes	3.13665	0.341508	3	yes			0.963456	6.29e-09	122.78	110.99	122.78	0.51462	160310000	16.2185	16.2323	16.4598	15.9786	15.9738	16.0536	15.6838	15.6887	15.6088
P37837	TALDO1	Transaldolase	237	NYYKKFSYKTIVMGASFRNTGEIKALAGCDF		0.848466	-0.174436		0.576534	-0.118388		0.254739	-0.0560474	2	yes			1	0.000194649	119.45	90.722	119.45	-0.064278	1267400000	20.6155	20.5399	20.7777	20.3592	20.5836	20.467	20.6355	20.4348	20.5077
P38159;Q96E39	RBMX;RBMXL1	RNA-binding motif protein, X chromosome;RNA-binding motif protein, X chromosome, N-terminally processed;RNA binding motif protein, X-linked-like-1	208;208	PPRREPLPSRRDVYLSPRDDGYSTKDSYSSR	yes	1.68521	-2.99787	yes	1.28268	-1.87785		1.13744	-1.12002	3	yes			1	2.25e-10	132.79	109.31	132.79	-0.56464	952560000	20.0279	21.6771	22.2855	19.0895	18.3582	17.549	19.6616	19.4768	19.2185
P38398	BRCA1	Breast cancer type 1 susceptibility protein	1496	ADSSTSKNKEPGVERSSPSKCPSLDDRWYMH		0.913265	-0.414082		0.159265	0.116413		1.02523	-0.530495	3	yes			0.596539	3.98e-05	109.07	88.29	61.409	-0.12373	281340000	17.7685	17.6632	18.2317	17.4566	17.689	17.2755	18.3655	17.6333	18.0138
P39880	CUX1	Homeobox protein cut-like 1	1270	EKEALKRAYQQKPYPSPKTIEDLATQLNLKT	yes	1.497	-0.501643		0.555743	-0.194485		1.20737	-0.307158	3	yes	yes		1	1.17e-05	122.33	94.115	122.33	0.99735	929510000	19.6252	19.4398	19.888	19.2588	19.2061	18.983	19.347	19.3997	19.6228
P40121	CAPG	Macrophage-capping protein	337	YAPNTQVEILPQGHESPIFKQFFKDWK____		0.556657	-0.13968		0.790266	-0.191212		0.9954	0.0515327	3	yes			1	1.93e-19	165.31	148.82	165.31	-0.38964	212180000	17.5169	17.1398	17.2783	17.1655	17.1488	17.2016	17.1231	17.1513	17.087
P40222	TXLNA	Alpha-taxilin	514	SGPERRPEGPGAQAPSSPRVTEAPCYPGAPS		0.877045	-0.273827	yes	1.95503	-0.649539	yes	4.23678	0.375711	4	yes			0.943166	1.59e-63	232.07	201.19	232.07	0.029813	10896000000	21.3372	20.8371	21.0616	20.7763	20.8264	20.8117	20.4576	20.4075	20.4221
P40222	TXLNA	Alpha-taxilin	515	GPERRPEGPGAQAPSSPRVTEAPCYPGAPST	yes	1.17631	-0.545702	yes	1.8212	-0.67256		0.307471	0.126858	3	yes			0.997467	3.24e-44	196	174.16	142.76	0.40076	21494000000	21.1881	20.805	21.3112	20.6496	20.7665	20.251	20.4344	20.3175	20.5347
P40692	MLH1	DNA mismatch repair protein Mlh1	477	RGPTSSNPRKRHREDSDVEMVEDDSRKEMTA	yes	3.79701	-1.19032	yes	2.98496	-3.25908	yes	2.25828	2.06877	4	yes			1	9.76e-16	160.57	139.63	160.57	0.016351	927850000	17.9813	18.192	18.1735	17.0299	16.8509	16.8952	14.3819	15.5989	14.5888
P40818	USP8	Ubiquitin carboxyl-terminal hydrolase 8	718	PAERDREPSKLKRSYSSPDITQAIQEEEKRK	yes	6.31247	-3.12	yes	3.7371	-0.602812	yes	5.53268	-2.51719	2	yes	yes	14-3-3 beta(INDUCES)	0.990969	8.05e-184	381.08	318.79	174.95	1.469	5409200000	21.2512	21.2052	21.2395	18.2022	18.1075	18.0262	20.6435	20.6955	20.5484
P40855	PEX19	Peroxisomal biogenesis factor 19	146	ETLSGLAKNATDLQNSSMSEEELTKAMEGLG		1.79346	-0.280718	yes	4.87882	-1.59139	yes	4.84661	1.31068	2	yes			0.873703	6.89e-23	180.64	143.87	180.64	0.6421	164940000	18.639	18.4625	18.6123	18.2208	18.2802	18.3707	16.9512	17.035	16.9534
P40855	PEX19	Peroxisomal biogenesis factor 19	147	TLSGLAKNATDLQNSSMSEEELTKAMEGLGM	yes	2.72153	-0.336617	yes	4.94973	-1.65453	yes	4.79311	1.31791	2	yes			0.937138	2.01e-161	361.67	321.85	361.67	-0.22937	1338300000	20.5784	20.4683	20.5912	20.1651	20.2513	20.2118	18.9781	18.8812	18.8151
P40938	RFC3	Replication factor C subunit 3	12	____MSLWVDKYRPCSLGRLDYHKEQAAQLR		0.642984	-0.352457		0.578291	-0.289193		0.129292	-0.0632636	3	yes			0.99999	0.00531574	80.763	50.193	80.763	-0.46608	88402000	14.6583	14.7687	15.3005	14.547	14.818	14.3051	14.6518	14.4301	14.7779
P41227	NAA10	N-alpha-acetyltransferase 10	186	VVLGAIENKVESKGNSPPSSGEACREEKGLA		0.642351	-0.450307		0.157708	0.139309		0.819743	-0.589616	3	yes			0.999173	6.62e-07	122.53	93.57	120.11	-0.30218	2565900000	19.8674	19.4608	20.2301	19.4787	19.749	18.9797	19.7311	19.7627	20.4824
P41229	KDM5C	Lysine-specific demethylase 5C	317	PEPCTKMTMRLRRNHSNAQFIESYVCRMCSR	yes	3.66583	-3.21086	yes	2.44594	-2.95176		0.243986	-0.259106	3	yes			1	1.64e-21	180.31	156.92	180.31	-0.85687	51159000	15.1631	15.56	16.0068	12.3776	12.4648	12.2548	13.0985	12.9782	11.7977
Q6NXS1;P41236	PPP1R2P3;PPP1R2	Protein phosphatase inhibitor 2-like protein 3;Protein phosphatase inhibitor 2	121;121	AAEGLEPKYRIQEQESSGEEDSDLSPEEREK	yes	3.69289	-0.758052		0.199962	0.0701396	yes	2.36621	-0.828192	2	yes			1	1.45e-54	228.3	217.82	123.19	-1.4128	507550000	17.4886	17.497	17.5746	16.7484	16.8573	16.6803	17.8342	17.3797	17.5567
Q6NXS1;P41236	PPP1R2P3;PPP1R2	Protein phosphatase inhibitor 2-like protein 3;Protein phosphatase inhibitor 2	122;122	AEGLEPKYRIQEQESSGEEDSDLSPEEREKK	yes	4.23477	-0.652751		0.0548833	0.00865555	yes	3.79687	-0.661407	2	yes			1	8.88e-112	310.13	297.67	123.19	-1.4128	4061300000	19.4322	19.3265	19.4046	18.7528	18.7541	18.6982	19.3278	19.4791	19.3824
Q6NXS1;P41236	PPP1R2P3;PPP1R2	Protein phosphatase inhibitor 2-like protein 3;Protein phosphatase inhibitor 2	130;130	RIQEQESSGEEDSDLSPEEREKKRQFEMRRK	yes	5.27537	-1.33888		2.24795	0.171586	yes	5.93481	-1.51046	2	yes			0.999984	4.94e-32	189.82	166.72	189.82	-0.67189	411490000	16.9949	16.9206	16.8988	15.5424	15.6167	15.6385	17.1327	17.1072	17.0891
P41250	GARS	Glycine--tRNA ligase	653	LTRHGVSHKVDDSSGSIGRRYARTDEIGVAF		0.925771	-0.906475		0.176578	-0.085406		0.774398	-0.821069	3	yes			0.803217	0.0100537	57.136	31.814	57.136	0.39156	63541000	14.0314	13.8693	13.9513	13.0695	13.8195	12.2435	13.6434	13.7362	14.2162
P41279	MAP3K8	Mitogen-activated protein kinase kinase kinase 8	141	DVLLIPWKLTYRNIGSDFIPRGAFGKVYLAQ	yes	3.5441	-1.49248	yes	4.01477	-4.23006	yes	3.42637	2.73758	2	yes			1	0.000714298	105.65	79.135	78.692	-0.26465	114740000	17.7976	17.5914	17.9991	16.23	16.3801	16.3005	14.0053	13.5253	13.1672
P41440	SLC19A1	Folate transporter 1	225	LFFNRDDRGRCETSASELERMNPGPGGKLGH	yes	4.3437	-1.43733	yes	5.65315	-2.94286	yes	4.31511	1.50553	2	yes			0.999841	2.8e-09	159.44	100.49	145.23	0.42044	426980000	18.9807	19.0173	19.1379	17.5927	17.7169	17.5144	16.2102	16.0676	16.0295
P42166	TMPO	Lamina-associated polypeptide 2, isoform alpha;Thymopoietin;Thymopentin	424	QKRIDQSKFQETEFLSPPRKVPRLSEKSVEE	yes	2.39013	-0.281129	yes	2.43081	-0.28841		0.0481048	0.00728099	2	yes			1	2.16e-10	164.22	152.17	164.22	0.71818	138410000	16.8715	16.9285	16.9758	16.5712	16.6735	16.6876	16.7098	16.6075	16.5934
P42166;P42167	TMPO	Lamina-associated polypeptide 2, isoform alpha;Thymopoietin;Thymopentin;Lamina-associated polypeptide 2, isoforms beta/gamma;Thymopoietin;Thymopentin	66;66	PPLPAGTNSKGPPDFSSDEEREPTPVLGSGA		1.63443	0.200659	yes	3.33032	0.946132	yes	2.93163	-0.745473	3	yes			0.999943	5.9e-147	323.81	297.39	72.842	0.23039	11215000000	18.6541	18.553	18.6841	18.8073	18.9084	18.7773	19.7361	19.5209	19.4725
P42166	TMPO	Lamina-associated polypeptide 2, isoform alpha;Thymopoietin;Thymopentin	184	AENTRQNGSNDSDRYSDNEEGKKKEHKKVKS	yes	1.49603	-1.42185		1.78781	-0.295979		1.20488	-1.12587	3	yes			1	4.37e-32	200.29	182.49	200.29	-0.8844	101050000	14.9007	14.9561	15.0882	14.2734	13.6382	12.7678	14.7276	14.5877	14.7418
P42166;P42167	TMPO	Lamina-associated polypeptide 2, isoform alpha;Thymopoietin;Thymopentin;Lamina-associated polypeptide 2, isoforms beta/gamma;Thymopoietin;Thymopentin	168;168	GTESRSSTPLPTISSSAENTRQNGSNDSDRY	yes	3.93693	-2.24006	yes	2.78013	-0.501757	yes	3.55624	-1.73831	2	yes			0.969648	2.12e-87	283.22	231.15	173.03	0.46366	184340000	18.2596	18.4058	18.4318	15.9287	16.3955	16.0528	17.8364	17.8137	17.9418
P42167	TMPO	Lamina-associated polypeptide 2, isoforms beta/gamma;Thymopoietin;Thymopentin	306	ESLVVNRVTGNFKHASPILPITEFSDIPRRA	yes	3.40785	-3.09601	yes	3.8128	-0.976049	yes	2.79645	-2.11996	3	yes			1	1.36e-10	142.78	95.116	132.44	-0.35779	862240000	17.472	17.4116	17.6097	14.9232	13.9851	14.297	16.5223	16.5878	16.455
P42224	STAT1	Signal transducer and activator of transcription 1-alpha/beta	727	VHPSRLQTTDNLLPMSPEEFDEVSRIVGSVE		0.308038	-0.0495787		1.09644	-0.149907		1.12515	0.100329	3	yes	yes	PIAS1(INDUCES); BRCA1(INDUCES)	0.99997	0.000223075	83.936	75.576	83.936	0.42227	83439000	15.9804	15.8739	16.074	15.8645	15.9617	15.9533	15.8589	15.8495	15.7701
P42229	STAT5A	Signal transducer and activator of transcription 5A	780	EELLRRPMDSLDSRLSPPAGLFTSARGSLS_		0.408067	-0.0829261		1.23669	-0.177343		0.631259	0.0944169	4	yes	yes	ERK1(DISRUPTS)	0.982828	0.0018038	70.112	61.293	70.112	-0.31999	580160000	15.9744	15.8163	16.0166	15.7501	15.9612	15.8471	15.8128	15.7466	15.7158
P42356	PI4KA	Phosphatidylinositol 4-kinase alpha	230	HSLRVLEELEGVRRRSFNDFRSILPSNLLTV	yes	1.81903	-1.24937	yes	2.85778	-1.04139		0.274026	-0.207988	3	yes			1	0.00728059	79.659	35.341	72.006	0.17252	132710000	17.7377	17.5725	17.9073	16.7157	16.8414	15.9123	16.5308	16.7251	16.8375
P42566	EPS15	Epidermal growth factor receptor substrate 15	562	SNLESEPIHQESPARSSPELLPSGVTDENEV		0.748967	-0.129299		0.354154	0.0752608		1.27435	-0.20456	3	yes			0.499999	1.24e-37	203.71	167.96	203.71	-0.21233	137300000	17.2861	17.1744	17.3992	17.1335	17.2452	17.093	17.4787	17.2801	17.3266
P42566	EPS15	Epidermal growth factor receptor substrate 15	563	NLESEPIHQESPARSSPELLPSGVTDENEVT		0.748967	-0.129299		0.354154	0.0752608		1.27435	-0.20456	3	yes			0.499999	1.24e-37	203.71	167.96	203.71	-0.21233	137300000	17.2861	17.1744	17.3992	17.1335	17.2452	17.093	17.4787	17.2801	17.3266
P42575	CASP2	Caspase-2;Caspase-2 subunit p18;Caspase-2 subunit p13;Caspase-2 subunit p12	340	TDRGVDQQDGKNHAGSPGCEESDAGKEKLPK		0.3642	-0.215645		1.06091	0.50466		1.3154	-0.720304	4	yes	yes		1	1.27e-41	211.93	193.39	211.93	1.235	271450000	15.6688	16.1903	15.9373	15.7593	16.0327	15.3574	16.6378	16.1091	16.5634
P42575	CASP2	Caspase-2;Caspase-2 subunit p18;Caspase-2 subunit p13;Caspase-2 subunit p12	157	FPVCESCPLYKKLRLSTDTVEHSLDNKDGPV	yes	3.07778	-1.04606	yes	4.33757	-3.61712	yes	3.75236	2.57106	4	yes	yes		0.977984	2.82e-15	155.28	116.28	142.26	0.10517	36448000	16.214	16.1866	16.4451	15.3037	15.3311	15.0726	12.9587	12.6749	12.3607
P42677	RPS27	40S ribosomal protein S27	11	_____MPLAKDLLHPSPEEEKRKHKKKRLVQ	yes	4.20312	-1.89673		0.842408	-0.14987	yes	4.26075	-1.74686	5	yes			1	1.8e-19	186.72	154.35	174.59	0.87781	1662600000	20.6805	20.8017	20.916	18.8355	19.0704	18.8021	20.5589	20.7156	20.674
P42679	MATK	Megakaryocyte-associated tyrosine-protein kinase	501	GAPASVSGQDADGSTSPRSQEP_________	yes	2.57282	-0.534998	yes	2.2026	-0.423654		1.53074	-0.111344	2	yes			0.994363	1.2e-200	386.13	357.33	260.24	0.28087	530460000	17.9763	17.7891	18.0475	17.3995	17.4452	17.3632	17.5171	17.4714	17.5535
P42684	ABL2	Abelson tyrosine-protein kinase 2	631	ASSGSPALPRKQRDKSPSSLLEDAKETCFTR	yes	4.3627	-3.03		1.40582	-0.379443	yes	4.41958	-2.65056	3	yes			0.992994	5.29e-30	211.12	140.86	141.55	-0.17978	594260000	19.0596	19.4283	19.2759	16.1309	16.4553	16.0875	18.8081	19.0075	18.81
P42684	ABL2	Abelson tyrosine-protein kinase 2	936	PVLPTTHNHKVPVLISPTLKHTPADVQLIGT	yes	2.39377	-0.825851	yes	3.35319	-1.44386	yes	2.89986	0.618011	2	yes			0.996951	5.16e-09	151.79	115.23	132.17	0.23205	67439000	17.5146	17.5216	17.8975	16.8029	16.9261	16.7272	16.2867	16.1152	16.2003
P42696	RBM34	RNA-binding protein 34	14	__MALEGMSKRKRKRSVQEGENPDDGVRGSP	yes	2.46687	-3.88426	yes	3.8071	-0.625723	yes	2.18713	-3.25854	2	yes			1	2.22e-22	179.95	149.18	141.55	-0.63625	152950000	17.3758	17.4232	17.3659	14.7364	12.7087	13.067	16.835	16.6915	16.7612
P42702	LIFR	Leukemia inhibitory factor receptor	927	ETRSAFPKIEDTEIISPVAERPEDRSDAEPE		0.96442	-0.179387		1.84273	-0.324171		1.10428	0.144784	3	yes			0.999778	9.04e-08	126.85	100.64	126.85	0.84986	105530000	16.7738	16.6281	16.8704	16.5377	16.6799	16.5166	16.4564	16.366	16.4775
P43243	MATR3	Matrin-3	598	GIDLLKKDKSRKRSYSPDGKESPSDKKSKTD		0.266874	-0.161369		0.438081	0.488086		0.587401	-0.649455	3	yes			0.996365	8.27e-07	117	84.72	117	0.37123	450300000	18.8336	18.7225	19.2074	18.7877	19.0777	18.4139	19.0128	18.8988	20.3162
P45880	VDAC2	Voltage-dependent anion-selective channel protein 2	115	DQICQGLKLTFDTTFSPNTGKKSGKIKSSYK		0.816416	-0.159597		0.464455	-0.0939229		0.608446	-0.0656745	3	yes			0.999992	1.73e-50	252.46	200.62	237.73	-0.69242	1798700000	19.7625	19.5304	19.789	19.4591	19.5812	19.5629	19.6525	19.599	19.5487
P45974	USP5	Ubiquitin carboxyl-terminal hydrolase 5	783	AEAAMDISEGRSAADSISESVPVGPKVRDGP	yes	2.38817	-0.670974	yes	3.33892	-6.32436	yes	3.16751	5.65338	2	yes			0.99959	1.49e-68	276.1	202.26	179.56	0.89313	1811200000	21.5759	21.2302	21.4351	20.6977	20.8481	20.6824	16.2677	14.5921	14.4083
P46013	MKI67	Antigen KI-67	357	PAKMKTPVQYSQQQNSPQKHKNKDLYTTGRR	yes	3.22979	-3.47669	yes	3.85071	-1.85545	yes	2.00086	-1.62125	2	yes			0.999963	1.66e-10	141.55	110.99	141.55	-0.11392	33659000	15.2029	15.2069	15.4811	12.1874	11.1417	12.1318	13.5356	13.5316	13.2574
P46087	NOP2	Probable 28S rRNA (cytosine(4447)-C(5))-methyltransferase	786	QKQNDTPKGPQPPTVSPIRSSRPPPAKRKKS	yes	2.53912	-3.32534	yes	3.95178	-0.859944	yes	2.06992	-2.4654	2	yes			0.999999	4e-10	160.56	136.05	147.39	-0.053555	890460000	19.7641	19.6939	19.8389	15.9817	17.4584	15.8808	18.9142	18.9678	18.8351
P46108	CRK	Adapter molecule crk	125	DTTTLIEPVSRSRQGSGVILRQEEAEYVRAL	yes	2.4883	-1.63641	yes	3.0199	-3.91853	yes	2.43276	2.28213	3	yes			1	1.77e-31	192.94	166.79	192.94	0.47853	116440000	17.6997	17.0964	16.8436	15.6853	15.5381	15.507	13.6227	12.5541	13.7074
P46379	BAG6	Large proline-rich protein BAG6	1081	AVSRAAKAAGARPLTSPESLSRDLEAPEVQE		1.82007	-0.261109		1.7414	-0.247234		0.111449	-0.0138753	3	yes			0.969021	1.06e-15	157.98	127.5	131.25	0.38188	293480000	17.3762	17.3819	17.5456	17.115	17.2247	17.1807	17.2458	17.1361	17.1801
P46379	BAG6	Large proline-rich protein BAG6	964	PLPEEPMEVQGAERASPEPQRENASPAPGTT		0.953591	-0.17217		0.36334	0.0939102		1.20396	-0.26608	3	yes			1	5.73e-38	194.99	180.05	93.437	0.009864	2459700000	18.4437	18.3843	18.5966	18.3264	18.3858	18.1959	18.7174	18.4147	18.5742
P46379	BAG6	Large proline-rich protein BAG6	973	QGAERASPEPQRENASPAPGTTAEEAMSRGP		1.21677	-0.216514	yes	2.93374	-0.824401	yes	2.83595	0.607887	3	yes			0.999973	2.36e-31	195.61	176.35	70.213	0.61198	2304900000	19.6318	19.465	19.7156	19.3416	19.4664	19.3548	18.9058	18.6767	18.7566
P46379	BAG6	Large proline-rich protein BAG6	1117	LRSDIQKRLQEDPNYSPQRFPNAQRAFADDP		1.25958	-0.167777		1.29789	-0.173124		0.0283851	0.0053463	3	yes			1	2.53e-17	167.73	126.38	167.73	0.1368	1639800000	20.4144	20.276	20.398	20.1121	20.2657	20.2073	20.2726	20.119	20.1774
P46527	CDKN1B	Cyclin-dependent kinase inhibitor 1B	10	______MSNVRVSNGSPSLERMDARQAEHPK		0.94733	-0.532013		0.912649	-0.467535		0.101342	-0.0644786	2	yes	yes	CTNNB1(DISRUPTS); Exportin-1(INDUCES)	0.999976	9.26e-14	184.65	139.49	184.65	-0.50582	146260000	15.7264	15.6165	16.2406	15.5124	15.5039	14.9712	15.2473	15.2558	15.6779
P46781	RPS9	40S ribosomal protein S9	163	IVRLDSQKHIDFSLRSPYGGGRPGRVKRKNA	yes	4.35132	-2.50778	yes	2.79592	-0.606164	yes	3.69167	-1.90162	4	yes			0.999891	1.16e-31	195.77	174.46	195.77	0.0185	177760000	18.0818	18.1101	18.0003	15.7616	15.5841	15.3232	17.4236	17.5971	17.3529
P46783;Q9NQ39	RPS10;RPS10P5	40S ribosomal protein S10;Putative 40S ribosomal protein S10-like	146;157	AVPPGADKKAEAGAGSATEFQFRGGFGRGRG	yes	4.14897	-3.41222	yes	4.50115	-3.63658		0.611952	0.224365	3	yes			0.993085	5.25e-29	193.06	165.86	93.006	0.42784	600390000	19.0657	18.8928	19.3982	15.8082	15.8745	15.4373	15.578	15.5716	15.2973
P46934	NEDD4	E3 ubiquitin-protein ligase NEDD4	747	VSQPASSSNHSSRRGSLQAYTFEEQPTLPVL	yes	4.29489	-1.08516	yes	2.49012	-4.06586	yes	2.00961	2.9807	4	yes			0.999998	4.86e-65	227.35	211.29	227.35	0.35211	165140000	17.1244	16.9536	17.0924	16.0007	15.9959	15.9184	14.2723	12.2612	12.4393
P46937	YAP1	Transcriptional coactivator YAP1	127	AGTAGALTPQHVRAHSSPASLQLGAVSPGTL		0.317109	-0.271859	yes	1.94134	-1.06446		1.3345	0.792602	4	yes	yes	AML2(INDUCES); CTNNB1(INDUCES); 14-3-3 eta(INDUCES); p73(DISRUPTS)	0.966408	8.01e-52	220.77	205.73	211.07	-0.52085	967380000	17.9301	17.2175	17.8673	17.2691	17.9136	17.0168	16.5059	16.5574	16.7582
P46937	YAP1	Transcriptional coactivator YAP1	109	SFFKPPEPKSHSRQASTDAGTAGALTPQHVR	yes	2.29439	-0.682237	yes	3.25555	-1.04726		2.25499	0.365019	3	yes	yes		0.946478	4.88e-111	300.12	279.11	300.12	0.24105	11410000000	20.424	20.0697	20.2918	19.5296	19.7096	19.4997	19.1877	19.218	19.238
P46937	YAP1	Transcriptional coactivator YAP1	367	LPTLEQDGGTQNPVSSPGMSQELRTMTTNSS	yes	2.21845	-0.410984	yes	3.8406	-1.98138	yes	3.4691	1.5704	3	yes	yes		0.84544	1.17e-28	185.18	168.25	185.18	-1.163	567080000	16.1511	16.3103	16.3328	15.7758	15.9528	15.8327	14.0667	14.5088	14.2745
P46940	IQGAP1	Ras GTPase-activating-like protein IQGAP1	1443	AIRDAKTPDKMKKSKSVKEDSNLTLQEKKEK	yes	2.12842	-3.1439	yes	2.20202	-0.619372	yes	1.80962	-2.52453	3	yes	yes	RAC1(DISRUPTS); CDC42 iso1(DISRUPTS); RAC1(INDUCES); CDC42(INDUCES)	0.999627	5.96e-68	263.92	192.39	139.67	0.44891	845030000	16.9029	16.9495	17.2144	14.0121	14.8792	12.7438	16.3381	16.5369	16.3337
P47712	PLA2G4A	Cytosolic phospholipase A2;Phospholipase A2;Lysophospholipase	727	MVESIEYRRQNPSRCSVSLSNVEARRFFNKE	yes	3.77927	-3.00423	yes	3.30991	-5.36367	yes	2.02418	2.35944	4	yes	yes	ANXA2(DISRUPTS); S100A10(DISRUPTS)	0.999454	7.64e-63	260.08	230.32	260.08	-0.76708	4429500000	21.6889	21.0938	21.2751	18.5054	18.4529	18.0867	16.9608	15.5531	15.4528
P47712	PLA2G4A	Cytosolic phospholipase A2;Phospholipase A2;Lysophospholipase	729	ESIEYRRQNPSRCSVSLSNVEARRFFNKEFL	yes	3.87269	-4.92754	yes	4.04029	-5.33801		0.487286	0.410473	2	yes			0.999264	2.65e-46	246.73	194.66	222.56	0.10497	4828700000	19.7876	19.5668	20.3013	15.0883	15.334	14.4508	14.9195	14.0585	14.6637
P47712	PLA2G4A	Cytosolic phospholipase A2;Phospholipase A2;Lysophospholipase	437	ENITTKHIVSNDSSDSDDESHEPKGTENEDA	yes	1.07876	-0.65933		0.304697	-0.194744		1.08331	-0.464586	4	yes			0.999917	1.3e-167	357.1	326.85	292.36	-0.07598	2771500000	19.4624	19.7424	20.2615	19.4794	19.0942	18.9147	19.4201	19.6504	19.8115
P47736	RAP1GAP	Rap1 GTPase-activating protein 1	484	DLAKAAGISLIVPGKSPTRKKSGPFGSRRSS	yes	5.11172	-4.13935	yes	6.29707	-2.68365	yes	3.39791	-1.4557	3	yes			0.9778	2.2e-22	176.94	165.33	93.152	0.073492	636550000	20.1066	19.9765	20.1089	15.9192	16.1572	15.6975	17.4019	17.383	17.3562
P47897	QARS	Glutamine--tRNA ligase	70	LLYGLASRLRDTRRLSFLVSYIASKKIHTEP		0.612992	-0.121554		0.913389	-0.151917		0.109488	0.0303624	3	yes			0.979738	0.00338654	70.98	36.092	61.375	0.59972	6407400	14.4276	14.3153	14.2816	14.094	14.3605	14.2053	14.3004	14.0791	14.1891
P48551	IFNAR2	Interferon alpha/beta receptor 2	400	PQQLELLSGPCERRKSPLQDPFPEEDYSSTE	yes	2.02014	-0.735569		0.320515	0.103302	yes	3.18224	-0.838871	4	yes			0.999916	0.00123316	68.552	52.456	68.552	0.023124	92691000	15.7415	15.6746	16.0989	15.1538	15.2207	14.9338	15.9561	15.9488	15.92
P48634	PRRC2A	Protein PRRC2A	761	PGVHPSGLVPRERSDSGGSSSEPFDRHAPAM	yes	2.78717	-1.92978	yes	3.66134	-2.86336	yes	1.80321	0.93358	3	yes			0.997734	1.94e-29	201.12	160.04	168.87	0.46694	1511200000	18.0738	17.7628	18.3715	16.1937	16.429	15.7962	15.4256	14.9462	15.2463
P48634	PRRC2A	Protein PRRC2A	1004	GKLGGPKETPPNGNLSPAPRLRRDYSYERVG	yes	3.53004	-5.62069	yes	4.48305	-4.39183		1.18433	-1.22886	2	yes			1	5.43e-31	217.5	151.48	217.5	1.0849	176800000	17.0875	17.4914	17.4698	12.2432	12.1279	10.8155	13.2758	12.8937	12.7037
P48634	PRRC2A	Protein PRRC2A	342	AGAHEEVDYTEKLKFSDEEDGRDSDEEGAEG		0.303885	-0.0916519		0.246309	0.0782166		0.900123	-0.169868	4	yes			1	1.52e-47	224.21	205.2	112.99	0.28331	658970000	17.4515	17.5737	17.8171	17.6313	17.5091	17.427	17.8187	17.6025	17.6558
P48634	PRRC2A	Protein PRRC2A	380	SGEERPPEADGKKGNSPNSEPPTPKTAWAET		0.645156	-0.591746		0.0212756	-0.0201019		0.502148	-0.571644	3	yes			0.999959	8.31e-14	161.24	122.82	97.836	0.18774	198260000	16.4601	16.0863	16.28	15.8013	16.3102	14.9397	15.9365	15.9829	16.8468
P48634	PRRC2A	Protein PRRC2A	808	GDVFTATPAEPRPLTSPLRQAADEDDKGMRS	yes	1.85233	-0.645174	yes	2.68659	-1.4456	yes	2.35395	0.800421	2	yes			0.974191	1.94e-73	251.82	227.42	76.679	-0.070666	969620000	19.7414	19.6652	20.1539	19.2426	19.1478	19.2346	18.6278	18.1626	18.4333
P48634	PRRC2A	Protein PRRC2A	1219	PSKEPLKEKLIPGPLSPVARGGSNGGSNVGM	yes	3.22991	-6.46335	yes	3.081	-0.857876	yes	2.99625	-5.60547	2	yes			1	2.6e-19	190.66	135.55	158.06	-0.091832	6237200000	20.8706	20.6804	20.9288	14.1702	15.5729	13.3466	19.9088	20.0849	19.9124
P48634	PRRC2A	Protein PRRC2A	1306	TTVTVAPAPRRAAAKSPDLSNQNSDQANEEW	yes	2.44138	-1.2573	yes	1.73798	1.25581	yes	2.91196	-2.51311	4	yes			0.999989	3.41e-257	408.64	380.96	306.79	0.033575	1044500000	18.152	18.5556	18.7005	17.4452	17.168	17.0231	19.1673	19.9355	20.0728
P48634	PRRC2A	Protein PRRC2A	1089	NHPPAPRGRTASETRSEGSEYEEIPKRRRQR	yes	1.54789	-1.94318	yes	1.51427	1.48677	yes	2.01998	-3.42996	3	yes			0.971053	7.25e-25	186.9	157.77	186.9	-0.091917	332500000	17.2357	17.2315	17.2309	16.4375	14.8396	14.5915	17.82	19.2738	19.0646
P48634	PRRC2A	Protein PRRC2A	1092	PAPRGRTASETRSEGSEYEEIPKRRRQRGSE	yes	3.5315	-6.19644	yes	3.65719	-4.8878		1.16218	-1.30863	3	yes			1	7.27e-27	215.53	159.13	185.67	0.36148	966360000	21.2221	21.5049	20.6009	14.6088	14.3283	15.8014	16.0724	15.835	16.7571
P48637	GSS	Glutathione synthetase	415	KIEPEPFENCLLRPGSPARVVQCISELGIFG		0.561658	-0.582324		0.448665	-0.482805		0.470844	-0.0995191	3	yes			1	1.84e-16	146.99	104.42	111.83	-0.64306	212780000	17.3505	17.2311	18.6579	17.0569	17.2204	17.2153	17.412	17.187	17.1921
P48960	CD97	CD97 antigen;CD97 antigen subunit alpha;CD97 antigen subunit beta	831	TTSGTGHNQTRALRASESGI___________	yes	3.76707	-1.15883	yes	4.7948	-1.8361	yes	3.40345	0.677267	2	yes			0.99995	0.00578859	103.08	88.876	96.171	0.22298	3353500000	22.2577	22.0321	22.1938	20.9678	21.1061	20.9332	20.3436	20.3693	20.2625
P49006	MARCKSL1	MARCKS-related protein	22	KAPRGDVTAEEAAGASPAKANGQENGHVKSN	yes	2.18095	-0.53986	yes	2.2208	-1.84154	yes	1.72045	1.30168	2	yes			1	4.59e-68	268.17	232.65	268.17	3.4851	578560000	19.4687	19.5647	19.7506	19.0459	18.9499	19.1686	17.9871	17.0901	18.1822
P49006	MARCKSL1	MARCKS-related protein	104	KKKFSFKKPFKLSGLSFKRNRKEGGGDSSAS	yes	1.24522	-1.53227		0.761269	-0.78787		0.59059	-0.744399	3	yes			0.999993	0.0005592	110.38	41.824	110.38	0.012276	497380000	17.3472	18.3179	18.4558	17.4224	16.1472	15.9545	17.8954	16.9999	16.862
P49023	PXN	Paxillin	302	GERCWAAGWPRDGGRSSPGGQDEGGFMAQGK		0.720256	-0.203974		1.2037	-0.332017		4.55053	0.128043	2	yes			0.827339	3.46e-50	224.86	169.54	128.01	1.3417	2765600000	21.3885	20.9402	21.1489	20.9535	20.953	20.9592	20.8246	20.8379	20.8189
P49023	PXN	Paxillin	303	ERCWAAGWPRDGGRSSPGGQDEGGFMAQGKT		0.910838	-0.198561		0.959934	-0.202469		0.0175048	0.00390752	2	yes			0.993984	3.38e-89	298.33	241.04	218.14	-0.54459	5540300000	21.8825	21.7346	22.0307	21.5741	21.7479	21.7302	21.779	21.6285	21.6329
P49023	PXN	Paxillin	85	QPSSSRFIHQQPQSSSPVYGSSAKTSSVSNP		0.0972472	-0.0443395	yes	2.40841	-0.50728		1.50539	0.46294	3	yes	yes		0.995009	1.92e-42	217.02	197.63	206.13	-0.26088	2636300000	20.2413	19.9834	20.2187	19.9322	20.3829	19.9952	19.6786	19.6274	19.6156
P49023	PXN	Paxillin	258	SSPQRVTSTQQQTRISASSATRELDELMASL	yes	1.82626	-1.22057	yes	2.29615	-1.77317		0.688031	0.552595	2	yes			0.999941	3.73e-07	153.7	97.791	153.7	0.36162	1279900000	18.8365	18.5116	19.0911	17.635	17.9966	17.146	16.6705	16.8837	17.5655
P49023	PXN	Paxillin	137	NKQKSAEPSPTVMSTSLGSNLSELDRLLLEL	yes	4.78335	-2.96632	yes	3.68079	-3.4516		0.825475	0.485277	3	yes			0.968917	1.19e-25	168.79	157.93	136.14	-1.1962	133430000	17.4553	17.4052	17.6594	14.4022	14.7168	14.502	13.9902	13.6474	14.5275
P49023	PXN	Paxillin	106	SAKTSSVSNPQDSVGSPCSRVGEEEHVYSFP	yes	2.53043	-0.390095	yes	3.97495	-1.60002	yes	3.41152	1.20992	2	yes			1	5.89e-235	422.11	392.82	379.21	0.35876	1253100000	18.8252	18.7371	18.8536	18.3216	18.4877	18.4364	17.3101	17.2972	17.0087
P49321	NASP	Nuclear autoantigenic sperm protein	421	DGSGLEEKVRAKLVPSQEETKLSVEESEAAG	yes	2.26199	-0.333071		2.04694	-0.289719		0.6956	-0.0433521	3	yes			0.999808	7.18e-107	295.41	281.25	295.41	1.717	1058900000	18.5739	18.5559	18.737	18.2971	18.2512	18.3194	18.3247	18.3706	18.3024
P49327	FASN	Fatty acid synthase;[Acyl-carrier-protein] S-acetyltransferase;[Acyl-carrier-protein] S-malonyltransferase;3-oxoacyl-[acyl-carrier-protein] synthase;3-oxoacyl-[acyl-carrier-protein] reductase;3-hydroxyacyl-[acyl-carrier-protein] dehydratase;Enoyl-[acyl-carrier-protein] reductase;Oleoyl-[acyl-carrier-protein] hydrolase	207	LKPNTSVQFLRLGMLSPEGTCKAFDTAGNGY		0.851959	-0.19242		0.653092	-0.14824		0.428822	-0.0441799	2	yes			0.999951	3.57e-10	164.81	148.61	164.81	-0.79518	450980000	20.6971	20.3542	20.5156	20.266	20.3854	20.3381	20.4275	20.3393	20.3554
P49327	FASN	Fatty acid synthase;[Acyl-carrier-protein] S-acetyltransferase;[Acyl-carrier-protein] S-malonyltransferase;3-oxoacyl-[acyl-carrier-protein] synthase;3-oxoacyl-[acyl-carrier-protein] reductase;3-hydroxyacyl-[acyl-carrier-protein] dehydratase;Enoyl-[acyl-carrier-protein] reductase;Oleoyl-[acyl-carrier-protein] hydrolase	1411	YGSTLFLCRRPTPQDSPIFLPVDDTSFRWVE		0.347051	-0.0841004		0.531039	-0.0867929		0.00922908	0.00269254	3	yes			0.976802	8.44e-06	103.9	88.481	103.9	-0.2404	251310000	16.0063	16.0158	16.176	15.8982	16.1501	15.8975	16.0421	15.8887	16.007
P49327	FASN	Fatty acid synthase;[Acyl-carrier-protein] S-acetyltransferase;[Acyl-carrier-protein] S-malonyltransferase;3-oxoacyl-[acyl-carrier-protein] synthase;3-oxoacyl-[acyl-carrier-protein] reductase;3-hydroxyacyl-[acyl-carrier-protein] dehydratase;Enoyl-[acyl-carrier-protein] reductase;Oleoyl-[acyl-carrier-protein] hydrolase	725	ARWLSTSIPEAQWHSSLARTSSAEYNVNNLV		0.530891	-0.14224	yes	2.27312	-0.587952	yes	2.69772	0.445712	3	yes			0.996414	1.8e-88	292.53	263.25	292.53	-0.082702	592410000	18.4828	18.1252	18.3324	18.0759	18.2711	18.1665	17.7721	17.7229	17.6815
P49407	ARRB1	Beta-arrestin-1	412	KGMKDDKEEEEDGTGSPQLNNR_________		1.74066	-0.244058		1.98151	-0.291828		0.671924	0.0477702	4	yes	yes	ADRB2(DISRUPTS); MEKK1(INDUCES)	0.999996	6.44e-86	275.17	257.45	275.17	-0.4302	1704600000	19.3182	19.3681	19.5163	19.1221	19.1521	19.1961	19.1571	19.0869	19.0831
P49454	CENPF	Centromere protein F	3119	ATRTSPRLAAQKLALSPLSLGKENLAESSKP	yes	4.17978	-4.98721	yes	4.39488	-4.13644		1.37472	-0.850766	2	yes			0.998949	2.85e-06	131.17	101.8	131.17	-0.518	60367000	18.182	18.5799	18.6682	13.9179	13.4891	13.0615	14.635	14.2371	14.1488
P49454	CENPF	Centromere protein F	1747	LELEVARLQLQGLDLSSRSLLGIDTEDAIQG	yes	1.90603	-0.517765	yes	3.14333	-3.46368	yes	2.90322	2.94591	2	yes			0.984446	4.93e-05	112.44	73.655	77.912	1.7917	98327000	17.4828	17.3616	17.6957	16.8646	17.1004	17.0218	13.5755	13.8269	14.7468
P49454	CENPF	Centromere protein F	1750	EVARLQLQGLDLSSRSLLGIDTEDAIQGRNE	yes	2.31202	-1.03102	yes	3.00336	-2.98987	yes	2.41345	1.95885	2	yes			1	5.81e-35	209.56	171.26	209.56	0.3087	104830000	16.4982	16.4799	16.9502	15.5109	15.8097	15.5146	13.1449	14.2164	13.5974
P49585	PCYT1A	Choline-phosphate cytidylyltransferase A	329	ISPKQSPSSSPTRERSPSPSFRWPFSGKTSP		0.497668	-0.507128		0.855886	0.571256		0.998725	-1.07838	3	yes			0.999913	0.00205773	87.026	28.656	49.423	0.39802	1371600000	14.5192	14.1521	14.5969	14.1391	14.5108	13.0969	14.5359	14.9493	15.4967
P49585	PCYT1A	Choline-phosphate cytidylyltransferase A	331	PKQSPSSSPTRERSPSPSFRWPFSGKTSPPC	yes	1.55704	-1.17785	yes	2.16238	-1.42089		0.400683	0.243041	2	yes			0.996462	1.03e-05	147.24	49.232	147.24	0.15174	1151300000	19.4099	18.8279	19.7032	18.2957	18.4382	17.6735	17.8701	17.725	18.0832
P49589	CARS	Cysteine--tRNA ligase, cytoplasmic	307	GDQKALQEGEGDLSISADRLSEKRSPNDFAL		0.77626	-0.15257	yes	2.80246	-0.692113	yes	2.97638	0.539543	3	yes			0.999841	8.42e-138	318.22	292.27	240.43	1.0972	1150000000	19.3365	19.1756	19.4465	19.0853	19.1752	19.2403	18.7091	18.6192	18.5541
P49589	CARS	Cysteine--tRNA ligase, cytoplasmic	34	SPPAGTQPCRLHLYNSLTRNKEVFIPQDGKK	yes	1.86	-0.289756		1.59892	-0.241158		0.387654	-0.0485986	3	yes			0.994542	7.28e-08	161.93	111.14	161.93	0.17197	288350000	17.8612	17.7346	17.9337	17.5133	17.5189	17.628	17.6421	17.6365	17.5274
P49590	HARS2	Probable histidine--tRNA ligase, mitochondrial	67	KPNFIIKTPKGTRDLSPQHMVVREKILDLVI		1.19159	-0.198342		0.820023	-0.138535		0.614214	-0.0598075	3	yes			1	4.63e-09	151.7	102.42	62.14	-0.1545	778800000	19.4141	19.2371	19.4772	19.1194	19.2246	19.1894	19.296	19.1908	19.226
P49674	CSNK1E	Casein kinase I isoform epsilon	363	VASTPASRIQPAGNTSPRAISRVDRERKVSM	yes	2.68601	-3.66334	yes	3.63581	-2.01646	yes	1.43102	-1.64688	2	yes			0.99574	9.39e-05	113.42	92.047	113.42	-0.059441	722410000	20.0469	20.0004	19.8927	16.6347	17.002	15.3134	17.6843	17.9909	18.2155
P49711	CTCF	Transcriptional repressor CTCF	402	ASRDTYKLKRHMRTHSGEKPYECYICHARFT	yes	2.71583	-2.976		1.24059	-0.406217	yes	2.51818	-2.56978	4	yes			0.9749	1.35e-10	144.92	126.04	144.92	-0.60328	90846000	16.0371	16.3936	16.4342	14.0193	13.2472	12.6704	15.7676	16.0549	15.8237
P49736	MCM2	DNA replication licensing factor MCM2	139	AGRGLGRMRRGLLYDSDEEDEERPARKRRQV		0.399041	-0.0887731		0.873771	-0.174699		0.95124	0.0859254	3	yes	yes		1	1.43e-161	367.71	337.52	271.19	-0.16026	27496000000	20.7953	20.8523	21.0853	20.7615	20.8671	20.838	20.7921	20.7013	20.7155
P49736	MCM2	DNA replication licensing factor MCM2	27	SSPAQRRRGNDPLTSSPGRSSRRTDALTSSP	yes	2.99044	-1.00077		0.279437	-0.0606263	yes	3.33028	-0.940139	2	yes	yes		0.999951	4.19e-10	160.18	127.83	160.18	0.13951	10225000000	21.0505	20.8929	21.1741	20.0683	20.1665	19.8804	20.9911	20.9188	21.0258
P49757	NUMB	Protein numb homolog	194	TATFDASRTTFTREGSFRVTTATEQAEREEI	yes	3.88366	-2.28894	yes	3.55282	-3.11681		1.33535	0.827865	4	yes			0.999987	4.15e-08	113.23	88.017	101.5	0.0884	235380000	17.2885	17.3549	17.51	15.2415	15.2362	14.809	14.5282	14.5114	13.7634
P49761	CLK3	Dual specificity protein kinase CLK3	224	YRERRDSDTYRCEERSPSFGEDYYGPSRSRH	yes	4.81452	-2.16782		0.0443784	-0.00614484	yes	4.6509	-2.16167	3	yes			0.995852	2.46e-07	119.01	106.71	119.01	-0.5013	89635000	15.4489	15.5139	15.4872	13.1921	13.2765	13.478	15.3967	15.4897	15.5453
P49761	CLK3	Dual specificity protein kinase CLK3	157	AAGAWETMHHCKRYRSPEPDPYLSYRWKRRR	yes	1.84177	-3.81979		1.25496	0.260029	yes	1.94253	-4.07982	3	yes			1	5.2e-31	214.54	185.45	214.54	0.14898	1553700000	19.1816	19.3606	19.4638	17.3523	14.6698	14.5246	19.5069	19.6857	19.5936
P49768	PSEN1	Presenilin-1;Presenilin-1 NTF subunit;Presenilin-1 CTF subunit;Presenilin-1 CTF12	43	SQNDNRERQEHNDRRSLGHPEPLSNGRPQGN	yes	2.02836	-5.92233	yes	3.21435	-1.21244	yes	1.69884	-4.70989	4	yes			1	6.83e-23	170.91	142.83	170.91	-0.016928	598820000	18.5372	18.1343	18.4194	12.3462	10.3138	14.664	17.1285	17.2147	17.1104
P49790	NUP153	Nuclear pore complex protein Nup153	614	PAEILKEGSVLDILKSPGFASPKIDSVAAQP	yes	2.86134	-5.49626	yes	5.65422	-2.99647	yes	1.64562	-2.49979	3	yes			0.999994	2.97e-17	167.59	151.82	167.59	-0.70872	80774000	17.8285	17.7864	17.6347	13.4565	11.0609	12.2435	14.7679	14.8227	14.6696
P49792;Q7Z3J3;P0DJD0;P0DJD1;A6NKT7	RANBP2;RGPD4;RGPD1;RGPD2;RGPD3	E3 SUMO-protein ligase RanBP2;RanBP2-like and GRIP domain-containing protein 4;RANBP2-like and GRIP domain-containing protein 1;RANBP2-like and GRIP domain-containing protein 2;RanBP2-like and GRIP domain-containing protein 3	2510;1535;1519;1527;1535	VEVSSTSETTPKAVVSPPKFVFGSESVKSIF		1.41201	-0.143665		0.895814	-0.0958875		1.08207	-0.0477778	3	yes			0.999982	0.000447194	85.231	69.639	85.231	-0.019105	1728000000	17.3045	17.1665	17.3068	17.1104	17.1022	17.1343	17.1583	17.1975	17.1344
P49792	RANBP2	E3 SUMO-protein ligase RanBP2	1400	LVGPPLAETVFTPKTSPENVQDRFALVTPKK		0.781622	-0.14863		0.853337	-0.159292		0.303795	0.0106621	3	yes			0.949328	1.12e-13	143.54	127.09	134.45	0.76245	173280000	16.4585	16.1616	16.3479	16.1536	16.1999	16.1686	16.1711	16.1631	16.1561
P49792	RANBP2	E3 SUMO-protein ligase RanBP2	955	GPPALRFESPATGILSPRGDDYFNYNVQQTS	yes	2.88838	-0.718215	yes	4.17348	-2.39515	yes	3.5642	1.67694	2	yes			1	3.9e-23	202.15	165.16	196.84	-0.25457	91201000	16.3939	16.3019	16.5196	15.6982	15.7901	15.5724	14.2409	13.9735	13.8155
P49792;Q7Z3J3;P0DJD0;P0DJD1;A6NKT7;Q99666;O14715	RANBP2;RGPD4;RGPD1;RGPD2;RGPD3;RGPD5;RGPD8	E3 SUMO-protein ligase RanBP2;RanBP2-like and GRIP domain-containing protein 4;RANBP2-like and GRIP domain-containing protein 1;RANBP2-like and GRIP domain-containing protein 2;RanBP2-like and GRIP domain-containing protein 3;RANBP2-like and GRIP domain-containing protein 5/6;RANBP2-like and GRIP domain-containing protein 8	128;128;119;127;128;128;128	RAKYWLERAAKLFPGSPAIYKLKEQLLDCEG	yes	2.99621	-1.28792	yes	3.58222	-1.54672		1.23493	0.258797	2	yes			1	3.07e-05	125.74	75.701	125.74	-1.2955	44744000	17.3666	17.13	17.5453	16.0911	16.196	15.891	15.7903	15.8762	15.7353
P49792	RANBP2	E3 SUMO-protein ligase RanBP2	2668	LPPTFFCYKNRPDYVSEEEEDDEDFETAVKK		0.415746	-0.113298		0.0287624	0.0135167		0.403251	-0.126815	3	yes			1	6.04e-121	303.6	279.45	303.6	-0.352	728290000	17.4656	17.6814	17.8143	17.6516	17.4741	17.4956	17.8878	17.6431	17.4709
P49792;Q7Z3J3;P0DJD0;P0DJD1;A6NKT7;Q99666;O14715	RANBP2;RGPD4;RGPD1;RGPD2;RGPD3;RGPD5;RGPD8	E3 SUMO-protein ligase RanBP2;RanBP2-like and GRIP domain-containing protein 4;RANBP2-like and GRIP domain-containing protein 1;RANBP2-like and GRIP domain-containing protein 2;RanBP2-like and GRIP domain-containing protein 3;RANBP2-like and GRIP domain-containing protein 5/6;RANBP2-like and GRIP domain-containing protein 8	788;789;779;787;789;788;788	SEIKHSTPSPTRYSLSPSKSYKYSPKTPPRW	yes	2.06911	-1.1032		1.70682	-0.322803	yes	1.64532	-0.780396	2	yes			0.99999	2.21e-24	209.6	147.92	209.6	0.079453	1653400000	20.3846	20.3851	20.626	19.3836	19.722	18.9805	20.1747	20.0832	20.1694
P49810	PSEN2	Presenilin-2;Presenilin-2 NTF subunit;Presenilin-2 CTF subunit	25	EEEVCDERTSLMSAESPTPRSCQEGRQGPED		0.99616	-0.157436	yes	2.46624	0.452413	yes	2.95364	-0.609849	2	yes			0.999645	2.04e-29	206.7	174.69	206.7	0.36291	1177600000	20.4581	20.2836	20.4143	20.1551	20.3297	20.199	20.9257	20.8371	20.7505
P49815	TSC2	Tuberin	1411	DILGDPGDKADVGRLSPEVKARSQSGTLDGE		0.694098	-0.220441		0.315071	-0.0825087		0.616722	-0.137932	3	yes			1	7.94e-10	122.93	88.044	58.487	1.5473	267740000	18.3883	18.3942	18.7081	18.1921	18.4735	18.1637	18.4351	18.4292	18.3789
P49815	TSC2	Tuberin	1449	GEDSRGQPEGPLPSSSPRSPSGLRPRGYTIS	yes	3.70524	-1.13526	yes	4.65934	-1.64947	yes	2.9428	0.514214	2	yes			0.9931	8.14e-18	170.95	138.38	170.95	0.25549	227430000	18.951	18.7749	18.9933	17.744	17.8776	17.6919	17.2917	17.2767	17.2024
P49841;P49840	GSK3B;GSK3A	Glycogen synthase kinase-3 beta;Glycogen synthase kinase-3 alpha	215;278	DFGSAKQLVRGEPNVSYICSRYYRAPELIFG		0.588128	-0.134726		0.961515	-0.148603		0.0509081	0.0138772	2	yes			0.996675	2.15e-46	249.45	211.72	249.45	-0.32358	10664000000	18.0987	18.0073	18.2108	17.8636	18.1357	17.9133	18.0215	17.8778	17.9718
P49916	LIG3	DNA ligase 3	210	KAVVQAKLTTTGQVTSPVKGASFVTSTNPRK	yes	3.84456	-0.933863	yes	2.67983	-0.486717	yes	2.48561	-0.447146	2	yes			0.973415	8.73e-89	270.23	234.69	68.44	-0.80863	1354100000	20.0995	19.9886	20.1373	19.132	19.2292	19.0625	19.6903	19.5569	19.518
P50219	MNX1	Motor neuron and pancreas homeobox protein 1	79	EPPAAPADRLRAESPSPPRLLAAHCALLPKP		0.665498	-0.413312		0.134239	-0.0952702		0.668649	-0.318042	3	yes			1	0.000639742	99.844	62.664	50.145	-0.43478	388530000	15.524	15.1277	15.9066	15.2261	15.3205	14.7717	15.2221	15.3738	15.6765
P50402	EMD	Emerin	171	GRDSAYQSITHYRPVSASRSSLDLSYYPTSS	yes	2.29714	-2.89163	yes	2.51573	-2.84627		0.0587224	-0.0453615	4	yes			0.993536	4.03e-51	229.89	203.45	192.94	0.20645	279260000	19.4614	17.959	18.9935	15.5803	16.4405	15.7181	15.9219	15.968	15.9852
P50402	EMD	Emerin	49	YEKKIFEYETQRRRLSPPSSSAASSYSFSDL		1.28637	-0.288877		0.843013	-0.191212		0.713599	-0.0976652	4	yes			0.998124	4.67e-63	229.52	207.6	229.52	0.158	2575700000	19.2599	18.9932	19.2964	18.8081	18.92	18.9547	19.0781	18.9662	18.9315
P50402	EMD	Emerin	110	YEESYFTTRTYGEPESAGPSRAVRQSVTSFP	yes	3.12535	-2.16416	yes	2.64769	-1.91396		0.39315	-0.250206	2	yes			0.999999	3.42e-09	145.81	119.7	145.81	0.40011	85189000	16.0785	16.3419	16.6672	14.2788	14.4251	13.8912	14.8506	14.3863	14.1088
P50613	CDK7	Cyclin-dependent kinase 7	164	GVLKLADFGLAKSFGSPNRAYTHQVVTRWYR	yes	1.20238	-0.759612		0.210776	0.193576		0.978524	-0.953188	2	yes	yes		0.999647	3.04e-10	141.45	113.37	99.257	-0.1476	1963200000	16.5889	16.7108	16.7843	16.0296	16.3858	15.3898	16.5112	16.5632	17.5904
P50616	TOB1	Protein Tob1	205	TKMKNSGRSNKVARTSPINLGLNVNDLLKQK	yes	2.5225	-0.445719	yes	3.12662	-0.643593		2.57407	0.197875	2	yes			0.858639	2.87e-45	235.24	168.55	235.24	0.40171	501230000	17.7405	17.5378	17.7308	17.2208	17.1892	17.262	17.0293	17.0609	16.9881
P50914	RPL14	60S ribosomal protein L14	139	KNEVKKLQKAALLKASPKKAPGTKGTAAAAA	yes	1.11612	-1.50686		0.543981	-0.272746		0.942991	-1.23411	3	yes			1	0.0052193	72.652	49.871	50.116	0.0077134	149170000000	25.1654	24.4858	24.782	23.892	23.9236	22.0971	24.4526	24.421	24.7413
P50990	CCT8	T-complex protein 1 subunit theta	23	APGFAQMLKEGAKHFSGLEEAVYRNIQACKE		0.950636	-0.377239		0.212252	-0.101598		0.604442	-0.275641	3	yes			1	3.32e-07	133.88	114.04	133.88	-0.32527	65742000	15.2119	15.616	15.4139	15.1688	14.7481	15.1932	15.1802	15.6009	15.1558
P51114	FXR1	Fragile X mental retardation syndrome-related protein 1	409	NYTSGYGTNSELSNPSETESERKDELSDWSL	yes	3.32718	-1.52631	yes	2.74991	-1.41074		0.303617	-0.115573	3	yes			0.999786	3.25e-38	203.83	176.69	203.83	-1.2048	335160000	15.4567	15.5432	15.8816	14.1963	14.134	13.9723	14.3972	14.3107	13.9414
P51116	FXR2	Fragile X mental retardation syndrome-related protein 2	601	NRSRRRRNRGNRTDGSISGDRQPVTVADYIS	yes	4.10351	-4.00476	yes	4.91642	-2.13809	yes	2.81067	-1.86667	3	yes			0.999838	2.51e-103	296.07	261.85	296.07	-0.60223	5076600000	20.1734	20.1429	20.324	16.2149	16.6143	15.7968	18.1109	18.1536	17.9615
P51116	FXR2	Fragile X mental retardation syndrome-related protein 2	566	RRTDEDRTVMDGGLESDGPNMTENGLEDESR	yes	4.29492	-5.26681	yes	4.91078	-4.32989	yes	1.52114	-0.936922	4	yes			1	1.26e-38	201.01	179	201.01	-1.0375	1266300000	18.9866	19.2109	19.3916	13.4181	14.2687	14.1018	15.089	14.8055	14.7049
P51151	RAB9A	Ras-related protein Rab-9A	179	AFEEAVRRVLATEDRSDHLIQTDTVNLHRKP		0.86059	-0.252106	yes	2.29112	-0.686559	yes	2.37978	0.434453	4	yes			0.99993	1.72e-120	298.86	273.59	292.38	0.08676	1367600000	18.137	17.844	18.2417	17.7309	17.9509	17.7846	17.4433	17.3302	17.3895
P51397	DAP	Death-associated protein 1	51	TKEEKDKDDQEWESPSPPKPTVFISGVIARG		1.42176	-0.283107		0.696911	-0.141738		1.13498	-0.141369	4	yes	yes		0.999463	1.51e-48	220.62	195.57	220.62	-0.20822	1786800000	17.7083	17.6308	17.9091	17.3836	17.5029	17.5123	17.6903	17.571	17.5617
P51531	SMARCA2	Probable global transcription activator SNF2L2	329	QPSPVLQLQQKQSRISPIQKPQGLDPVEILQ	yes	4.06555	-0.889886	yes	2.9504	-0.460483	yes	2.58936	-0.429403	3	yes			1	8.58e-12	142.32	126.73	142.32	0.462	74850000	16.6692	16.5948	16.7006	15.6796	15.8337	15.7817	16.2798	16.1257	16.1777
P51532	SMARCA4	Transcription activator BRG1	1452	SKKQKKRGRPPAEKLSPNPPNLTKKMKKIVD	yes	2.06263	-0.429391		0.415731	0.0866184	yes	2.66013	-0.51601	4	yes			1	0.000448523	84.181	59.014	79.568	-0.069076	171790000	17.5233	17.3783	17.6275	17.0399	17.1849	17.016	17.699	17.5426	17.5472
P51580	TPMT	Thiopurine S-methyltransferase	14	__MDGTRTSLDIEEYSDTEVQKNQVLTLEEW		0.692276	-0.100753		0.933618	-0.124673		0.218515	0.0239201	2	yes			0.999998	1e-134	335.6	300.81	230.38	1.0977	1458500000	20.2441	20.1961	20.3856	20.1126	20.2298	20.1811	20.2013	20.1178	20.1328
P51812;Q9UK32	RPS6KA3;RPS6KA6	Ribosomal protein S6 kinase alpha-3;Ribosomal protein S6 kinase alpha-6	227;232	FGLSKESIDHEKKAYSFCGTVEYMAPEVVNR	yes	1.66678	-0.336429		1.47021	-0.291185		0.434148	-0.0452442	2	yes	yes		1	3.6e-128	320.78	301.34	320.78	-0.079844	6902500000	21.5639	21.2652	21.4241	21.028	21.1372	21.0786	21.1798	21.0706	21.1291
P51812	RPS6KA3	Ribosomal protein S6 kinase alpha-3	715	KGAMAATYSALNRNQSPVLEPVGRSTLAQRR	yes	2.46459	-0.561776	yes	2.88725	-0.728254		1.87787	0.166478	2	yes			1	2.65e-46	246.73	210.31	167.03	0.86532	1063800000	19.9319	19.9214	20.185	19.3955	19.4781	19.4794	19.34	19.2574	19.2561
P51858	HDGF	Hepatoma-derived growth factor	165	EKGALKRRAGDLLEDSPKRPKEAENPEGEEK	yes	2.36073	-0.402693		0.568749	-0.0807769		2.21468	-0.321916	3	yes			1	1.56e-23	194.58	162.01	88.561	0.18681	257820000000	23.6051	23.7512	23.5951	23.3049	23.1536	23.2849	23.5222	23.6447	23.5422
P51858	HDGF	Hepatoma-derived growth factor	132	EAAEGDGDKKGNAEGSSDEEGKLVIDEPAKE		0.962952	-0.198496		1.01032	0.219218	yes	2.7524	-0.417714	4	yes			1	8.84e-71	259.44	224.66	72.145	0.379	9924300000	19.4103	19.5687	19.725	19.3214	19.4317	19.3555	19.8712	19.7128	19.7777
P51858	HDGF	Hepatoma-derived growth factor	133	AAEGDGDKKGNAEGSSDEEGKLVIDEPAKEK		0.595637	-0.22225		0.840258	0.285674	yes	2.28802	-0.507924	4	yes			1	1.31e-102	286.03	242.5	72.145	0.379	8097900000	19.6953	20.1505	20.1331	19.644	19.9044	19.7638	20.3596	20.2948	20.1815
P51858	HDGF	Hepatoma-derived growth factor	239	ATKEDAEAPGIRDHESL______________		2.00261	-0.245785		2.22787	-0.284685		2.74073	0.0388997	4	yes			1	1.53e-133	306.73	290.43	306.73	0.14725	517130000	16.6506	16.4672	16.574	16.3139	16.315	16.3256	16.2835	16.2824	16.2718
P51858	HDGF	Hepatoma-derived growth factor	202	VERPLPMEVEKNSTPSEPGSGRGPPQEEEEE	yes	1.87663	-5.79648	yes	3.58948	-2.25143	yes	1.22219	-3.54505	2	yes			0.988877	0.00194346	86.772	64.052	86.772	0.51073	249210000	16.0329	16.5258	16.0984	12.3653	11.0974	7.80499	14.1109	13.7744	14.0174
P51957	NEK4	Serine/threonine-protein kinase Nek4	563	GEKRQVRRDLFAFQESPPRFLPSHPIVGKVD	yes	1.41216	-0.66228		0.974222	-0.428662		1.35654	-0.233618	2	yes			1	0.00378527	76.073	59.297	44.299	-0.49693	19409000	14.2366	14.404	14.9168	13.7391	13.8312	14.0002	14.0771	14.1391	14.0551
P51991	HNRNPA3	Heterogeneous nuclear ribonucleoprotein A3	358	YGPMKGGSFGGRSSGSPYGGGYGSGGGSGGY	yes	1.9181	-5.72049	yes	2.8158	-4.06362		0.580451	-1.65686	2	yes			0.999999	6.68e-201	380.05	364.46	356.44	0.15045	2200900000	18.785	19.8176	20.2603	16.3026	12.1828	13.2161	16.0915	15.5089	15.0717
P52292	KPNA2	Importin subunit alpha-1	62	MLKRRNVSSFPDDATSPLQENRNNQGTVNWS	yes	2.00956	-0.470446	yes	3.15993	-0.962141	yes	3.00462	0.491695	2	yes			0.999693	2.25e-292	449.69	395.71	239.18	0.70386	2269100000	20.1885	20.1453	20.444	19.7131	19.8028	19.8505	19.3728	19.2831	19.2354
P52565	ARHGDIA	Rho GDP-dissociation inhibitor 1	47	QKSIQEIQELDKDDESLRKYKEALLGRVAVS	yes	4.05731	-0.638631	yes	3.9638	-3.42981	yes	3.61211	2.79118	4	yes			1	1.29e-32	204.55	168.57	204.55	0.15347	73249000	16.4002	16.4618	16.4963	15.8667	15.8051	15.7706	13.2963	12.5798	13.1928
P52594	AGFG1	Arf-GAP domain and FG repeat-containing protein 1	181	DSAPTLHLNKGTPSQSPVVGRSQGQQQEKKQ	yes	1.86437	-1.13951	yes	4.30472	-4.27992	yes	3.77401	3.14041	2	yes			0.999836	1.26e-35	229.4	155.13	200.19	0.12123	3315700000	19.8071	19.6709	20.302	18.9067	19.0429	18.4118	15.7911	15.3913	15.7579
P52701	MSH6	DNA mismatch repair protein Msh6	14	__MSRQSTLYSFFPKSPALSDANKASARASR	yes	3.35896	-2.69317	yes	3.40567	-1.99199		1.30131	-0.701183	3	yes			0.999817	6.99e-08	115.88	78.498	115.88	0.26634	63005000	16.2674	16.4546	16.7106	14.2076	13.4868	13.6586	14.6957	14.5085	14.2525
P52701	MSH6	DNA mismatch repair protein Msh6	252	GSRRSSRQIKKRRVISDSESDIGGSDVEFKP	yes	4.9058	-1.74201	yes	3.24099	1.67443	yes	4.4581	-3.41644	4	yes			0.999956	1.5e-56	227.96	206.36	227.96	1.0753	190280000	17.6126	17.6763	17.7736	16.0204	15.9567	15.8593	19.5829	19.456	19.0469
P52701	MSH6	DNA mismatch repair protein Msh6	261	KKRRVISDSESDIGGSDVEFKPDTKEEGSSD	yes	3.35241	-1.83598	yes	4.5209	-4.72417	yes	4.23748	2.8882	4	yes			1	1.13e-44	212.77	192.33	212.77	0.45635	203640000	18.5041	18.4547	18.9709	16.8016	16.902	16.7182	14.2173	13.8282	13.7118
P52701	MSH6	DNA mismatch repair protein Msh6	227	TTYVTDKSEEDNEIESEEEVQPKTQGSRRSS		0.0845518	0.0302258	yes	2.59526	-0.865003	yes	3.96593	0.895229	2	yes			1	6.47e-161	357.72	317.48	357.72	-0.38603	189040000	16.7758	16.8779	17.1778	16.9396	17.051	16.9315	16.0484	16.1662	16.0218
P52701	MSH6	DNA mismatch repair protein Msh6	137	EKGKSVRVHVQFFDDSPTRGWVSKRLLKPYT		0.861643	-0.146825		0.781176	-0.134231		0.116752	-0.0125936	3	yes			0.999593	6.7e-39	233.4	201.52	209.56	-0.81657	1400200000	18.3297	18.2868	18.5278	18.2364	18.2817	18.1857	18.2454	18.2001	18.2961
P52756	RBM5	RNA-binding protein 5	59	DDRRGDRYDDYRDYDSPERERERRNSDRSED	yes	1.61296	-0.890267	yes	1.83031	-1.12476		0.571345	0.234495	4	yes			1	3.17e-05	109.38	93.081	109.38	0.39624	122550000	17.0168	17.4635	17.8105	16.7287	16.5263	16.365	16.5943	16.2262	16.0961
P52948	NUP98	Nuclear pore complex protein Nup98-Nup96;Nuclear pore complex protein Nup98;Nuclear pore complex protein Nup96	1023	ALDQRFSRLPSKADTSQEICSPRLPISASHS	yes	2.73348	-0.682841	yes	3.51996	-1.51242	yes	2.57118	0.829575	2	yes			0.965678	1.32e-08	145.81	113.52	145.81	2.1842	62741000	17.2957	17.2554	17.4811	16.6323	16.7803	16.571	16.0474	15.7454	15.7021
P52948	NUP98	Nuclear pore complex protein Nup98-Nup96;Nuclear pore complex protein Nup98;Nuclear pore complex protein Nup96	623	SNLFSPVNRDSENLASPSEYPENGERFSFLS		0.0797642	0.0538489		0.648978	-0.520643		0.888193	0.574492	2	yes			0.99881	7.16e-209	401.94	356.05	401.94	-0.63218	723230000	17.0477	17.6178	17.7735	17.6888	17.5337	17.378	17.4627	16.9483	16.466
P52948	NUP98	Nuclear pore complex protein Nup98-Nup96;Nuclear pore complex protein Nup98;Nuclear pore complex protein Nup96	888	WVFKVSHFSKYGLQDSDEEEEEHPSKTSTKK		0.0465239	0.0340131		1.07727	-0.432218		1.18676	0.466231	3	yes			1	1.54e-10	141.78	122.46	141.78	-0.51271	266400000	16.8607	16.2466	16.4807	16.332	16.906	16.4521	16.1087	16.1941	15.9886
P53004	BLVRA	Biliverdin reductase A	230	WIEEKGPGLKRNRYLSFHFKSGSLENVPNVG		1.36112	-0.187306		2.03904	-0.303773		1.0335	0.116467	3	yes			0.999929	0.00340032	96.948	44.466	96.948	-0.21094	339480000	19.2492	19.087	19.238	18.9295	19.0358	19.047	18.9622	18.8559	18.8447
P53396	ACLY	ATP-citrate synthase	481	PAKKAKPAMPQDSVPSPRSLQGKSTTLFSRH		1.59667	-0.215219	yes	3.59714	-0.758872	yes	3.73164	0.543653	4	yes			0.99994	4.13e-10	132.79	122.31	120.31	0.0076385	9330700000	21.9928	21.8822	22.0705	21.7164	21.8166	21.7669	21.2732	21.173	21.2228
P53396	ACLY	ATP-citrate synthase	455	NASGSTSTPAPSRTASFSESRADEVAPAKKA	yes	1.74981	-0.716265	yes	4.15387	-2.63249	yes	3.63973	1.91622	2	yes			0.999941	1.2e-50	224.89	213.52	217.12	-0.079392	32522000000	22.3007	22.0028	22.4519	21.557	21.7473	21.3024	19.5362	19.5404	19.7813
P53602	MVD	Diphosphomevalonate decarboxylase	96	ACLREIRCLARKRRNSRDGDPLPSSLSCKVH		1.36811	-0.216105		0.926929	-0.146332		1.56358	-0.0697727	4	yes			0.99999	7.46e-11	145.88	107.25	145.88	-0.1919	353750000	18.1527	17.9906	18.2371	17.8842	17.9135	17.9343	18.0069	17.9776	17.9568
P53621	COPA	Coatomer subunit alpha;Xenin;Proxenin	173	TVRVWDISGLRKKNLSPGAVESDVRGITGVD		1.29771	-0.196077		1.21704	-0.18342		0.160203	-0.0126572	2	yes			1	1.1e-29	206.19	145.76	139.58	0.21663	1375800000	18.6342	18.4909	18.7231	18.3897	18.4602	18.4099	18.4629	18.3924	18.4427
P53985	SLC16A1	Monocarboxylate transporter 1	467	QKANEQKKESKEEETSIDVAGKPNEVTKAAE		0.995121	-0.238738	yes	3.54071	-2.41207	yes	3.62413	2.17333	3	yes			0.998203	3.01e-42	218.07	186.61	218.07	-0.28803	4383800000	19.5885	19.224	19.3265	19.1962	19.1321	19.0944	16.6457	17.2322	17.0248
P53999	SUB1	Activated RNA polymerase II transcriptional coactivator p15	12	____MPKSKELVSSSSSGSDSDSEVDKKLKR	yes	1.82564	-2.57507		0.986969	-0.711952	yes	1.25901	-1.86312	3	yes			0.792024	4.33e-44	208.16	170.26	208.16	-0.26326	3672900000	19.1577	19.4134	19.5618	16.8852	17.8292	15.6932	19.2081	18.6783	18.1105
P53999	SUB1	Activated RNA polymerase II transcriptional coactivator p15	17	PKSKELVSSSSSGSDSDSEVDKKLKRKKQVA	yes	1.92896	-3.00999	yes	1.47301	-2.86584		0.0585387	-0.144147	3	yes			0.998614	4.5e-82	266.28	236.8	120.32	-0.34686	177050000000	20.5958	20.6145	22.1892	18.1492	18.8671	17.3532	18.9033	19.0905	16.8082
P53999	SUB1	Activated RNA polymerase II transcriptional coactivator p15	19	SKELVSSSSSGSDSDSEVDKKLKRKKQVAPE	yes	3.55775	-4.97366	yes	4.29008	-4.9389		0.033839	-0.0347602	3	yes			0.999983	7.5e-300	461.29	390.8	120.32	-0.34686	24470000000	22.3862	22.5902	23.2124	17.105	17.9687	18.1942	17.9761	17.7691	17.627
P53999	SUB1	Activated RNA polymerase II transcriptional coactivator p15	118	ISLNPEQWSQLKEQISDIDDAVRKL______		0.518344	-0.108634		0.0339123	0.00993347		0.706836	-0.118567	2	yes			1	8.1e-20	200.97	137.5	189.07	0.98152	747310000	19.3955	19.3749	19.6207	19.3505	19.4397	19.275	19.5788	19.3711	19.471
P54105	CLNS1A	Methylosome subunit pICln	102	EEESKEPVADEEEEDSDDDVEPITEFRFVPS		1.07834	-0.148458		0.112995	-0.0313148		0.573424	-0.117144	3	yes			1	1.04e-110	287.61	259.46	229.07	0.40031	42551000000	20.1579	20.0826	20.2714	19.9536	20.053	20.0598	20.3076	20.0585	20.0517
P54259	ATN1	Atrophin-1	34	EAPGPREELRSRGRASPGGVSTSSSDGKAEK	yes	1.24928	-1.68764	yes	2.64412	-0.978437		0.492335	-0.709204	4	yes			0.999981	0.000763925	74.584	58.949	74.584	-0.97156	34710000	15.919	15.5298	15.6168	14.936	14.2469	12.8199	14.8205	14.5609	14.749
P54259	ATN1	Atrophin-1	645	TASPPGPPPYGKRAPSPGAYKTATPPGYKPG	yes	0.933944	-1.14812		0.524811	-0.281555		0.658323	-0.86656	3	yes			1	0.000138347	117.98	77.544	117.98	0.19192	645030000	18.5277	18.125	18.1965	17.446	17.9134	16.0455	17.8016	17.8001	18.4029
P54259	ATN1	Atrophin-1	79	TPKVNKQGRSEEISESESEETNAPKKTKTEQ		1.22421	-0.175815	yes	5.95467	-3.13222	yes	6.82645	2.95641	2	yes			0.994615	3.55e-262	439.6	406.34	295.03	0.066419	186980000	17.5402	17.3296	17.4318	17.2181	17.3149	17.2411	14.3475	14.2768	14.2806
P54259	ATN1	Atrophin-1	101	APKKTKTEQELPRPQSPSDLDSLDGRSLNDD	yes	2.17886	0.308783	yes	4.86528	1.72194	yes	4.52408	-1.41316	3	yes			0.997079	2.17e-85	265.73	241.2	143.9	-0.2899	927200000	17.8771	17.7681	17.9069	18.1331	18.2421	18.1033	19.6301	19.6192	19.4687
P54259	ATN1	Atrophin-1	107	TEQELPRPQSPSDLDSLDGRSLNDDGSSDPR	yes	2.27088	-0.317362	yes	6.43938	-4.31052	yes	6.62563	3.99315	3	yes			0.999989	4.54e-10	131.04	115.56	124.28	0.87615	258700000	18.174	18.0054	18.0965	17.7719	17.8297	17.7221	13.8406	13.815	13.6887
P54578	USP14	Ubiquitin carboxyl-terminal hydrolase 14	143	ELKDALKRYAGALRASGEMASAQYITAALRD		1.04809	-0.195258		0.844467	-0.214332		0.05567	0.0190741	2	yes			1	2.71e-26	184.03	173.97	166.91	0.078734	1048600000	19.1365	19.1755	19.3373	18.9564	19.1457	18.9614	19.1846	18.8378	18.9839
P54725	RAD23A	UV excision repair protein RAD23 homolog A	133	AREDKSPSEESAPTTSPESVSGSVPSSGSSG		1.10559	-0.206048		0.281988	0.083545		1.27155	-0.289593	3	yes			0.993426	2.58e-29	184.33	158.83	177.93	-0.2542	1591000000	18.3117	18.2234	18.4711	18.1273	18.2157	18.045	18.5941	18.2686	18.3941
P54727	RAD23B	UV excision repair protein RAD23 homolog B	160	QEKPAEKPAETPVATSPTATDSTSGDSSRSN		0.553145	-0.10433		0.641621	-0.109158		0.0461603	0.00482814	4	yes			0.996151	2.35e-39	204.96	190.08	157.42	-0.51711	5532100000	20.5902	20.3596	20.5858	20.3593	20.474	20.3893	20.4128	20.4125	20.3828
P55010	EIF5	Eukaryotic translation initiation factor 5	10	______MSVNVNRSVSDQFYRYKMPRLIAKV	yes	3.48182	-0.610655		2.19915	-0.279198	yes	2.60162	-0.331457	2	yes			0.999661	0.000557292	115.57	73.383	96.342	1.0644	124160000	17.6503	17.5299	17.6517	17.0162	17.0503	16.9335	17.3152	17.2811	17.398
P55010	EIF5	Eukaryotic translation initiation factor 5	229	RRMDEISDHAKVLTLSDDLERTIEERVNILF	yes	2.00137	-0.532991	yes	1.68927	-0.4304		1.31168	-0.102591	2	yes			0.99478	0.000266487	110.31	86.052	102.62	-0.18737	111640000	16.9626	16.7373	17.1261	16.3598	16.4195	16.4477	16.5608	16.5011	16.4729
P55072	VCP	Transitional endoplasmic reticulum ATPase	702	LTEICQRACKLAIRESIESEIRRERERQTNP		1.87341	-0.100194		1.97419	-0.107231		0.103137	0.00703684	4	yes			1	2.74e-14	166.9	118.16	166.9	-0.38464	243610000	17.0107	16.9581	17.0009	16.8599	16.92	16.8893	16.9125	16.8524	16.8831
P55072	VCP	Transitional endoplasmic reticulum ATPase	705	ICQRACKLAIRESIESEIRRERERQTNPSAM		0.360399	-0.10066		1.61741	-0.402008		1.9357	0.301348	3	yes			0.999994	0.000127077	119.27	80.008	119.27	-0.3925	47225000	15.263	14.9553	15.2741	14.9631	15.1333	15.0939	14.8031	14.8109	14.6723
P55196	MLLT4	Afadin	1799	GAPENLTFKERQRLFSQGQDVSNKVKASRKL	yes	3.22141	-2.59356	yes	3.34416	-1.57912	yes	1.73556	-1.01444	2	yes			0.999968	3.63e-07	132.65	84.459	93.649	3.0629	106100000	16.7315	16.5884	16.9515	13.7876	14.6149	14.0883	15.2037	15.3468	14.9837
P55196	MLLT4	Afadin	1107	QGAIYHGLATLLNQPSPMMQRISDRRGSGKP	yes	3.4805	-1.80411	yes	3.37034	-3.75154	yes	2.33453	1.94743	3	yes			1	2.75e-25	169.39	156.91	169.39	-0.77899	328650000	17.9452	17.7891	18.2142	16.1536	16.3575	16.0251	14.8701	13.794	14.0299
P55196	MLLT4	Afadin	1182	RADHRSSPNVANQPPSPGGKSAYASGTTAKI	yes	4.00961	-1.13504	yes	5.56542	-2.46296	yes	4.87966	1.32792	2	yes			1	1.45e-55	243.61	207.19	243.61	0.31923	352400000	19.3788	19.225	19.414	18.1774	18.2895	18.1457	16.8508	16.9301	16.848
P55209	NAP1L1	Nucleosome assembly protein 1-like 1	69	ERLDGLVETPTGYIESLPRVVKRRVNALKNL		0.938677	-0.217819		1.28707	-0.278369		0.41251	0.0605497	2	yes			1	3.61e-23	180.64	144.61	180.64	0.83511	396050000	16.2637	16.0962	16.4263	15.9952	16.148	15.9895	16.0155	15.9145	16.0211
P55327	TPD52	Tumor protein D52	176	ITKKLEDVKNSPTFKSFEEKVENLKSKVGGT	yes	3.618	-1.18684	yes	2.03875	-2.72437	yes	1.26332	1.53753	3	yes	yes	LAMP1(INDUCES)	1	5.6e-20	200.77	157.18	150.12	-0.043633	1936600000	20.3754	20.4806	20.6766	19.3564	19.2512	19.3643	18.8469	17.6183	16.8942
P55884	EIF3B	Eukaryotic translation initiation factor 3 subunit B	119	QGEAPGEQARDERSDSRAQAVSEDAGGNEGR	yes	3.01858	-1.96638	yes	3.08439	-5.81319	yes	2.49678	3.84681	3	yes			0.999071	3.39e-111	299.56	281.67	222.03	-0.26115	2013100000	19.2301	18.4932	18.7409	16.8667	16.96	16.7383	14.2164	12.3858	12.4224
P56524	HDAC4	Histone deacetylase 4	565	AHAQAGVQVKQEPIESDEEEAEPPREVEPGQ		0.760394	-0.225208	yes	1.60311	-0.473349		0.939035	0.248141	3	yes			1	2.32e-70	244.04	218.35	244.04	0.16012	2057300000	17.5685	17.3977	17.7575	17.1757	17.4106	17.4618	17.2706	17.0486	16.9845
P56524	HDAC4	Histone deacetylase 4	467	SIHKLRQHRPLGRTQSAPLPQNAQALQHLVI	yes	3.54742	-0.340407	yes	4.467	-0.582354		3.42204	0.241947	4	yes	yes	14-3-3 beta(INDUCES); 14-3-3 epsilon(INDUCES)	0.996439	5.64e-247	397	356.53	384.76	-0.29837	1942600000	19.6074	19.592	19.6705	19.2605	19.2756	19.3125	19.0633	19.0482	19.0113
P57735;P62491;Q15907	RAB25;RAB11A;RAB11B	Ras-related protein Rab-25;Ras-related protein Rab-11A;Ras-related protein Rab-11B	79;78;78	QIWDTAGLERYRAITSAYYRGAVGALLVFDL		0.827093	-0.16715		1.00627	-0.170708		0.0122238	0.00355784	2	yes			0.884319	5.65e-05	137.05	95.543	84.213	-1.2978	50663000	16.8329	16.7399	16.9276	16.5389	16.8031	16.6569	16.7691	16.5681	16.6511
P57737	CORO7	Coronin-7	465	STSGIGTSPSLRSLQSLLGPSSKFRHAQGTV	yes	3.04299	-1.20648		1.54433	-0.438282	yes	2.30895	-0.768195	2	yes			0.999998	8.7e-14	172.85	127.7	142.38	1.3481	85475000	14.8155	14.5213	14.5586	13.5613	13.2293	13.4854	14.0098	14.304	14.2667
P58107	EPPK1	Epiplakin	2508	LAQAQAQARAEAEAGSPRPDPREALRAATME		0.590076	-0.616088	yes	1.40417	-0.647997		0.0225346	0.0319093	3	yes			1	0.00950705	55.885	30.564	55.885	0.35751	391850000	19.2967	18.8391	19.222	18.7271	19.136	17.6465	18.3216	18.2977	18.7945
P58107	EPPK1	Epiplakin	2716	ERLSKVSFRGLRRQVSASELHTSGILGPETL		0.0642414	-0.0313943		1.33881	-0.26129		0.731092	0.229896	3	yes			0.999967	9.33e-112	309.68	274.05	269.28	-0.2246	6318100000	20.2014	19.9099	20.1582	19.9309	20.3454	19.8991	19.811	19.8319	19.8428
P60174	TPI1	Triosephosphate isomerase	58	KFFVGGNWKMNGRKQSLGELIGTLNAAKVPA		1.07457	-0.0864747		1.16761	-0.0939306		0.117426	0.00745583	3	yes			1	5.16e-69	277.85	236.21	163.45	-0.2671	6527000000	20.7283	20.6128	20.6489	20.5965	20.5897	20.5444	20.5498	20.5566	20.6019
P60228	EIF3E	Eukaryotic translation initiation factor 3 subunit E	399	IDSKLGHVVMGNNAVSPYQQVIEKTKSLSFR		1.26182	-0.199435		0.911197	-0.144776		0.489119	-0.0546589	3	yes			1	3.12e-56	234.39	183.96	176.1	0.23404	826940000	18.8152	18.6103	18.7987	18.4759	18.5918	18.5583	18.6627	18.5468	18.5803
P60468	SEC61B	Protein transport protein Sec61 subunit beta	17	PGPTPSGTNVGSSGRSPSKAVAARAAGSTVR	yes	3.93265	-4.02276	yes	1.81531	-0.553864	yes	3.74917	-3.4689	3	yes			0.999395	1.63e-74	260.49	239.12	239.87	-0.23842	26086000000	21.0384	20.6908	21.0006	16.8945	16.4581	17.3089	20.396	20.2014	20.4708
P63261;P60709;P68133;P68032;P63267;P62736	ACTG1;ACTB;ACTA1;ACTC1;ACTG2;ACTA2	Actin, cytoplasmic 2;Actin, cytoplasmic 2, N-terminally processed;Actin, cytoplasmic 1;Actin, cytoplasmic 1, N-terminally processed;Actin, alpha skeletal muscle;Actin, alpha cardiac muscle 1;Actin, gamma-enteric smooth muscle;Actin, aortic smooth muscle	323;323;325;325;324;325	GIADRMQKEITALAPSTMKIKIIAPPERKYS	yes	2.74257	-0.291555	yes	4.20413	-1.77247	yes	3.8968	1.48091	2	yes			0.991517	1.9e-13	170.79	100.3	170.79	-0.65908	589570000	20.8062	20.7168	20.7285	20.4138	20.5099	20.453	19.1388	18.9925	18.8027
P63261;P60709;Q6S8J3;A5A3E0;P0CG38;P0CG39;Q9BYX7	ACTG1;ACTB;POTEE;POTEF;POTEI;POTEJ;POTEKP	Actin, cytoplasmic 2;Actin, cytoplasmic 2, N-terminally processed;Actin, cytoplasmic 1;Actin, cytoplasmic 1, N-terminally processed;POTE ankyrin domain family member E;POTE ankyrin domain family member F;POTE ankyrin domain family member I;POTE ankyrin domain family member J;Putative beta-actin-like protein 3;Putative beta-actin-like protein 3, N-terminally processed	368;368;1068;1068;1068;1031;368	QQMWISKQEYDESGPSIVHRKCF________		0.906108	-0.0859054	yes	2.29328	-0.740853	yes	2.10205	0.654948	3	yes			0.999995	8.85e-18	169.28	136.09	144.68	-1.0558	72774000	16.1958	16.0881	16.1321	15.9956	16.1033	16.0593	15.6534	15.3035	15.2364
P61006	RAB8A	Ras-related protein Rab-8A	185	KAKMDKKLEGNSPQGSNQGVKITPDQQKRSS		0.746189	-0.76006		1.21518	-0.6875		0.0566952	-0.07256	3	yes			1	1.32e-54	248.94	180.41	196.62	0.34448	534010000	19.4782	18.7445	19.2468	18.645	18.9569	17.5874	18.3673	18.2678	18.772
P61247	RPS3A	40S ribosomal protein S3a	263	AKVERADGYEPPVQESV______________	yes	3.61441	-1.11653	yes	3.70643	-1.17854		0.356426	0.0620111	2	yes			1	2.88e-17	179.5	156.76	179.5	-0.39575	680530000	18.6872	18.5034	18.7502	17.4302	17.5624	17.5987	17.5687	17.4364	17.4001
P61313	RPL15	60S ribosomal protein L15	34	MRFLLRVRCWQYRQLSALHRAPRPTRPDKAR	yes	1.14822	-0.809776		0.228212	-0.193305		0.837908	-0.616472	3	yes			1	0.0157424	79.201	21.416	73.499	-0.42019	284590000	18.3079	17.7816	18.5525	17.5727	17.7117	16.9282	17.8522	17.7131	18.4967
P61978	HNRNPK	Heterogeneous nuclear ribonucleoprotein K	284	GGRPMPPSRRDYDDMSPRRGPPPPPPGRGGR	yes	1.28533	-1.52566	yes	1.27352	-1.82868		0.171947	0.303024	2	yes	yes	PPP1CA(INDUCES)	1	6.5e-07	155	113.55	155	-0.12016	8056200000	21.5274	22.4129	22.8905	21.4759	20.6277	20.1501	21.5132	20.0952	19.7364
P61978	HNRNPK	Heterogeneous nuclear ribonucleoprotein K	214	PDRVVECIKIILDLISESPIKGRAQPYDPNF		0.722003	-0.106174		0.485786	-0.0783685		0.246695	-0.027806	3	yes			0.639671	5.76e-07	120.3	102.6	45.14	0.13153	1275100000	15.7795	15.7366	15.9375	15.67	15.6997	15.7654	15.7663	15.7813	15.6709
P61978	HNRNPK	Heterogeneous nuclear ribonucleoprotein K	116	LKKIIPTLEEGLQLPSPTATSQLPLESDAVE		1.20123	-0.25113	yes	2.19698	-0.514425		1.75364	0.263295	4	yes	yes		0.990499	5.88e-22	152.6	141.67	140.22	0.15483	1208900000	17.6659	17.463	17.7526	17.2982	17.4632	17.3667	17.1905	17.0257	17.122
P61978	HNRNPK	Heterogeneous nuclear ribonucleoprotein K	36	KRPAEDMEEEQAFKRSRNTDEMVELRILLQS	yes	1.95374	-0.438349	yes	2.01573	-0.456823		0.291498	0.0184733	3	yes			0.5	0.00278646	84.753	49.55	69.594	0.55632	149440000	16.1394	16.3931	16.4548	15.8684	15.8772	15.9266	15.8946	15.8858	15.8364
P62070	RRAS2	Ras-related protein R-Ras2	186	LVRVIRKFQEQECPPSPEPTRKEKDKKGCHC		1.04853	-0.178062		1.37543	-0.228191		0.454048	0.0501289	3	yes	yes		1	1.33e-15	154.34	114.25	131.11	0.35704	781570000	19.7744	19.6307	19.8757	19.5241	19.6488	19.5736	19.5841	19.4775	19.5346
P62701	RPS4X	40S ribosomal protein S4, X isoform	223	VHVKDANGNSFATRLSNIFVIGKGNKPWISL	yes	1.56855	-0.959142	yes	1.81122	-0.945606		0.0148307	-0.0135365	3	yes			0.999957	1.61e-43	222.21	183.76	183.25	-0.38419	103110000	17.2749	16.8197	17.2324	15.7322	16.5664	16.1511	15.8591	16.4907	16.1404
P62753	RPS6	40S ribosomal protein S6	240	QEQIAKRRRLSSLRASTSKSESSQK______	yes	2.24083	-4.50068	yes	2.89055	-2.69037		1.09069	-1.81032	3	yes			0.978546	4.1e-16	163.68	137.19	78.814	-0.25706	852670000	19.6356	20.0557	18.9681	15.1535	13.6655	16.3382	16.6925	16.8398	17.0558
P62805	HIST1H4A	Histone H4	48	PAIRRLARRGGVKRISGLIYEETRGVLKVFL	yes	3.15687	-2.78086		0.34477	-0.276738	yes	3.97334	-2.50412	3	yes			1	1.14e-07	141.55	105.91	141.55	-0.022776	163090000	16.8641	17.669	17.796	14.5926	14.7146	14.6793	16.8634	17.4047	17.2308
P62826	RAN	GTP-binding nuclear protein Ran	135	CGNKVDIKDRKVKAKSIVFHRKKNLQYYDIS		0.884323	-0.947838		0.605227	-0.33879		0.569847	-0.609048	3	yes	yes	RANGAP1(DISRUPTS); RCC1(DISRUPTS)	1	0.00134622	97.779	67.703	97.779	0.27931	596610000	19.9543	19.237	19.5405	19.0286	19.1362	17.7235	19.1554	19.0478	19.5124
P62888	RPL30	60S ribosomal protein L30	10	______MVAAKKTKKSLESINSRLQLVMKSG	yes	3.33537	-3.34642	yes	2.97252	-0.365008	yes	3.15435	-2.98141	2	yes			0.999944	9.17e-17	191.05	136.62	181.87	0.10655	1431300000	19.0178	18.9547	19.0978	16.2828	15.5265	15.2217	18.6486	18.6824	18.6443
P62995;Q13595	TRA2B;TRA2A	Transformer-2 protein homolog beta;Transformer-2 protein homolog alpha	264;260	GWRAAQDRDQIYRRRSPSPYYSRGGYRSRSR;GYDRYEDYDYRYRRRSPSPYYSRYRSRSRSR	yes	2.73448	-5.42463	yes	4.14964	-1.34137	yes	2.28085	-4.08326	3	yes			0.994836	7.71e-05	125.03	69.053	83.877	-0.021736	5337800000	19.3429	19.202	19.4154	15.3039	13.5697	12.8128	18.0363	18.017	17.8829
P62995;Q13595	TRA2B;TRA2A	Transformer-2 protein homolog beta;Transformer-2 protein homolog alpha	266;262	DRYEDYDYRYRRRSPSPYYSRYRSRSRSRSY;RAAQDRDQIYRRRSPSPYYSRGGYRSRSRSR	yes	2.43714	-5.49845	yes	2.75883	-1.42789	yes	2.00172	-4.07057	3	yes			0.997643	0.000227795	115.57	30.22	70.412	0.83367	1378100000	19.7655	19.1907	19.223	12.9997	13.0256	15.6584	17.8882	18.0454	17.9619
P63241;Q9GZV4	EIF5A;EIF5A2	Eukaryotic translation initiation factor 5A-1;Eukaryotic translation initiation factor 5A-2	44;44	GFVVLKGRPCKIVEMSTSKTGKHGHAKVHLV		0.865479	-0.706449	yes	1.60806	-0.816601		0.109356	0.110153	2	yes			0.981767	0.0122023	84.658	30.051	77.379	0.18539	136180000	19.0658	18.5106	19.0413	18.4225	18.5716	17.5043	17.9563	17.8682	18.3434
P67809	YBX1	Nuclease-sensitive element-binding protein 1	314	DGKETKAADPPAENSSAPEAEQGGAE_____	yes	4.83461	-2.22035	yes	3.06412	-0.712337	yes	4.57914	-1.50801	2	yes			0.979756	9.95e-70	248.78	235.57	194.49	-0.40897	1653700000	18.5565	18.5652	18.765	16.3334	16.5173	16.3749	17.9412	17.9723	17.8361
P67809	YBX1	Nuclease-sensitive element-binding protein 1	174	QQNYQNSESGEKNEGSESAPEGQAQQRRPYR	yes	5.38191	-4.28164	yes	4.43704	-3.05706	yes	2.80953	-1.22458	2	yes			0.998248	1.82e-172	336.81	309.05	62.377	0.2612	1626600000	17.5359	17.2848	17.3026	13.2691	13.0587	12.9505	14.4002	14.488	14.0638
P67809	YBX1	Nuclease-sensitive element-binding protein 1	176	NYQNSESGEKNEGSESAPEGQAQQRRPYRRR	yes	2.13054	-6.65468	yes	2.95996	-3.60154		1.1043	-3.05314	2	yes	yes		0.999998	3.68e-150	322	293.46	264.97	0.19864	1608300000	17.4523	18.0507	18.6846	8.95365	12.0167	13.2532	14.7161	14.683	13.9838
P67809	YBX1	Nuclease-sensitive element-binding protein 1	165	RRRGPPRNYQQNYQNSESGEKNEGSESAPEG	yes	2.65147	-6.82322	yes	3.22408	-4.24574	yes	1.21427	-2.57747	2	yes	yes		0.999994	1.92e-196	363.36	329.56	264.03	-0.25474	13952000000	20.6767	21.0074	21.613	15.575	12.4489	14.8036	17.2713	17.0931	16.1955
P67809	YBX1	Nuclease-sensitive element-binding protein 1	209	PPYYMRRPYGRRPQYSNPPVQGEVMEGADNQ	yes	3.3102	-3.65995	yes	5.03835	-3.60022		0.0570466	-0.0597305	4	yes			0.999829	9.03e-10	124.82	112.27	124.82	0.15018	586180000	16.3559	16.3149	16.5431	12.4152	13.4367	12.3821	13.0155	12.6997	12.6979
P67809;Q9Y2T7	YBX1;YBX2	Nuclease-sensitive element-binding protein 1;Y-box-binding protein 2	102;137	HQTAIKKNNPRKYLRSVGDGETVEFDVVEGE	yes	4.53056	-6.5917	yes	3.18784	-1.06404	yes	4.31193	-5.52766	2	yes	yes		1	7.17e-122	331.56	297.83	239.33	0.042399	1087600000	19.7011	19.8688	20.0582	12.8579	13.1471	13.8479	18.8798	18.8132	18.7431
P67870	CSNK2B	Casein kinase II subunit beta	209	PMAYQLQLQAASNFKSPVKTIR_________	yes	6.11714	-3.7444		0.967937	-0.198269	yes	6.05431	-3.54613	4	yes			1	2.91e-157	345.91	315.76	313.24	-1.0635	5416700000	21.502	21.6784	21.7276	17.9242	17.8632	17.8873	21.3466	21.5688	21.3978
P68363;P68366	TUBA1B;TUBA4A	Tubulin alpha-1B chain;Tubulin alpha-4A chain	340;340	PKDVNAAIATIKTKRSIQFVDWCPTGFKVGI	yes	2.30267	-0.710461	yes	2.12768	-0.600489		1.01822	-0.109971	2	yes			1	3.85e-14	166.35	116.87	166.35	-0.57921	67382000	17.194	16.8639	17.2381	16.3657	16.477	16.3219	16.5245	16.5132	16.4568
P68363;Q71U36;Q13748;Q6PEY2;Q9BQE3	TUBA1B;TUBA1A;TUBA3C;TUBA3E;TUBA1C	Tubulin alpha-1B chain;Tubulin alpha-1A chain;Tubulin alpha-3C/D chain;Tubulin alpha-3E chain;Tubulin alpha-1C chain	48;48;48;48;48	DGQMPSDKTIGGGDDSFNTFFSETGAGKHVP	yes	1.41507	-0.401083	yes	2.74048	-1.29109	yes	2.67867	0.890003	2	yes			0.999864	1.73e-44	219.95	183.54	195.77	-0.74353	186330000	17.0767	16.8546	17.2957	16.7003	16.7176	16.6058	16.0242	15.6901	15.6394
P68402	PAFAH1B2	Platelet-activating factor acetylhydrolase IB subunit beta	64	MVQLMQQYEIWRELFSPLHALNFGIGGDTTR		1.4572	-0.200164		0.75986	-0.108065		0.809037	-0.0920995	3	yes			1	1.05e-16	158.37	141.35	158.37	-0.25417	22040000	14.2765	14.1545	14.3334	14.0024	14.0384	14.1232	14.1905	14.18	14.0697
P78310	CXADR	Coxsackievirus and adenovirus receptor	332	QYNQVPSEDFERTPQSPTLPPAKVAAPNLSR	yes	2.02041	-0.550512	yes	3.36121	-1.03554	yes	2.12212	0.485027	2	yes			0.98351	4.3e-37	191.51	169.7	80.69	-0.6914	154730000	18.7374	18.4667	18.5157	18.1603	18.0362	17.8718	17.5531	17.445	17.615
P78314	SH3BP2	SH3 domain-binding protein 2	416	VLPRPEKPQLPHLQRSPPDGQSFRSFSFEKP		0.865688	-0.183872		0.819945	-0.151927		0.187182	-0.0319449	2	yes			0.999998	0.00395424	83.397	56.882	83.397	0.22734	289990000	16.7766	16.5963	16.8696	16.4974	16.6785	16.5149	16.6344	16.5355	16.6169
P78344	EIF4G2	Eukaryotic translation initiation factor 4 gamma 2	395	GSGIGTGPGVIQDRFSPTMGRHRSNQLFNGH	yes	1.92216	-0.327618	yes	2.65065	-2.46322	yes	2.42079	2.1356	2	yes			0.998762	2.68e-40	188.53	179.58	116.25	-0.040851	953040000	16.8183	16.6941	16.8733	16.4446	16.5688	16.3896	14.7972	13.6471	14.5518
P78346	RPP30	Ribonuclease P protein subunit p30	251	KTAFGIISTVKKPRPSEGDEDCLPASKKAKC	yes	3.46137	-1.83565	yes	2.99942	-0.644527	yes	2.74001	-1.19112	4	yes			1	0.000365128	90.22	68.38	90.22	0.094381	176780000	17.3605	17.2187	17.3906	15.2581	15.7778	15.427	16.7619	16.6937	16.5806
P78362	SRPK2	SRSF protein kinase 2;SRSF protein kinase 2 N-terminal;SRSF protein kinase 2 C-terminal	497	ESSPSHDRSRTVSASSTGDLPKAKTRAADLL	yes	2.95715	-7.36497	yes	4.95021	-2.04443	yes	2.42578	-5.32054	2	yes			0.997363	1.15e-91	301.59	218.84	298.91	0.3517	1856600000	22.6237	22.4958	22.6456	16.794	13.7639	15.1124	20.5775	20.6264	20.428
P78411	IRX5	Iroquois-class homeodomain protein IRX-5	248	QGPPTPAGKETEGSLSDSDFKEPPSEGRLDA		0.377581	0.0703723	yes	3.01404	-0.681371	yes	3.77596	0.751743	3	yes			0.97563	7.81e-50	219.7	203.04	150.09	1.6298	436860000	18.3123	18.2016	18.4369	18.3782	18.4585	18.3252	17.603	17.7137	17.5901
P78536	ADAM17	Disintegrin and metalloproteinase domain-containing protein 17	791	GFEKDPFPNSSTAAKSFEDLTDHPVTRSEKA	yes	3.15398	-1.30275	yes	3.35961	-0.639559	yes	2.1882	-0.663192	3	yes			1	6.88e-23	199.38	166.57	157.35	-0.53977	118490000	16.5626	16.5859	16.7428	15.0932	15.5241	15.3657	16.0053	15.9519	16.0154
P81408	FAM189B	Protein FAM189B	491	RPPHPASPPPLLLPRSHSDPGITTSSDTADF	yes	2.09536	-0.935867		1.25833	-0.511793		1.52005	-0.424074	3	yes			0.570822	7.89e-11	140.35	125.43	140.35	-0.038901	103190000	16.561	16.1506	16.712	15.4234	15.7186	15.4741	16.078	15.7828	16.0273
P82094	TMF1	TATA element modulatory factor	77	WGLKSNTEPQSPPIASPKAITKPVRRTVVDE	yes	5.75962	-0.956899	yes	4.24529	-2.01037	yes	3.17223	1.05348	2	yes			1	6.08e-44	230.45	183.16	176.49	0.43741	293240000	18.8265	18.8791	18.8964	17.8988	17.9088	17.9236	16.949	16.9842	16.6376
P82094	TMF1	TATA element modulatory factor	344	FSVQSLDSRSVSEINSDDELSGKGYALVPII		0.184315	-0.0439517		0.404837	-0.0764039		0.216635	0.0324523	2	yes			1	1.3e-133	335.61	276.57	335.61	0.069945	750520000	20.2607	20.2451	20.4778	20.2133	20.3837	20.2549	20.3064	20.2289	20.2191
P83369	LSM11	U7 snRNA-associated Sm-like protein LSm11	21	RGARSAGAGSPARPPSPRLDVSSDSFDPLLA	yes	1.37758	-0.797304		1.22496	0.464954	yes	1.94571	-1.26226	3	yes			0.999771	0.00516948	63.145	42.842	43.326	-1.2372	263350000	16.9427	16.7155	17.0921	16.244	16.4712	15.6432	17.2015	17.2846	17.6591
P83436	COG7	Conserved oligomeric Golgi complex subunit 7	506	NRILSTAGKYLSDSCSPRSLAGFQESILTDK		0.932072	-0.510932		0.332941	-0.199062		0.648636	-0.311869	2	yes			0.992273	0.000201962	118.9	84.15	118.9	0.802	62167000	17.0133	16.8859	17.5363	16.6806	16.8878	16.3343	16.9159	16.7106	17.2117
P84157	MXRA7	Matrix-remodeling-associated protein 7	144	EGPEEEDGEGFSFKYSPGKLRGNQYKKMMTK	yes	1.65575	-1.90982		0.707161	-0.371082	yes	1.4596	-1.53874	3	yes			0.996405	0.00594861	87.913	28.114	87.913	-0.76585	284140000	20.179	19.4326	19.8823	18.3451	18.4534	16.966	19.4178	19.3096	19.6533
P85037	FOXK1	Forkhead box protein K1	213	KIQFTSLYHKEEAPASPLRPLYPQISPLKIH	yes	2.26384	-0.622025	yes	3.30421	-1.66698	yes	2.53233	1.04496	3	yes			1	5.41e-09	130.78	100.36	122.04	-0.48077	181940000	17.1948	17.0955	17.3707	16.6239	16.7232	16.448	15.7605	15.6129	15.2867
P85037	FOXK1	Forkhead box protein K1	445	RSGGLQTPECLSREGSPIPHDPEFGSKLASV	yes	1.88409	-0.424028	yes	3.04075	-1.09151	yes	2.43063	0.667481	3	yes			1	1.93e-21	179.14	163.02	179.14	-0.090595	1982000000	20.7312	20.855	21.0114	20.5482	20.4279	20.3495	19.937	19.7728	19.6133
P86791;P86790	CCZ1;CCZ1B	Vacuolar fusion protein CCZ1 homolog;Vacuolar fusion protein CCZ1 homolog B	266;266	SLFPRHIEPELAGRDSPIRAEMPGNLQHYGR	yes	2.48899	-0.27434	yes	3.33378	-1.54602	yes	3.07583	1.27168	4	yes			1	2.11e-37	190.15	173.65	50.653	0.18435	2881900000	18.9355	18.8796	19.0257	18.6754	18.6556	18.6868	17.6776	17.3084	17.2168
P98082	DAB2	Disabled homolog 2	723	LNKINEPPKPAPRQVSLPVTKSTDNAFENPF	yes	2.9221	-2.9175	yes	3.40569	-2.65168		0.304732	-0.265819	2	yes	yes	ARHGAP27(DISRUPTS)	0.999993	0.00274606	93.345	49.036	93.345	-0.33008	235270000	17.639	17.2983	17.8882	14.8138	15.1581	14.1011	14.9263	15.267	14.677
P98082	DAB2	Disabled homolog 2	401	QNGFSVKSSPNPFVGSPPKGLSIQNGVKQDL		0.701562	-0.0935376		0.295145	0.0405006		1.13446	-0.134038	3	yes			0.999998	2.91e-34	196.55	170.73	141.48	-0.39507	929360000	19.0141	18.8664	18.9573	18.7734	18.9211	18.8627	19.0468	18.9876	18.9248
P98160	HSPG2	Basement membrane-specific heparan sulfate proteoglycan core protein;Endorepellin;LG3 peptide	3250	ATGSPAPTIHWSKLRSPLPWQHRLEGDTLII	yes	0.96925	-0.973283		1.67861	-0.334819		0.612782	-0.638465	4				1	0.00813466	76.522	24.257	57.175	2.733	664630000	19.5123	19.2599	19.3572	18.9469	18.7839	17.4787	19.0188	18.9632	19.1429
P98174	FGD1	FYVE, RhoGEF and PH domain-containing protein 1	365	EKDREIPVPLMERQESVELTVQQKVFHIANE	yes	3.64494	-1.00291	yes	4.94887	-2.42119	yes	4.39294	1.41827	2	yes			0.999996	4.98e-36	237.48	180.3	237.48	0.79909	565510000	19.4343	19.245	19.4583	18.3144	18.4562	18.3584	17.0509	16.9754	16.8478
P98174	FGD1	FYVE, RhoGEF and PH domain-containing protein 1	48	SDPGASEPGLLARRGSGSALGGPLDPQFVGP	yes	2.27687	-1.53322	yes	2.51933	-2.26778		1.24337	0.734554	4	yes			0.5	2.11e-28	171.15	153.91	144.12	0.24604	188590000	17.177	16.3418	16.9595	15.4756	15.3404	15.0626	15.0052	14.1433	14.5265
P98174	FGD1	FYVE, RhoGEF and PH domain-containing protein 1	50	PGASEPGLLARRGSGSALGGPLDPQFVGPSD	yes	2.27687	-1.53322	yes	2.51933	-2.26778		1.24337	0.734554	4	yes			0.5	2.11e-28	171.15	153.91	144.12	0.24604	188590000	17.177	16.3418	16.9595	15.4756	15.3404	15.0626	15.0052	14.1433	14.5265
P98175	RBM10	RNA-binding protein 10	89	PGSETQRRRRRRHRHSPTGPPGFPRDGDYRD	yes	3.24304	-1.51157		0.709799	-0.18807	yes	3.11245	-1.3235	4	yes			0.937155	3.07e-07	128.9	96.162	102.66	0.67636	458530000	16.9439	17.1949	17.241	15.856	15.499	15.4901	16.8752	17.0941	16.8463
P98175	RBM10	RNA-binding protein 10	723	HTSMDLPKLASDDRPSPPRGLVAAYSGESDS		0.592752	-0.183944		0.993383	-0.213406		0.0843758	0.0294615	3	yes			0.999998	0.000421239	94.728	61.043	94.728	0.16533	2195900000	18.3802	18.2824	18.5684	18.1261	18.4469	18.1062	18.2424	18.0861	18.2623
P98179	RBM3	RNA-binding protein 3	147	SRDYNGRNQGGYDRYSGGNYRDNYDN_____	yes	2.37023	-4.09376	yes	2.74583	-4.20141		0.0587105	0.107653	3	yes			1	2.35e-11	133.76	125.16	133.76	0.55198	98191000	16.9512	18.0078	18.4856	14.6716	13.6652	12.8266	14.2819	13.4213	13.1372
Q00341	HDLBP	Vigilin	31	RSGLVPQQIKVATLNSEEESDPPTYKDAFPP		0.471986	-0.194196	yes	2.72516	-0.801807	yes	1.78239	0.607611	2	yes			1	4.14e-103	301.7	235.43	301.7	0.41198	917130000	20.6435	20.9466	20.9477	20.4426	20.9347	20.5778	20.0175	20.1283	19.9865
Q00536	CDK16	Cyclin-dependent kinase 16	119	HPPRKISTEDINKRLSLPADIRLPEGYLEKL	yes	1.4955	-1.20043	yes	1.97573	-0.7751		0.500076	-0.425325	4	yes	yes	14-3-3 beta(INDUCES); 14-3-3 zeta(INDUCES); 14-3-3 gamma(INDUCES)	1	5.42e-43	223.44	175.76	223.44	0.47375	378610000	17.2518	17.4734	17.6707	16.7381	16.478	15.5785	16.9037	16.6821	16.4848
Q00536	CDK16	Cyclin-dependent kinase 16	153	SPIFDKPLSRRLRRVSLSEIGFGKLETYIKL	yes	3.1337	-0.884547	yes	4.34452	-0.720478		0.799637	-0.164069	2	yes	yes	CBCP1(DISRUPTS)	0.997578	0.000160756	108.66	79.574	104.55	1.7581	147120000	17.5942	17.6868	17.6334	16.6011	16.7441	16.9157	16.9616	16.869	16.9224
Q00537	CDK17	Cyclin-dependent kinase 17	146	RIHRRISMEDLNKRLSLPADIRIPDGYLEKL	yes	2.15008	-1.31286	yes	1.91452	-0.739917		1.04145	-0.57294	3	yes			1	0.000751969	98.105	32.049	86.772	0.048951	219600000	16.0492	16.3213	16.4587	15.1391	15.2415	14.51	15.7637	15.4916	15.3542
Q00587	CDC42EP1	Cdc42 effector protein 1	350	DARQERVEVLPQARASWESLDEEWRAPQAGS		1.06144	-0.345058	yes	2.31585	-0.676022		1.49614	0.330963	3	yes			0.999992	1.37e-16	159.74	143.52	151.82	0.05187	124010000	15.8686	15.4726	15.7386	15.526	15.3338	15.1848	15.048	15.0403	14.9634
Q00587	CDC42EP1	Cdc42 effector protein 1	190	RDRDGSFPSEPGLRRSDSLLSFRLDLDLGPS	yes	2.72102	-0.76355	yes	3.5094	-1.02916		1.6671	0.265608	2	yes			0.999832	5.74e-17	196.52	108.82	182.39	0.13066	169460000	17.0264	16.9054	17.1897	16.2715	16.3925	16.1669	16.0605	15.9519	16.0216
Q00587	CDC42EP1	Cdc42 effector protein 1	192	RDGSFPSEPGLRRSDSLLSFRLDLDLGPSLL		1.35849	-0.377484		1.39824	-0.440563		0.163276	0.0630786	2	yes			0.9981	0.000261928	112.84	85.873	99.973	0.17428	76220000	16.2319	16.3522	16.5511	16.141	16.0303	15.8314	16.1506	15.9008	15.7621
Q00613	HSF1	Heat shock factor protein 1	363	LTDARGHTDTEGRPPSPPPTSTPEKCLSVAC		1.59277	0.25886	yes	2.26864	0.355558		0.677439	-0.0966988	3	yes	yes		0.999357	1.71e-12	133.76	84.71	113.54	0.25971	9759800000	17.4246	17.2424	17.3224	17.4939	17.6761	17.5961	17.6874	17.7497	17.619
Q00613	HSF1	Heat shock factor protein 1	303	PLSSSPLVRVKEEPPSPPQSPRVEEASPGRP	yes	2.16532	0.405809	yes	4.8117	1.59986	yes	4.30713	-1.19405	3	yes	yes	14-3-3 epsilon(INDUCES); SUMO1(INDUCES)	1	1.52e-07	128.79	106.59	56.149	0.66797	3999300000	20.9084	20.7382	20.9035	21.1975	21.3677	21.2024	22.4516	22.3943	22.5038
Q00839	HNRNPU	Heterogeneous nuclear ribonucleoprotein U	59	DEEAGGRPAMEPGNGSLDLGGDSAGRSGAGL	yes	2.46603	-0.431909	yes	3.01435	-2.13265	yes	2.63395	1.70074	3	yes	yes	NEIL1(DISRUPTS); Ku70(INDUCES)	1	3.37e-63	224.79	192.95	224.79	-0.77818	1866100000	19.7438	19.6855	19.8433	19.2727	19.4298	19.2745	18.0969	17.4752	17.3026
Q01082	SPTBN1	Spectrin beta chain, non-erythrocytic 1	2341	AQTLPTSVVTITSESSPGKREKDKEKDKEKR	yes	2.16943	-0.364237	yes	3.53522	-1.19675	yes	2.99821	0.832516	3	yes			0.996613	1.56e-85	269.45	246.12	269.45	-0.58075	4692000000	19.8531	19.9466	20.0407	19.5201	19.6714	19.5563	18.8074	18.8607	18.5821
Q01082	SPTBN1	Spectrin beta chain, non-erythrocytic 1	2165	MVNGATEQRTSSKESSPIPSPTSDRKAKTAL		0.0496585	0.0187664	yes	3.4676	1.29439	yes	3.54339	-1.27562	3	yes			0.996673	6.25e-10	141.85	116.53	141.34	0.2503	1164300000	18.0348	17.9996	18.3023	18.1167	18.2895	17.9869	19.3601	19.3308	19.529
Q01082	SPTBN1	Spectrin beta chain, non-erythrocytic 1	2169	ATEQRTSSKESSPIPSPTSDRKAKTALPAQS	yes	1.70579	-0.380934		0.62616	0.151624	yes	2.30854	-0.532558	3	yes			0.975296	6e-07	120.66	74.182	76.85	0.96686	1060300000	18.4107	18.2199	18.4937	17.9235	18.1143	17.9437	18.6397	18.549	18.3905
Q01082	SPTBN1	Spectrin beta chain, non-erythrocytic 1	2138	KGEQVSQNGLPAEQGSPRMAETVDTSEMVNG	yes	2.24527	-0.38876		0.656154	-0.104336		2.82463	-0.284424	4	yes			1	1.96e-20	150.98	139.97	150.98	-0.63022	454910000	20.1983	20.1894	20.3951	19.8305	19.9199	19.8662	20.1983	20.109	20.1626
Q01082	SPTBN1	Spectrin beta chain, non-erythrocytic 1	2358	GKREKDKEKDKEKRFSLFGKKK_________		0.522531	-0.623351		0.767167	0.766413		1.17949	-1.38976	3	yes			1	0.00612312	87.258	54.843	87.258	-0.06562	65813000	12.1499	11.1826	11.3405	11.7816	10.3805	10.6408	11.6322	12.749	12.591
Q01082	SPTBN1	Spectrin beta chain, non-erythrocytic 1	2102	VRRQQEEEERKRRPPSPEPSTKVSEEAESQQ		0.906003	-0.517981		1.08716	0.117544		1.12023	-0.635525	3	yes			0.999359	0.00464527	73.927	63.923	72.705	-0.11401	4341200000	15.095	15.1649	15.0407	14.0575	14.9007	14.7886	15.223	15.1531	15.2773
Q01105	SET	Protein SET	7	_________MAPKRQSPLPPQKKKPRPPPAL	yes	3.2473	-2.7126		0.709449	-0.296466	yes	3.15872	-2.41613	4	yes			1	0.00449978	80.318	58.56	80.318	0.20795	1111200000	19.0669	18.6336	18.6005	16.4292	16.0872	15.6469	18.3548	18.3511	18.7058
Q01105;P0DME0	SET;SETSIP	Protein SET;Protein SETSIP	133;143	HYLTRVEVTEFEDIKSGYRIDFYFDENPYFE		0.572663	-0.179578		0.915616	-0.278094		0.594544	0.0985161	3	yes			0.99996	0.000659009	84.14	73.352	84.14	0.47854	88790000	15.2158	15.3858	15.6638	15.1626	15.2319	15.3322	15.2382	15.1466	15.0464
Q01130	SRSF2	Serine/arginine-rich splicing factor 2	189	SSVSRSRSRSRSRSRSRSPPPVSKRESKSRS		0.742294	0.72671		0.183909	-0.155157		1.03152	0.881867	3	yes			1	0.00224188	85.909	69.335	85.909	0.016305	3489500000	14.7485	14.5113	13.8514	14.6249	14.8621	15.8043	14.5369	14.1836	13.9252
Q01130	SRSF2	Serine/arginine-rich splicing factor 2	191	VSRSRSRSRSRSRSRSPPPVSKRESKSRSRS	yes	1.10037	1.03469		0.147867	-0.127536	yes	1.33855	1.16223	3	yes			0.999998	0.00130424	91.858	82.27	85.909	0.016305	6272600000	15.066	14.5994	14.171	15.081	15.5476	16.3119	14.8238	14.465	14.1651
Q01130	SRSF2	Serine/arginine-rich splicing factor 2	26	EGMTSLKVDNLTYRTSPDTLRRVFEKYGRVG		0.785335	-0.166149		0.0158068	-0.0047849		0.872618	-0.161364	3	yes			0.991774	1.2e-54	244.32	205.29	200.45	0.16597	19704000000	21.0157	20.9912	21.2367	20.926	21.0106	20.8085	21.1456	20.9505	21.1332
Q01433	AMPD2	AMP deaminase 2	168	IEQLEERRQRLERQISQDVKLEPDILLRAKQ		1.32874	-0.372985	yes	2.66736	-0.824551		1.21943	0.451567	3	yes			1	1.43e-68	274.39	174.34	85.808	-1.0974	5802300000	21.2835	21.2772	21.2235	20.6442	21.0878	20.9333	20.2235	20.4663	20.6208
Q01433	AMPD2	AMP deaminase 2	100	EARGGLGAPPLQSARSLPGPAPCLKHFPLDL	yes	3.05509	-5.65141	yes	6.50319	-4.59221		0.769572	-1.0592	2	yes			1	2.21e-05	127.42	63.383	127.42	0.73413	236800000	19.0981	19.1755	18.9813	14.4516	13.5746	12.2743	14.5625	14.4223	14.4934
Q01433	AMPD2	AMP deaminase 2	190	PDILLRAKQDFLKTDSDSDLQLYKEQGEGQG		1.75383	-0.209144		2.23552	-0.288304		0.523388	0.0791601	3	yes			0.993733	1.56e-25	178.69	160.4	178.69	2.3651	303940000	17.1816	17.1138	17.1988	16.8755	17.0383	16.953	16.9565	16.7937	16.879
Q01581	HMGCS1	Hydroxymethylglutaryl-CoA synthase, cytoplasmic	495	GVGLVHSNIATEHIPSPAKKVPRLPATAAEP	yes	1.8124	-0.32949	yes	3.46075	-0.920323	yes	3.9972	0.590833	5	yes			0.999995	7.88e-51	222.44	198.53	221.68	-0.23492	2167400000	19.0567	18.8532	19.1027	18.6227	18.7126	18.6889	18.136	18.046	18.0697
Q01650	SLC7A5	Large neutral amino acids transporter small subunit 1	35	EEAREKMLAAKSADGSAPAGEGEGVTLQRNI	yes	3.32314	-1.17632	yes	4.47076	-1.7765	yes	2.50793	0.600182	2	yes			1	0	467.64	416.1	467.64	-0.35871	775990000	18.0602	17.8294	18.0509	16.7738	16.9614	16.6763	16.1401	16.1848	16.286
Q01664	TFAP4	Transcription factor AP-4	124	QNTQLKRFIQELSGSSPKRRRAEDKDEGIGS	yes	4.56958	-0.747328	yes	2.99875	-0.568565		1.26438	-0.178763	2	yes			0.998479	7.48e-36	234.83	192.03	234.83	-0.011875	1014400000	20.8571	20.862	20.9316	20.1408	20.0913	20.1767	20.3824	20.3705	20.1921
Q01804	OTUD4	OTU domain-containing protein 4	1023	GANSVDSRVQRPKEESSEDENEVSNILRSGR	yes	3.82408	-0.583942	yes	3.88111	-0.603752		0.128622	0.0198104	4	yes			0.975592	3.74e-44	214.57	178.06	214.57	0.45836	88901000	16.4631	16.4315	16.4255	15.8061	15.9351	15.8271	15.8863	15.7573	15.8653
Q01813	PFKP	ATP-dependent 6-phosphofructokinase, platelet type	386	MDERRFQDAVRLRGRSFAGNLNTYKRLAIKL	yes	1.85977	-0.4797		1.36552	-0.334716		1.40231	-0.144984	3	yes			1	3.61e-31	223.32	159.91	223.32	0.12874	6989100000	21.9091	21.5345	21.6735	21.1627	21.2796	21.2357	21.4342	21.3174	21.3613
Q02078	MEF2A	Myocyte-specific enhancer factor 2A	235	AGSSPVGNGFVNSRASPNLIGATGANSLGKV	yes	2.37805	-0.45855	yes	3.66203	-1.0711	yes	2.92454	0.612553	2	yes			1	2.81e-32	204.31	140.09	126.63	1.5682	150400000	17.7823	17.6489	17.86	17.2802	17.3977	17.2377	16.8064	16.6436	16.6279
Q02078	MEF2A	Myocyte-specific enhancer factor 2A	98	DIVEALNKKEHRGCDSPDPDTSYVLTPHTEE		0.813116	0.263287		0.00322705	-0.000811259		0.818611	0.264098	3	yes			0.999998	2.11e-25	179.42	164.65	179.42	0.16059	420610000	17.1592	17.024	17.2232	17.1287	17.5821	17.4854	17.1312	17.2359	17.0367
Q02078	MEF2A	Myocyte-specific enhancer factor 2A	408	SINTNQNISIKSEPISPPRDRMTPSGFQQQQ		0.497224	-0.255405		0.737727	-0.268177		0.0284845	0.0127716	3	yes	yes		0.998386	0.000737688	97.631	58.206	97.631	0.13163	824380000	15.0734	14.5861	15.0963	14.4654	14.9581	14.566	14.6671	14.632	14.6521
Q02241	KIF23	Kinesin-like protein KIF23	160	SFQAKRYVFKSNDRNSMDIQCEVDALLERQK		0.547546	-0.145863		0.559893	-0.155125		0.0750077	0.00926208	3	yes			0.999916	1.1e-32	202.76	181.1	202.76	-0.8437	258820000	16.137	16.1907	16.51	16.0987	16.1412	16.1601	16.2021	16.0945	16.0756
Q02535	ID3	DNA-binding protein inhibitor ID-3	5	___________MKALSPVRGCYEAVCCLSER		0.557844	-0.191771		0.896199	-0.252645		0.210466	0.0608749	3	yes	yes		1	1.33e-42	216.8	188.87	216.8	-1.0332	305320000	16.7826	16.6793	17.0742	16.4919	16.8248	16.644	16.7059	16.5185	16.5538
Q02543	RPL18A	60S ribosomal protein L18a	123	QCYRDMGARHRARAHSIQIMKVEEIAASKCR	yes	1.62228	-0.696049		0.667554	-0.241428		1.19577	-0.454621	3	yes			1	0.00054817	113.69	71.686	113.69	-0.31683	1145900000	19.879	19.7293	20.17	19.3376	19.4143	18.9383	19.6246	19.5479	19.8814
Q02543	RPL18A	60S ribosomal protein L18a	71	KSSGEIVYCGQVFEKSPLRVKNFGIWLRYDS	yes	2.15076	-0.290786		0.625943	-0.0795759		1.73107	-0.21121	4	yes			1	2.36e-68	252.55	224.07	195.24	-0.31478	1591000000	20.3352	20.1927	20.2876	19.9053	20.0029	20.0349	20.268	20.1704	20.1384
Q02790	FKBP4	Peptidyl-prolyl cis-trans isomerase FKBP4;Peptidyl-prolyl cis-trans isomerase FKBP4, N-terminally processed	451	TDTEMKEEQKSNTAGSQSQVETEA_______	yes	2.56755	-0.763219	yes	5.10617	-3.09174	yes	5.02576	2.32852	2	yes			0.979269	1.72e-28	203.59	186.23	203.59	1.448	177900000	18.1632	17.9675	18.2885	17.3175	17.5116	17.3005	15.1149	15.0725	14.9566
Q02818	NUCB1	Nucleobindin-1	369	LAAREAELNAKAQRLSQETEALGRSQGRLEA	yes	3.41992	-0.715487	yes	2.58917	-1.27188		1.3567	0.556396	3	yes			0.999996	1.36e-09	132.84	97.909	132.84	0.1321	211370000	16.0368	15.9147	16.0413	15.2519	15.3792	15.2153	15.0914	14.5931	14.4927
Q03135	CAV1	Caveolin-1	37	GNIYKPNNKAMADELSEKQVYDAHTKEIDLV	yes	4.20129	-1.88452	yes	4.74395	-2.56455	yes	3.26975	0.680028	2	yes			1	2.71e-42	221.48	182.9	70.942	0.52574	1145300000	21.2879	21.1676	21.4974	19.4125	19.5253	19.3616	18.6808	18.7381	18.8404
Q03252	LMNB2	Lamin-B2	37	ATPLPGRAGGPATPLSPTRLSRLQEKEELRE		0.66139	-0.110037		0.849173	-0.136982		0.736048	0.0269445	2	yes			0.996185	5.64e-17	172.21	111.61	162.13	0.96384	1790400000	20.1582	19.9658	20.2096	19.9783	20.024	20.0012	19.9777	19.9902	19.9548
Q03393	PTS	6-pyruvoyl tetrahydrobiopterin synthase	19	EGGGRRCQAQVSRRISFSASHRLYSKFLSDE		0.266944	-0.34346		0.691599	-0.434291		0.0600597	0.0908311	3	yes	yes		0.999996	9.12e-08	155.88	109.53	155.88	-0.12811	555100000	18.302	17.9552	18.6099	18.0191	18.7348	17.0829	17.6091	17.673	18.2821
Q03468	ERCC6	DNA excision repair protein ERCC-6	158	CTTSLRQINKIIEQLSPQAATSRDINRKLDS		1.05607	-0.218943		1.44195	-0.302203		0.893312	0.0832602	2	yes			1	1.38e-30	207.21	170.69	181.81	0.19454	419740000	18.5414	18.2262	18.4329	18.1215	18.2236	18.1986	18.1577	18.0556	18.0806
Q04637	EIF4G1	Eukaryotic translation initiation factor 4 gamma 1	1209	SRERPSQPEGLRKAASLTEDRDRGRDAVKRE	yes	2.59946	-3.3962	yes	3.24616	-1.92565	yes	1.29708	-1.47054	3	yes			0.999984	3.77e-13	172.13	122.68	172.13	-0.5448	1394700000	18.2032	18.4258	18.3223	15.7919	14.908	14.0628	16.7512	16.1635	16.2596
Q04637	EIF4G1	Eukaryotic translation initiation factor 4 gamma 1	1231	RGRDAVKREAALPPVSPLKAALSEEELEKKS	yes	5.12885	-4.17827	yes	3.44366	-1.57439	yes	5.82954	-2.60388	2	yes	yes	EIF4A1(INDUCES)	1	5.49e-19	177.81	131.99	166.6	-0.039825	1472200000	21.5136	21.6423	21.9637	17.5264	17.4603	17.5981	20.1858	20.1619	20.0487
Q04637	EIF4G1	Eukaryotic translation initiation factor 4 gamma 1	1092	SIDSNNQLFAPGGRLSWGKGSSGGSGAKPSD	yes	3.53458	-5.52256	yes	5.11026	-3.52816	yes	1.87697	-1.9944	4	yes			1	1.24e-27	179.49	150.54	179.49	0.056363	341350000	18.579	18.6005	18.8081	13.985	13.0368	12.3982	15.302	15.1249	14.9761
Q04637	EIF4G1	Eukaryotic translation initiation factor 4 gamma 1	1185	RGDRLDRARTPATKRSFSKEVEERSRERPSQ	yes	1.90051	-7.13573	yes	4.16274	-2.32186	yes	1.35809	-4.81387	3	yes			0.998171	1.13e-07	153.34	77.009	153.34	0.15304	20002000000	23.238	23.4921	23.5633	19.4826	15.4671	13.9363	21.2425	21.1558	20.9294
Q04637	EIF4G1	Eukaryotic translation initiation factor 4 gamma 1	1187	DRLDRARTPATKRSFSKEVEERSRERPSQPE	yes	2.86997	-4.74058	yes	3.0007	-3.07033	yes	1.25134	-1.67025	4	yes			0.987519	3.52e-07	145.81	117.85	145.81	0.10114	8162500000	20.1741	20.6623	20.8894	16.8342	14.9094	15.7604	18.079	17.2365	17.1993
Q04637	EIF4G1	Eukaryotic translation initiation factor 4 gamma 1	1596	SVTAFFKWLREAEEESDHN____________		0.855706	-0.234659	yes	3.37028	-1.3686	yes	3.91842	1.13394	3	yes			1	5.43e-13	162.29	158.87	65.374	-0.11314	3842200000	21.4253	21.0338	21.1593	20.9495	20.8907	21.0742	19.8595	19.9183	19.7348
Q04721	NOTCH2	Neurogenic locus notch homolog protein 2;Notch 2 extracellular truncation;Notch 2 intracellular domain	1778	GPQPKKVKAEDEALLSEEDDPIDRRPWTQQH		0.480396	-0.145188	yes	1.43205	-0.514742		1.53777	0.369554	2	yes			1	1.34e-09	118.62	89.374	82.908	0.34237	313810000	16.9726	16.5773	16.9508	16.7377	16.6866	16.6408	16.1365	16.5078	16.3122
Q04726	TLE3	Transducin-like enhancer protein 3	286	NGLDKARSLKKDAPTSPASVASSSSTPSSKT		0.534546	-0.129511	yes	2.50271	0.497255	yes	2.88015	-0.626766	2	yes			0.997322	1.25e-54	230.29	206.24	200.33	-0.45843	1890000000	18.5837	18.3264	18.4962	18.2243	18.4816	18.3118	18.9977	18.9726	18.9277
Q04726	TLE3	Transducin-like enhancer protein 3	203	ELDHRERESSANNSVSPSESLRASEKHRGSA	yes	2.20055	-0.32251		1.53103	-0.203848		1.45766	-0.118663	2	yes			0.999749	2.01e-257	436.22	382.21	436.22	-0.29434	4244600000	19.5458	19.3853	19.5562	19.1208	19.2082	19.1909	19.3444	19.257	19.2743
Q04727	TLE4	Transducin-like enhancer protein 4	208	NDHQRDRDSIKSSSVSPSASFRGAEKHRNSA		0.113897	0.17146	yes	1.75442	-0.702138		0.779928	0.873597	2	yes			0.965217	3.53e-14	181.31	123.97	147.58	1.7194	472350000	19.0561	18.4399	18.6837	18.3777	19.9302	18.3862	18.048	17.9858	18.0395
Q05209	PTPN12	Tyrosine-protein phosphatase non-receptor type 12	673	TTHSGAEKDVDVSEDSPPPLPERTPESFVLA		1.23996	-0.28501		0.334472	-0.107059		0.548829	-0.177951	2	yes			0.999844	1.85e-49	216.94	201.44	157.38	-1.127	303790000	16.8987	16.9895	17.1232	16.8893	16.653	16.6139	17.113	16.8555	16.7217
Q05209	PTPN12	Tyrosine-protein phosphatase non-receptor type 12	435	ESTIEQIDKKLERNLSFEIKKVPLQEGPKSF	yes	7.22691	-3.70176	yes	6.74457	-3.89933		1.71107	0.197569	3	yes			1	0.00021517	128.81	43.067	99.215	0.15647	1479000000	20.9544	20.8716	20.9364	17.165	17.2481	17.244	17.0306	16.9398	17.094
Q05397	PTK2	Focal adhesion kinase 1	840	WLEKEERFLKPDVRLSRGSIDREDGSLQGPI	yes	2.15214	-6.57299	yes	3.50432	-4.7806		0.610509	-1.7924	3	yes			1	0.0133904	63.537	40.658	48.467	-0.076595	153030000	18.4611	19.2212	18.6577	13.9707	12.9124	9.73785	14.6423	13.4733	13.8826
Q05519	SRSF11	Serine/arginine-rich splicing factor 11	434	KQVTRDYDEEEQGYDSEKEKKEEKKPIETGS	yes	2.54879	-1.40648	yes	2.30261	-1.20135		0.93762	-0.205132	4	yes			1	1.06e-61	257.5	229.86	257.5	0.45026	4556300000	21.1843	21.5661	21.8838	20.1252	20.0182	20.2713	20.4691	20.3389	20.2221
Q05519	SRSF11	Serine/arginine-rich splicing factor 11	456	EKKPIETGSPKTKECSVEKGTGDSLRESKVN	yes	2.89292	-0.99457	yes	2.54556	-0.804109		1.14585	-0.190461	3	yes			0.999966	1.12e-18	183.74	142.65	183.74	-0.32792	1811500000	20.6521	20.4041	20.7791	19.6259	19.7082	19.5174	19.7989	19.7166	19.9074
Q05519	SRSF11	Serine/arginine-rich splicing factor 11	449	SEKEKKEEKKPIETGSPKTKECSVEKGTGDS		0.360755	-0.217624		0.0330055	-0.0154743		0.284533	-0.20215	3	yes			0.963157	0.00258008	83.204	58.35	83.204	-0.0076328	778460000	15.534	15.6602	15.47	14.9875	15.214	15.8099	15.7459	15.6197	15.2522
Q05519	SRSF11	Serine/arginine-rich splicing factor 11	207	STVDPKLNHVAAGLVSPSLKSDTSSKEIEEA	yes	3.65098	-1.3428	yes	4.34187	-3.85632	yes	3.72104	2.51352	3	yes			0.99962	3.17e-21	174.02	127.54	174.02	0.19778	966420000	20.673	20.7465	20.9732	19.3906	19.565	19.4087	17.0447	17.192	16.5871
Q05655	PRKCD	Protein kinase C delta type;Protein kinase C delta type regulatory subunit;Protein kinase C delta type catalytic subunit	645	YSNFDQEFLNEKARLSYSDKNLIDSMDQSAF		0.515278	-0.651573		2.81487e-05	1.4623e-05		0.502747	-0.651588	3	yes			0.99999	3.97e-05	126.19	89.014	110.84	-0.60016	550070000	17.609	17.4287	17.3082	17.1541	17.5155	15.7216	17.3352	17.2745	17.7363
Q05682	CALD1	Caldesmon	789	SKRNLWEKQSVDKVTSPTKV___________	yes	1.72524	-0.36653		1.7803	-0.342793		0.182896	-0.0237376	2	yes	yes		0.991236	1.04e-08	135.23	93.812	78.334	1.0974	2788700000	19.7909	19.533	19.7812	19.25	19.407	19.3486	19.3431	19.3376	19.396
Q06210	GFPT1	Glutamine--fructose-6-phosphate aminotransferase [isomerizing] 1	261	RGKDKKGSCNLSRVDSTTCLFPVEEKAVEYY	yes	3.13772	-0.538467	yes	4.538	-1.63029	yes	3.76282	1.09183	2	yes	yes		0.998539	5.03e-93	311.95	238.02	234.85	0.061541	14974000000	20.8475	20.7531	20.8739	20.2726	20.3692	20.2172	19.2079	19.304	19.0717
Q07002	CDK18	Cyclin-dependent kinase 18	12	____MNKMKNFKRRFSLSVPRTETIEESLAE	yes	1.8413	-0.794525	yes	1.9758	-0.695325		0.169651	-0.0991999	3	yes			0.999995	0.000993312	103.08	80.343	103.08	-0.20627	75181000	14.6737	14.5276	14.4099	13.8406	13.9867	13.4003	13.7485	13.6723	14.1044
Q07020	RPL18	60S ribosomal protein L18	130	RAGGKILTFDQLALDSPKGCGTVLLSGPRKG	yes	3.02776	-0.878776		1.21383	-0.259288	yes	2.65841	-0.619488	3	yes			0.974346	0.00131026	63.491	50.689	43.612	0.57387	66924000	14.9969	14.9778	15.2221	14.0977	14.1553	14.3076	14.8955	14.8379	14.6856
Q07157	TJP1	Tight junction protein ZO-1	1617	YQINNISTVPKAIPVSPSAVEEDEDEDGHTV	yes	2.48075	-0.426164	yes	2.14039	-0.428063		0.00662025	0.00189908	3	yes			0.982751	4.7e-48	213.37	198.12	172.18	-0.64778	466990000	15.3145	15.2039	15.1952	14.778	14.7359	14.9213	14.703	14.9559	14.7705
Q07157	TJP1	Tight junction protein ZO-1	617	WRFRGLRSSKRNLRKSREDLSAQPVQTKFPA	yes	1.46062	-4.33207	yes	2.39146	-0.442145	yes	1.32317	-3.88992	4	yes			1	1.07e-55	248.18	196.48	241.65	-0.24398	620280000	18.7888	18.9848	18.93	16.4096	15.4195	11.8782	18.4837	18.5242	18.3692
Q07617	SPAG1	Sperm-associated antigen 1	418	APQRGQTPEAGADKRSPRRASAAAAAGGGAT		0.764338	-1.17602		0.125802	-0.241739		0.944986	-0.934285	4	yes			1	4.18e-21	169.25	122.22	169.25	0.38855	88596000	13.5668	12.4068	11.4017	10.7367	11.2287	11.8818	12.7521	12.2601	11.6379
Q07866	KLC1	Kinesin light chain 1	460	SFGEYGGWYKACKVDSPTVTTTLKNLGALYR		1.01079	-0.181686		0.857655	-0.165702		0.100127	-0.0159842	2	yes			0.995019	7.14e-59	268.14	159.71	140.91	0.067081	404140000	18.4509	18.5222	18.7096	18.3116	18.4211	18.405	18.4868	18.3414	18.3575
Q07866	KLC1	Kinesin light chain 1	524	VLNDPENMEKRRSRESLNVDVVKYESGPDGG	yes	4.47146	-2.05691	yes	4.32288	-3.94265	yes	3.0686	1.88573	3	yes			0.920468	1.44e-07	139.58	94.223	115.83	0.058846	336590000	18.0817	17.9361	18.1811	15.994	16.1396	15.8946	14.5165	13.9671	13.8873
Q07889	SOS1	Son of sevenless homolog 1	1082	RIPESETESTASAPNSPRTPLTPPPASGASS	yes	3.33799	0.666533		1.61558	0.300933	yes	2.35117	0.365599	2	yes			1	2.46e-185	389.84	354.01	389.84	0.24937	977500000	16.5971	16.5122	16.7198	17.2592	17.3146	17.2549	16.9232	17.0081	16.8005
Q07889	SOS1	Son of sevenless homolog 1	1161	EVPVPPPVPPRRRPESAPAESSPSKIMSKHL	yes	1.22677	-0.7693		0.518573	-0.329112		0.569746	-0.440188	3	yes	yes	14-3-3 epsilon(INDUCES)	0.999752	2.09e-10	137.69	114.77	137.69	0.21647	140800000	14.0473	13.8887	13.5321	13.3661	13.2396	12.5544	13.0748	13.5247	13.8813
Q07889	SOS1	Son of sevenless homolog 1	1210	RYSISDRTSISDPPESPPLLPPREPVRTPDV		1.24155	0.21046		1.90073	0.327092		0.70042	-0.116632	3	yes			1	2.05e-18	153.77	122.31	150.09	0.13269	859990000	18.7721	18.6594	18.8536	18.9618	19.0744	18.8803	19.1813	19.0797	19.0054
Q07955	SRSF1	Serine/arginine-rich splicing factor 1	199	EGETAYIRVKVDGPRSPSYGRSRSRSRSRSR	yes	2.91679	-5.15406		1.13541	0.195295	yes	2.96501	-5.34936	4	yes			0.99996	4.78e-14	175.29	104.73	104.45	0.17929	45746000000	22.9121	22.9051	22.8916	18.4426	18.3116	16.4925	22.9835	23.2538	23.0574
Q08170;Q13243;Q13247	SRSF4;SRSF5;SRSF6	Serine/arginine-rich splicing factor 4;Serine/arginine-rich splicing factor 5;Serine/arginine-rich splicing factor 6	113;117;119	PPTRTEYRLIVENLSSRCSWQDLKDYMRQAG;PPVRTENRLIVENLSSRVSWQDLKDFMRQAG;PPVRTEYRLIVENLSSRCSWQDLKDFMRQAG		1.37912	-0.243736	yes	2.62033	-0.979263	yes	2.24292	0.735527	2	yes			0.974239	9.7e-05	126.71	85.592	126.71	0.39297	355500000	18.1098	17.9524	18.1751	17.7371	17.8762	17.8927	17.29	17.1508	16.8586
Q08174	PCDH1	Protocadherin-1	962	GDSPRIHLPLNYPPGSPDLGRHYRSNSPLPS	yes	2.32161	-2.32503	yes	3.03358	-1.29581		1.13581	-1.02922	3	yes			0.999946	1.12e-05	111.57	100.78	111.57	-0.10031	108550000	17.6372	17.548	17.7687	15.5522	15.8867	14.5398	16.4693	16.5064	16.0907
Q08378	GOLGA3	Golgin subfamily A member 3	465	QAQVECSHSSQQRQDSLSSEVDTLKQSCWDL	yes	4.35184	-1.95567	yes	4.64369	-1.90783		0.176686	-0.047849	2	yes			0.998134	2.83e-23	203.11	131.56	203.11	-2.5899	115510000	18.374	18.4895	18.284	16.3948	16.301	16.5848	16.5833	16.3764	16.4644
Q08499;Q07343	PDE4D;PDE4B	cAMP-specific 3',5'-cyclic phosphodiesterase 4D;cAMP-specific 3',5'-cyclic phosphodiesterase 4B	197;140	FVHSQRRESFLYRSDSDYDLSPKSMSRNSSI	yes	2.97132	-0.660167	yes	3.53088	-1.16211	yes	2.46353	0.501947	2	yes			0.999999	2.5e-58	274.53	231.22	274.53	0.59715	2132600000	21.3468	21.2556	21.4889	20.677	20.7793	20.6545	20.3404	20.1041	20.1604
Q08499;Q07343	PDE4D;PDE4B	cAMP-specific 3',5'-cyclic phosphodiesterase 4D;cAMP-specific 3',5'-cyclic phosphodiesterase 4B	202;145	RRESFLYRSDSDYDLSPKSMSRNSSIASDIH	yes	2.26058	-0.270091		0.310309	0.0581163		1.82806	-0.328208	2	yes			1	1.79e-45	244.45	211.22	244.45	-0.48991	7855000000	22.6248	22.7305	22.6876	22.4397	22.334	22.4589	22.7693	22.8424	22.6056
Q08499	PDE4D	cAMP-specific 3',5'-cyclic phosphodiesterase 4D	348	ISNTFLDKQHEVEIPSPTQKEKEKKKRPMSQ		0.646101	-0.177458		0.0336534	-0.0119629		1.3564	-0.165495	4	yes			0.999335	2.75e-62	226.4	194.27	226.4	0.66934	1314600000	19.489	19.7161	19.8869	19.4419	19.5165	19.6011	19.7319	19.7044	19.6198
Q08945	SSRP1	FACT complex subunit SSRP1	668	SRQLSESFKSKEFVSSDESSSGENKSKKKRR	yes	4.65319	1.09366	yes	4.14776	1.99623	yes	2.80662	-0.902571	2	yes			0.995721	1.48e-54	247.38	206.9	247.38	0.43782	321150000	15.6881	15.8018	15.718	16.8775	16.7638	16.8476	17.8217	17.5081	17.8668
Q08945	SSRP1	FACT complex subunit SSRP1	672	SESFKSKEFVSSDESSSGENKSKKKRRRSED	yes	2.51716	-2.53023		0.607152	-0.317818	yes	2.57785	-2.21241	2	yes			0.973637	4.83e-135	353.45	316.87	151.54	-0.6671	764360000	20.6068	19.8312	20.2416	18.1913	17.8132	17.0844	20.018	19.7785	19.9297
Q08945	SSRP1	FACT complex subunit SSRP1	444	GLKEGMNPSYDEYADSDEDQHDAYLERMKEE	yes	1.08429	0.652938		0.353842	0.240772	yes	3.87742	0.412165	4	yes			1	1.49e-110	288.11	269.11	288.11	-0.23995	4419000000	17.304	17.7077	18.2772	18.4135	18.4537	18.3805	17.9691	18.0349	18.0071
Q08945	SSRP1	FACT complex subunit SSRP1	659	SRGSSSKSSSRQLSESFKSKEFVSSDESSSG	yes	1.45015	-5.60495	yes	2.2611	-3.32896		0.568103	-2.27599	2	yes			0.999771	0.00307195	98.048	62.753	98.048	0.2232	231900000	20.8406	19.8375	19.263	10.9065	16.2048	16.0149	15.8718	17.1932	16.8892
Q08AD1	CAMSAP2	Calmodulin-regulated spectrin-associated protein 2	599	QEMSILNSNIKLNQSSPDNVTDTKGALSPIT	yes	2.46993	-0.564629	yes	1.86452	-0.381177		1.59438	-0.183452	2	yes			0.999952	7.61e-151	363.25	281.28	268.5	0.063803	1072200000	20.8173	20.6645	20.9506	20.2182	20.3201	20.2003	20.4576	20.3557	20.4755
Q08AD1	CAMSAP2	Calmodulin-regulated spectrin-associated protein 2	1019	TPPRSVDSLPRLRRFSPSQVPIQTRSFVCFG	yes	1.79599	-3.07175	yes	3.07049	-1.18702		1.14673	-1.88472	3	yes			0.995949	2.63e-06	119.46	101.66	110.78	2.3908	379070000	18.9438	19.0705	19.1438	17.5077	15.2612	15.1741	18.0934	17.8089	17.6948
Q08AD1	CAMSAP2	Calmodulin-regulated spectrin-associated protein 2	1319	SGKRTPRSESVEGFLSPSRCGSRNGEKDWEN	yes	4.31032	-3.91237	yes	4.19786	-3.96935		0.100887	0.0569747	2	yes			0.999827	1.54e-49	250.81	193.86	212.83	0.55674	431580000	18.5428	18.8029	19.1153	15.1409	14.8892	14.6938	15.1631	14.6848	14.705
Q08J23	NSUN2	tRNA (cytosine(34)-C(5))-methyltransferase	743	PDNDVTEGQRAGEPNSPDAEEANSPDVTAGC		0.802514	-0.244466		0.862614	-0.234886		0.0352862	-0.00957998	3	yes			1	3.28e-77	243.55	228.85	235.02	-0.12427	19569000000	19.4438	19.0404	19.2786	18.8798	19.1501	18.9995	19.1128	18.9522	18.9931
Q08J23	NSUN2	tRNA (cytosine(34)-C(5))-methyltransferase	751	QRAGEPNSPDAEEANSPDVTAGCDPAGVHPP		0.36621	-0.0886211		1.03677	-0.189651		0.671909	0.10103	3	yes			0.999999	3.28e-77	243.55	228.85	161.99	-0.00035947	8918100000	17.2542	17.0604	17.3308	17.0214	17.2335	17.1246	17.0729	17.0339	16.9697
Q08J23	NSUN2	tRNA (cytosine(34)-C(5))-methyltransferase	456	KLQGKSAETRESTQLSPADLTEGKPTDPSKL		0.618799	-0.208937		0.235288	-0.0829461		0.745937	-0.125991	3	yes			0.99948	3.37e-25	168.92	135.89	168.92	1.23	296640000	18.0874	18.202	18.536	17.9701	18.2027	18.0257	18.2481	18.1335	18.1949
Q08J23	NSUN2	tRNA (cytosine(34)-C(5))-methyltransferase	593	MKVINTGIKVWCRNNSGEEFDCAFRLAQEGI	yes	2.00697	-0.278938		1.24274	-0.159607		0.96831	-0.119331	2	yes			1	1.42e-129	352.52	317.77	136.81	-0.73005	365660000	17.6653	17.6555	17.7933	17.4166	17.3601	17.5006	17.5542	17.6107	17.4702
Q09161	NCBP1	Nuclear cap-binding protein subunit 1	22	SDENDGGQPHKRRKTSDANETEDHLESLICK	yes	3.18808	-2.34727	yes	2.67804	-1.15681	yes	2.22134	-1.19045	3	yes	yes		0.912994	5.1e-88	281.66	241.08	196.81	-1.1568	770830000	20.1338	20.1566	20.5468	17.5397	18.2214	18.0343	18.9387	19.1844	19.2437
Q09666	AHNAK	Neuroblast differentiation-associated protein AHNAK	5110	FDIKSPKFKAEAPLPSPKLEGELQAPDLELS	yes	2.93442	-6.05748	yes	5.76784	-4.1684	yes	1.21526	-1.88909	3	yes			1	1.08e-05	136.96	102.42	76.85	0.031147	3877300000	22.7761	22.9973	23.0079	16.8829	18.1238	15.6022	18.878	18.7072	18.691
Q09666	AHNAK	Neuroblast differentiation-associated protein AHNAK	5752	SGSKGDLKSSKASLGSLEGEAEAEASSPKGK	yes	4.55775	-2.3033	yes	4.4929	-2.66304		1.69143	0.359739	2	yes			1	1.33e-270	445.4	382.93	445.4	0.32774	881280000	19.4527	19.7856	19.6515	17.3887	17.3546	17.2365	16.8509	17.132	16.9177
Q09666	AHNAK	Neuroblast differentiation-associated protein AHNAK	5763	ASLGSLEGEAEAEASSPKGKFSLFKSKKPRH	yes	3.73762	-1.1234	yes	3.99791	-2.18578	yes	3.0876	1.06238	2	yes			0.999997	0	538.31	490.03	538.31	0.38742	5136600000	21.5342	21.7463	21.8007	20.527	20.6	20.584	19.5527	19.6809	19.2903
Q09666	AHNAK	Neuroblast differentiation-associated protein AHNAK	41	AQRDDGVFVQEVTQNSPAARTGVVKEGDQIV	yes	3.1598	-0.804134	yes	4.30899	-2.46245	yes	3.75998	1.65832	2	yes			1	4.2e-74	267.39	239.53	267.39	-0.11824	666000000	18.5418	18.304	18.4543	17.5514	17.7191	17.6171	15.7826	16.1722	15.9578
Q09666	AHNAK	Neuroblast differentiation-associated protein AHNAK	177	VDVTGREGAKDIDISSPEFKIKIPRHELTEI	yes	3.23052	-0.2381	yes	4.74098	-0.575946	yes	3.82655	0.337845	2	yes			0.999896	1.76e-88	312.95	220.51	296.96	0.047155	8715900000	22.3503	22.3127	22.371	22.0752	22.1108	22.1337	21.8001	21.7645	21.7416
Q09666	AHNAK	Neuroblast differentiation-associated protein AHNAK	5620	ALNLDTSKFAGGLHFSGPKVEGGVKGGQIGL	yes	3.39377	-3.97333	yes	4.56175	-3.48081		0.567166	-0.49252	4	yes			1	1.36e-10	138.3	110.96	126.69	1.4183	91006000	17.8266	17.935	17.6867	14.0518	13.1456	14.3308	14.6186	14.143	14.2442
Q09666	AHNAK	Neuroblast differentiation-associated protein AHNAK	93	GHHTVGLKLHRKGDRSPEPGQTWTREVFSSC		0.553218	-0.280931		0.731288	-0.314922		0.0478223	0.0339902	4	yes			1	7.39e-44	227.06	178.02	227.06	0.71779	20959000000	21.5327	21.3752	21.7965	21.6425	21.218	21.0011	20.9711	21.2858	21.5027
Q09666	AHNAK	Neuroblast differentiation-associated protein AHNAK	5731	KFNFSKPKGKGGVTGSPEASISGSKGDLKSS	yes	2.34785	-0.588754	yes	2.92148	-0.825569		2.12527	0.236815	2	yes			0.999991	3.24e-157	371.87	322.89	315.03	0.25434	10936000000	21.9291	21.8611	22.1759	21.3374	21.4614	21.4009	21.2159	21.1085	21.165
Q09666	AHNAK	Neuroblast differentiation-associated protein AHNAK	5841	GGLGSKSKGHYEVTGSDDETGKLQGSGVSLA	yes	1.5752	-0.887342	yes	2.53347	-2.02789	yes	1.34213	1.14055	3	yes			1	3.01e-67	273.88	237.77	184	-0.27412	1179500000	19.6716	19.7643	19.8772	18.5517	19.378	18.7213	17.9302	17.1424	18.1567
Q09666	AHNAK	Neuroblast differentiation-associated protein AHNAK	5448	LKGPGVDVNLKGPRISAPNVDFNLEGPKVKG	yes	3.21599	-7.09092	yes	3.74074	-5.16932	yes	1.34849	-1.9216	2	yes			1	2.24e-55	259.22	217.6	162.29	1.6598	2076300000	21.6771	21.3998	22.5262	14.1548	14.1199	16.0556	16.9676	16.7886	16.339
Q09666	AHNAK	Neuroblast differentiation-associated protein AHNAK	5782	KFSLFKSKKPRHRSNSFSDEREFSGPSTPTG	yes	1.52633	-4.06262	yes	2.89251	-2.8676		0.429276	-1.19501	2	yes			0.944204	1.32e-14	138.16	103.14	113.22	0.22182	131520000	17.4923	18.1616	18.6351	15.6864	14.6743	11.7405	14.9791	15.4028	15.3043
Q09666	AHNAK	Neuroblast differentiation-associated protein AHNAK	793	VDISGPKIDVTAPDVSIEEPEGKLKGPKFKM	yes	2.22926	-0.357587	yes	3.45342	-3.24369	yes	3.26978	2.88611	2	yes			1	1.22e-22	175.26	149.7	175.26	1.2666	38706000	16.3516	16.2991	16.4802	15.9416	16.0723	16.0443	13.421	12.5683	13.4105
Q09666	AHNAK	Neuroblast differentiation-associated protein AHNAK	2397	KAPKISMPDLDLHLKSPKAKGEVDVDVPKLE	yes	2.23882	-4.97686	yes	3.627	-0.769336	yes	1.98357	-4.20753	3	yes			1	3.4e-15	154.74	131.05	154.74	-0.028681	873010000	20.368	20.2684	20.459	17.2315	14.3653	14.5679	19.5948	19.6441	19.5485
Q09666	AHNAK	Neuroblast differentiation-associated protein AHNAK	511	QKPKISMQDVDLSLGSPKLKGDIKVSAPGVQ	yes	4.9691	-0.748495	yes	2.93347	-2.93387	yes	2.4533	2.18538	2	yes			0.999994	2.36e-54	249.7	213.42	160.55	-0.5068	1061100000	19.0386	19.0677	19.0007	18.2842	18.2551	18.3221	16.4337	16.4777	15.394
Q09666	AHNAK	Neuroblast differentiation-associated protein AHNAK	570	PRLGSPSGKTGTCRISMSEVDLNVAAPKVKG	yes	4.03242	-3.14279	yes	4.70601	-4.87558	yes	2.93118	1.73279	2	yes			0.999987	1.46e-43	227.29	182.03	215.23	-0.84872	1796900000	21.2824	21.1708	21.6324	18.3144	18.4023	17.9407	16.7698	16.2367	16.4525
Q09666	AHNAK	Neuroblast differentiation-associated protein AHNAK	135	EYQRIYTTKIKPRLKSEDGVEGDLGETQSRT	yes	4.08581	-1.34975	yes	3.17911	-0.763131	yes	3.27358	-0.586623	3	yes			1	4.27e-62	251.32	221.59	251.32	0.56423	2227000000	20.1964	20.0151	20.2454	18.7275	18.879	18.8011	19.3978	19.4499	19.3197
Q09666	AHNAK	Neuroblast differentiation-associated protein AHNAK	210	VDVETQSGKTVIRLPSGSGAASPTGSAVDIR	yes	1.85743	-2.88229	yes	1.32421	-1.40209	yes	1.3867	-1.4802	2	yes			0.999986	2.77e-94	294.75	253.35	286.73	0.19856	3196700000	17.0572	18.4916	18.538	15.9557	15.2162	14.268	16.484	16.8121	16.5845
Q09666	AHNAK	Neuroblast differentiation-associated protein AHNAK	216	SGKTVIRLPSGSGAASPTGSAVDIRAGAISA		1.7023	0.297234		0.194752	-0.0325254		1.85176	0.32976	2	yes			0.999979	5.3e-216	404.04	330.41	286.73	0.19856	18758000000	19.9635	19.9622	20.0988	20.1779	20.3481	20.3901	20.0203	20.0216	19.885
Q09666	AHNAK	Neuroblast differentiation-associated protein AHNAK	5099	MFGKMYFPDVEFDIKSPKFKAEAPLPSPKLE	yes	2.92967	-3.19698	yes	2.96428	-2.83367		0.396432	-0.363317	3	yes			1	0.000953338	86.727	73.539	86.727	-0.56648	190330000	18.0874	18.9081	18.558	15.7273	14.7218	15.5134	16.1146	15.2939	15.644
Q09666	AHNAK	Neuroblast differentiation-associated protein AHNAK	1298	IDVSGPKVDVEVPDVSLEGPEGKLKGPKFKM	yes	2.81888	-0.351644	yes	3.80465	-3.44645	yes	3.62123	3.09481	2	yes			1	1.22e-41	218.12	185.62	75.463	0.45492	29306000	16.2657	16.2459	16.3509	15.9576	15.9774	15.8724	13.3127	12.7289	12.4814
Q0JRZ9	FCHO2	F-BAR domain only protein 2	403	PAISRHSPVQMNRNLSNEELTKSKPSAPPNE	yes	3.0179	-0.551802	yes	3.98769	-0.953492	yes	4.19007	0.40169	2	yes			1	1.1e-33	236.7	155.94	113.07	0.88732	4449500000	22.1761	22.009	22.2016	21.5484	21.6136	21.5693	21.1718	21.1551	21.1994
Q12769	NUP160	Nuclear pore complex protein Nup160	1157	IVQPVSGAVYDRPGASPKRNHDGECTAAPTN	yes	2.79996	-0.473597	yes	2.2665	-0.339911		0.713079	-0.133685	4	yes			0.999994	1.56e-19	150.82	124.33	150.82	0.68312	418060000	17.619	17.6652	17.6502	17.1071	17.1143	17.2923	17.3691	17.3618	17.1838
Q12770	SCAP	Sterol regulatory element-binding protein cleavage-activating protein	851	RLSDGGKAGPEEPGDSPPLRHRPRGPPPPSL		0.585037	-0.0776812		0.198912	-0.0264498		0.55712	-0.0512314	2	yes			1	2.84e-41	242.48	218.87	242.48	-0.28616	551490000	18.2332	18.1796	18.3404	18.1353	18.2448	18.1401	18.2566	18.1889	18.2284
Q12770	SCAP	Sterol regulatory element-binding protein cleavage-activating protein	822	DCLTRIPRPGRQRRDSGVGSGLEAQESWERL	yes	3.16249	-2.58053	yes	4.17091	-1.38713	yes	1.95951	-1.19339	3	yes			0.999996	7.3e-62	243.72	206.32	243.72	0.13654	198170000	16.044	15.9865	16.2165	14.0018	13.3933	13.1104	14.754	14.7174	14.6142
Q12774	ARHGEF5	Rho guanine nucleotide exchange factor 5	450	TQTESRAEELSPAALSPSLEPIRCSHQPISL		1.63359	-0.248664	yes	2.95709	-0.583457		2.26984	0.334794	2	yes			0.998983	4.9e-141	349.09	329.45	314.72	0.17175	278600000	18.8318	18.6651	18.8254	18.4441	18.591	18.5412	18.272	18.1251	18.1749
Q12774	ARHGEF5	Rho guanine nucleotide exchange factor 5	1126	SQQRLESLSETPGPSSPRQPRKALVSSESYL	yes	5.10428	-1.08541	yes	5.18201	-2.92954	yes	4.38259	1.84413	2	yes			0.991987	7.23e-44	228.11	191.43	225.6	-0.90193	766430000	18.8675	18.8954	18.9556	17.8594	17.8315	17.7713	16.083	16.052	15.7949
Q12774	ARHGEF5	Rho guanine nucleotide exchange factor 5	983	LRRTTPQQGASGPGRSPVGQARQPEKPSHLH	yes	4.14677	-0.862255	yes	4.13069	-0.854223		0.0902949	-0.00803248	3	yes			0.999998	8.41e-34	205.25	183.09	205.25	0.84838	558830000	15.511	15.4212	15.5791	14.6592	14.6682	14.597	14.6318	14.6228	14.694
Q12774	ARHGEF5	Rho guanine nucleotide exchange factor 5	184	EEETSSDNSGQTRYYSPCEEHPAETNQNEGS		1.82272	-0.236101		2.17587	-0.298611		0.369405	0.0625092	3	yes			0.999999	2.39e-73	249.4	220.28	143.35	0.2684	411410000	15.7953	15.7185	15.8125	15.4399	15.5994	15.5787	15.5762	15.4168	15.4375
Q12792	TWF1	Twinfilin-1	143	DVSLHGYKKYLLSQSSPAPLTAAEEELRQIK		0.810164	-0.1015	yes	3.83584	-1.89408	yes	3.72013	1.79258	2	yes			0.994772	1.28e-23	177.6	152.07	177.6	-0.044011	249020000	17.2834	17.1751	17.2943	17.07	17.2208	17.1577	15.5303	15.4347	15.1057
Q12802	AKAP13	A-kinase anchor protein 13	983	ISADCAKDKALQLSNSPGASSAFLKAETEHN		1.56378	-0.322079		0.738814	-0.152657		1.15183	-0.169423	2	yes			0.999998	6.39e-74	275.69	223.92	252.33	1.124	537530000	19.9105	19.785	20.0657	19.5054	19.6713	19.6183	19.8607	19.6948	19.7478
Q12802	AKAP13	A-kinase anchor protein 13	1565	VLRSSMRSLSPFRRHSWGPGKNAASDAEMNH	yes	2.16158	-1.45103	yes	2.38435	-1.22367		0.331657	-0.227354	3	yes	yes	14-3-3 beta(INDUCES); 14-3-3 gamma(INDUCES)	1	0.00496251	81.525	64.893	63.408	1.4991	123250000	14.7404	14.8896	15.2387	13.9512	13.445	13.1194	13.9428	13.802	13.4529
Q12802	AKAP13	A-kinase anchor protein 13	2728	PSIAKSGSLDSELSVSPKRNSISRTHKDKGP	yes	4.49627	-1.60579	yes	3.02739	-0.442645	yes	4.09642	-1.16314	2	yes			1	2.06e-50	250.78	167.28	193.45	0.33386	2609200000	21.6026	21.6548	21.7467	19.9339	20.1091	20.1437	21.1819	21.2777	21.2166
Q12802	AKAP13	A-kinase anchor protein 13	1559	VPANCSVLRSSMRSLSPFRRHSWGPGKNAAS	yes	3.14654	-7.216	yes	2.88152	-0.955783	yes	2.92851	-6.26022	3	yes			0.999989	0.000644363	114.89	55.649	114.89	0.10676	731870000	19.4515	19.0541	19.1874	10.5167	12.9718	12.5566	18.2844	18.3117	18.2296
Q12802	AKAP13	A-kinase anchor protein 13	1647	HPFSGEERVDSLVSLSEEDLESDQREHRMFD	yes	2.67068	-0.67625	yes	2.06227	-1.13861		0.913093	0.462356	2	yes			0.999992	3.38e-73	254.72	229.01	254.72	-0.66416	98319000	15.1696	15.3637	15.3896	14.7113	14.6829	14.5	14.5112	13.7396	14.2563
Q12830	BPTF	Nucleosome-remodeling factor subunit BPTF	1300	KLYPKDRVLDDVSIRSPETKCPKQNSIENDI		1.58757	-0.226656	yes	2.28229	-0.362466		1.15691	0.13581	3	yes			0.998769	8.35e-07	116.86	86.424	116.86	-0.098047	86839000	17.3468	17.3369	17.4995	17.1178	17.1408	17.2447	17.0819	17.0589	16.955
Q12846	STX4	Syntaxin-4	117	KAIEPQKEEADENYNSVNTRMRKTQHGVLSQ		1.11609	-0.183353	yes	1.95995	-0.346326		1.2326	0.162972	3	yes			0.999988	4.65e-69	257.51	232.02	257.51	0.4031	602810000	16.991	16.7763	16.9261	16.6273	16.7485	16.7675	16.6386	16.5174	16.4984
Q12851	MAP4K2	Mitogen-activated protein kinase kinase kinase kinase 2	328	TIHSRGQHGPAERTPSEIQFHQVKFGAPRRK		1.30008	-0.30375		1.07949	-0.251418		0.312223	-0.0523313	3	yes			0.975849	0.00102221	92.039	67.48	82.069	-0.21906	53947000	15.4064	15.3311	15.6561	15.1144	15.2576	15.1104	15.2595	15.1163	15.2635
Q12857	NFIA	Nuclear factor 1 A-type	265	ESSSYYSMSPGAMRRSLPSTSSTSSTKRLKS	yes	3.04076	-5.07986	yes	3.613	-4.13535		0.810615	-0.944516	2	yes			0.999439	0.0262122	51.218	16.331	51.218	1.0857	44348000	17.0361	17.4723	17.9904	12.6967	11.4395	13.1231	13.7381	13.2098	13.1449
Q12872	SFSWAP	Splicing factor, suppressor of white-apricot homolog	909	PVESRGSSQERSRGVSQEKEAQISSAIVSSV	yes	3.56834	-1.41131	yes	3.39797	-1.40645		0.021332	-0.00486056	3	yes			0.999999	4.59e-19	163.46	132.92	163.46	0.29614	63661000	17.0437	17.2807	17.4232	15.8816	15.8694	15.7628	15.9377	15.8747	15.716
Q12888	TP53BP1	Tumor suppressor p53-binding protein 1	552	DEDGENTQIEDTEPMSPVLNSKFVPAENDSI		0.266954	0.0844784		0.744917	0.126734		0.137585	-0.042256	3	yes			0.999419	2.11e-06	109.08	85.629	109.08	0.2835	41756000	14.0192	13.9461	14.1763	14.1293	14.3177	13.948	14.1051	14.1782	14.2384
Q12888	TP53BP1	Tumor suppressor p53-binding protein 1	500	LTVECSKTSEIEPKNSPEDLGLSLTGDSCKL		1.61447	0.283831	yes	2.98188	0.779692	yes	2.2495	-0.49586	2	yes			1	1.83e-32	204.78	170.6	146.1	1.0488	108680000	16.2883	16.3963	16.4851	16.7753	16.6673	16.5785	17.2928	17.1715	17.0444
Q12888	TP53BP1	Tumor suppressor p53-binding protein 1	265	KEQNPPPARSEDMPFSPKASVAAMEAKEQLS	yes	2.22352	-0.414753	yes	2.20979	-0.411109		0.0671916	-0.00364367	2	yes			1	0.000336009	120.86	65.541	115.29	0.79492	496640000	20.5185	20.5175	20.7481	20.1734	20.1608	20.2057	20.1902	20.2028	20.1579
Q12888	TP53BP1	Tumor suppressor p53-binding protein 1	380	PSPDAFRSTPFIVPSSPTEQEGRQDKPMDTS		0.266263	-0.063446		0.834774	-0.135281		0.484109	0.0718352	2	yes	yes	SCAI(INDUCES)	0.948302	2.32e-103	308.42	256.49	300.03	0.24425	1260000000	19.5782	19.5262	19.7654	19.4706	19.6779	19.5309	19.5266	19.471	19.4663
Q12894	IFRD2	Interferon-related developmental regulator 2	95	RRGGGARSSAQADSGSSDDEAASEARSTASE	yes	1.478	-0.854133		0.732575	-0.422611		1.60821	-0.431522	2	yes			0.957832	7.27e-69	257.37	238.79	216.65	-0.44073	594400000	17.7791	16.9415	17.5681	16.6046	16.7186	16.4032	16.9896	16.8757	17.1556
Q12894	IFRD2	Interferon-related developmental regulator 2	102	SSAQADSGSSDDEAASEARSTASECPSLLST	yes	1.9824	-6.56682	yes	4.85999	-5.91691		0.170779	-0.649913	2				1	1.89e-148	349.34	324.88	349.34	0.56664	169520000	17.937	17.9516	18.4892	12.8487	13.1282	8.70045	12.4562	12.2091	11.9618
Q12906	ILF3	Interleukin enhancer-binding factor 3	382	ITPMKRPMEEDGEEKSPSKKKKKIQKKEEKA	yes	2.96918	-0.971588		1.12327	0.394122	yes	2.73957	-1.36571	3	yes			0.995448	2.83e-23	186.97	166.53	120.9	-0.0097054	5063600000	17.6298	17.4917	17.4491	16.4236	16.7516	16.4807	17.6981	17.8362	18.2188
Q12982	BNIP2	BCL2/adenovirus E1B 19 kDa protein-interacting protein 2	114	DDLPKPKTTEVIRKGSITEYTAAEEKEDGRR	yes	3.89138	-1.50801	yes	3.75045	-3.59269	yes	2.83527	2.08468	2	yes			0.99879	1.61e-31	221.13	129.77	123.29	-1.1444	736150000	19.2131	19.114	19.3653	17.7405	17.8396	17.5883	15.6859	16.0579	15.1706
Q12986	NFX1	Transcriptional repressor NF-X1	326	DQEKCTVRRQDPQVVSPFSRGKQNHVLKNVE	yes	1.27877	-2.14928	yes	1.9726	-2.17726		0.0125472	0.0279837	3	yes			0.996051	0.00054385	89.484	60.695	89.484	0.26755	309140000	16.2702	14.9681	15.9736	13.6573	14.7345	12.3724	13.8804	13.0086	13.7912
Q12986	NFX1	Transcriptional repressor NF-X1	95	PKSQQTSFQSSPCNKSPKSHGLQNQPWQKLR	yes	3.77735	-6.46863	yes	2.01291	-0.478141	yes	3.60876	-5.99048	3	yes			0.999978	1e-15	153.19	130.02	153.19	-0.045464	234330000	17.8502	17.8424	17.8037	10.6072	11.2473	12.236	17.3441	17.5353	17.1825
Q12996	CSTF3	Cleavage stimulation factor subunit 3	691	SNAVLTKAVKRPNEDSDEDEEKGAVVPPVHD		0.102884	-0.027516		0.0779308	0.0306307		0.195384	-0.0581468	4	yes			1	1.76e-37	201.63	181.36	201.63	-0.42295	1633200000	18.4886	18.6728	18.7896	18.6819	18.5473	18.6392	18.8886	18.6231	18.5312
Q13017	ARHGAP5	Rho GTPase-activating protein 5	1218	PVETWKGGIDNPAITSDQELDDKKMKKKTHK	yes	4.21297	-0.537507	yes	3.69213	-2.92888	yes	3.36158	2.39137	3	yes			0.989724	7.99e-43	219.64	176.52	166.01	-0.74302	1813300000	20.8392	20.8346	20.925	20.3437	20.3276	20.3151	18.2272	18.0877	17.4973
Q13017	ARHGAP5	Rho GTPase-activating protein 5	765	LRGVLESVKHNLDVVSPIPANKDLSEADLRI	yes	2.25401	-0.30574	yes	2.93164	-1.77369	yes	2.63948	1.46795	4	yes			0.999997	1.05e-09	130.9	114.5	130.9	0.13758	57920000	16.3466	16.4704	16.4944	16.0693	16.1805	16.1444	15.0401	14.635	14.3152
Q13033	STRN3	Striatin-3	229	SVETKNLEQILNGGESPKQKGQEIKRSSGDV	yes	3.1516	-0.487721		1.69918	-0.193841		2.23684	-0.29388	3	yes			1	6.59e-56	249.2	205.24	74.776	0.096337	746180000	18.7317	18.6149	18.6927	18.1762	18.1345	18.2656	18.5018	18.5435	18.4124
Q13045	FLII	Protein flightless-1 homolog	856	VLTVDYTRNAEAVLQSPGLSGKVKRDAEKKD	yes	3.87089	-0.948448	yes	4.04536	-1.05018		1.3256	0.10173	2	yes			0.999999	1.96e-54	242.9	213.37	234.36	-0.38448	467680000	20.7695	20.578	20.7489	19.7255	19.7243	19.8011	19.6734	19.6746	19.5978
Q13098	GPS1	COP9 signalosome complex subunit 1	474	VLRNQIHVKSPPREGSQGELTPANSQSRMST	yes	2.78193	-0.666165	yes	2.58665	-0.377803		1.57143	-0.288362	2	yes	yes		1	3.3e-116	332.61	285.14	190.46	2.2935	2110700000	18.9328	18.9611	19.0765	18.4048	18.3962	18.1709	18.6685	18.6215	18.5469
Q13098	GPS1	COP9 signalosome complex subunit 1	468	MMLRAAVLRNQIHVKSPPREGSQGELTPANS		0.639546	-0.144114		0.291505	-0.0647494		0.440214	-0.0793648	4	yes			0.999736	3.66e-22	168.5	149.89	167.56	-1.1809	1706400000	17.4164	17.2761	17.1434	17.1242	17.0288	17.2505	17.1807	17.2995	17.1615
Q13112	CHAF1B	Chromatin assembly factor 1 subunit B	410	PDTAKKTKSQTHRGSSPGPRPVEGTPASRTQ	yes	6.80869	-8.28562	yes	4.30313	-0.957769	yes	6.7227	-7.32785	3	yes			0.981978	6.68e-07	117.65	97.812	110.74	0.44088	6486100000	21.6476	21.4906	21.5869	13.4451	13.305	13.1182	20.6351	20.6471	20.5696
Q13131	PRKAA1	5'-AMP-activated protein kinase catalytic subunit alpha-1	356	NRRIMNEAKDFYLATSPPDSFLDDHHLTRPH		0.379975	0.335928		1.93971	-0.3196		0.80446	0.655528	5	yes			0.994148	1.19e-13	145.67	131.31	145.67	-0.2873	276430000	15.5566	15.4734	15.5301	15.3038	16.5603	15.7038	15.3324	15.1628	15.1061
Q13131	PRKAA1	5'-AMP-activated protein kinase catalytic subunit alpha-1	496	ITEAKSGTATPQRSGSVSNYRSCQRSDSDAE	yes	1.90688	-2.01419	yes	3.19475	-1.82222		0.164107	-0.191969	2	yes	yes		0.973822	7.66e-05	132.39	70.283	122.94	-0.43046	223810000	15.4294	15.6366	16.0134	14.0499	14.1713	12.8155	13.9795	13.9162	13.7171
Q13136	PPFIA1	Liprin-alpha-1	763	ALRLDRLHKGALHTVSHEDIRDIRNSTGSQD	yes	2.54465	-2.32124	yes	1.53655	-2.45873		0.073797	0.137494	3	yes			0.999978	9.65e-30	208.15	158.73	198.23	0.44725	918900000	18.9387	19.8551	20.0806	17.3479	17.3941	17.1686	18.3105	16.0589	17.1287
Q13136	PPFIA1	Liprin-alpha-1	708	SPPGSGRSTPRRIPHSPAREVDRLGVMTLLP		0.0130168	-0.0440426		0.301007	-0.221675		0.0550735	0.177632	3	yes			1	0.0234257	52.247	33.115	40.715	-0.29559	24405000	10.7621	11.4556	11.4233	10.0284	13.3595	10.121	10.9419	11.3542	10.6799
Q13137	CALCOCO2	Calcium-binding and coiled-coil domain-containing protein 2	445	PATEKQIFEDHVFCHSL______________	yes	1.50458	-0.605546	yes	2.00769	-0.96953		0.806733	0.363984	3	yes			1	4.08e-05	110.38	98.218	55.213	-0.7591	24503000	15.0396	14.7508	15.2034	14.2432	14.6534	14.2805	14.3532	13.8723	13.8597
Q13144	EIF2B5	Translation initiation factor eIF-2B subunit epsilon	544	SEQSMDSEEPDSRGGSPQMDDIKVFQNEVLG	yes	3.71666	2.03884	yes	4.33054	3.00656	yes	2.67877	-0.967723	4	yes			1	3.06e-57	240.4	216.77	186.86	0.27507	3797600000	19.5926	19.772	20.0204	21.7166	22.0167	21.7683	22.6783	22.726	23.0004
Q13153	PAK1	Serine/threonine-protein kinase PAK 1	144	EFYNSKKTSNSQKYMSFTDKSAEDYNSSNAL	yes	1.61471	-0.427713	yes	1.851	-0.526079		0.644262	0.0983658	2	yes	yes		0.999174	0.00573342	100.02	63.46	71.451	0.10275	136370000	18.7937	18.8383	19.1552	18.4178	18.5464	18.5399	18.448	18.2939	18.4671
Q13177	PAK2	Serine/threonine-protein kinase PAK 2;PAK-2p27;PAK-2p34	58	VPEEKKPRHKIISIFSGTEKGSKKKEKERPE	yes	2.86761	-2.02969	yes	2.94301	-1.29681		1.3424	-0.732883	2	yes			0.998545	9.15e-19	196.38	126.28	196.38	-0.071179	203990000	15.3312	15.7053	15.5846	13.0536	13.6895	13.7889	14.4527	14.0786	14.1994
Q13177	PAK2	Serine/threonine-protein kinase PAK 2;PAK-2p27;PAK-2p34	141	VLKFYDSNTVKQKYLSFTPPEKDGFPSGTPA	yes	1.96627	-0.417642	yes	2.25683	-0.557326		1.16981	0.139684	3	yes	yes		0.999902	2.33e-57	239.47	218.71	220.49	-0.23597	11861000000	20.3271	20.2063	20.5133	19.9052	19.9817	19.9069	19.8528	19.6921	19.8298
Q13177	PAK2	Serine/threonine-protein kinase PAK 2;PAK-2p27;PAK-2p34	197	VIAPRPDHTKSIYTRSVIDPVPAPVGDSHVD	yes	1.1129	-1.36154		0.595008	-0.577721		0.608584	-0.783819	3	yes			1	2.07e-102	285.28	249.03	262.38	-1.6947	771490000	13.8754	14.8203	14.7564	12.1474	13.5769	13.6431	14.5241	13.5792	13.6156
Q13185	CBX3	Chromobox protein homolog 3	93	NSQKAGKEKDGTKRKSLSDSESDDSKSKKKR	yes	2.16926	-1.41808		0.199069	0.139582	yes	1.87144	-1.55766	2	yes	yes	Ku70(NOT_REPORTED)	0.999956	3.39e-50	259.75	226.01	230.59	0.2823	630750000	15.0855	15.3164	15.3334	13.523	14.3525	13.6055	15.2511	15.0202	15.8827
Q13185	CBX3	Chromobox protein homolog 3	95	QKAGKEKDGTKRKSLSDSESDDSKSKKKRDA	yes	1.78782	-0.552713		0.0984752	-0.0375328	yes	1.89047	-0.515181	2	yes			0.997952	7.27e-27	215.53	170.67	115.14	-0.22475	1429600000	16.0931	16.4013	16.4313	15.5824	15.8386	15.8465	16.1041	16.3585	16.3506
Q13188	STK3	Serine/threonine-protein kinase 3;Serine/threonine-protein kinase 3 36kDa subunit;Serine/threonine-protein kinase 3 20kDa subunit	316	RHEEQQRELEEEEENSDEDELDSHTMVKTSV		0.889474	-0.121923		0.790248	-0.106796		0.114297	-0.0151265	5	yes			1	5.65e-111	286.54	259.43	221.59	0.01499	2577700000	18.5485	18.5078	18.6839	18.3956	18.5179	18.4609	18.5325	18.4202	18.4671
Q13200	PSMD2	26S proteasome non-ATPase regulatory subunit 2	361	DDIYKTHLENNRFGGSGSQVDSARMNLASSF	yes	1.92536	-0.88196	yes	2.64715	-1.32369	yes	2.03044	0.441725	2	yes			0.907685	3.48e-17	177.93	156.55	177.93	-0.36811	172770000	17.2817	17.3213	17.8536	16.6014	16.7448	16.4645	16.1212	16.107	16.2572
Q13233	MAP3K1	Mitogen-activated protein kinase kinase kinase 1	21	GNRASSSGFPGARATSPEAGGGGGALKASSA	yes	1.00864	-1.07744		0.69098	-0.3738		0.679516	-0.703637	2	yes			0.999443	8.17e-28	195.87	162.65	195.87	0.2329	273080000	19.9964	19.2721	19.751	18.9559	19.1373	17.694	19.2774	19.096	19.5247
Q13242	SRSF9	Serine/arginine-rich splicing factor 9	211	RSGSRGRDSPYQSRGSPHYFSPFRPY_____	yes	1.93176	-3.48672	yes	1.53833	-2.46087		0.73404	-1.02584	3	yes			1	3.48e-17	173.25	144.67	153.09	0.5698	1094400000	17.7024	19.0851	19.8067	16.3682	14.9602	14.8056	17.1214	16.3662	15.7239
Q13242	SRSF9	Serine/arginine-rich splicing factor 9	189	EGETSYIRVYPERSTSYGYSRSRSGSRGRDS	yes	2.15947	-6.19483	yes	2.23324	-4.36985		0.720068	-1.82498	2	yes			0.972218	3.07e-05	142.98	95.113	112.36	0.0022245	162290000	18.9498	20.4898	21.052	15.7808	13.9349	12.1914	16.8194	15.4247	15.1379
Q13243	SRSF5	Serine/arginine-rich splicing factor 5	231	RSRSRSRSRSKSRSVSRSPVPEKSQKRGSSS	yes	3.78967	-7.45806	yes	3.35984	-2.92105	yes	3.17941	-4.53702	3	yes			0.990572	4.98e-05	117.08	90.192	85.742	0.3725	838780000	20.6565	20.0275	19.7443	11.8522	13.4822	12.7197	17.2817	17.1281	17.2553
Q13243	SRSF5	Serine/arginine-rich splicing factor 5	233	RSRSRSRSKSRSVSRSPVPEKSQKRGSSSRS	yes	3.66418	-6.37463		0.280808	0.254087	yes	3.384	-6.62871	3	yes			0.999869	0.000524329	102.45	72.645	85.742	0.3725	1748400000	18.9774	18.7745	18.8604	13.3915	12.4171	11.6798	18.7005	18.8345	19.8395
Q13247	SRSF6	Serine/arginine-rich splicing factor 6	301	KGDIKSKSRSRSQSRSNSPLPVPPSKARSVS	yes	1.96118	-4.30097	yes	2.89861	-2.51967		0.838633	-1.7813	2	yes			0.999342	2.33e-05	119.32	100.54	119.32	0.31175	442630000	20.9716	21.461	21.3577	18.7401	16.6397	15.5076	19.2611	18.6368	18.3333
Q13263	TRIM28	Transcription intermediary factor 1-beta	50	APSAAASASASAAASSPAGGGAEALELLEHC	yes	1.51723	-1.13055	yes	1.39077	-1.19145		0.0601583	0.0609001	3	yes			0.999875	1.36e-180	344.18	320.7	344.18	0.053654	3321300000	17.4904	18.3157	17.4708	16.8732	16.2266	16.7854	16.8091	15.9966	16.8969
Q13263	TRIM28	Transcription intermediary factor 1-beta	473	YSSAEPHVSGVKRSRSGEGEVSGLMRKVPRV	yes	2.29901	-1.64155		1.21918	-0.400359	yes	1.92611	-1.24119	2	yes	yes	HP1 alpha(DISRUPTS)	1	3.05e-13	154.33	134.12	122.18	0.36063	2300200000	20.2248	20.6016	20.5796	19.348	18.6689	18.4644	19.9365	20.2511	20.0173
Q13283	G3BP1	Ras GTPase-activating protein-binding protein 1	232	PVLEETAPEDAQKSSSPAPADIAQTVQEDLR	yes	2.32839	-0.441158	yes	2.20972	-0.408967		0.242873	-0.032191	2	yes	yes	G3BP-1(DISRUPTS)	0.99991	4.38e-216	405.05	347.95	379.59	-0.9427	196610000000	20.3856	20.1515	20.2924	19.762	19.8804	19.8637	19.9409	19.8225	19.8392
Q13283	G3BP1	Ras GTPase-activating protein-binding protein 1	149	QDEVFGGFVTEPQEESEEEVEEPEERQQTPE		0.837972	-0.132334		0.630476	-0.0926704		0.374581	-0.0396633	3	yes	yes	G3BP-1(DISRUPTS); CAPRIN1(DISRUPTS); USP10(INDUCES)	0.999995	8.48e-28	170.74	155.1	158.61	0.29304	7926100000	19.2217	19.1215	19.3374	19.0485	19.1709	19.0643	19.1638	19.0908	19.1481
Q13286	CLN3	Battenin	12	____MGGCAGSRRRFSDSEGEETVPEPRLPL	yes	1.717	-0.34726		0.918525	-0.179956		1.36242	-0.167304	3	yes			0.999912	1.45e-15	143.46	118.25	96.131	0.011842	162110000	16.5913	16.3602	16.6189	16.1064	16.1753	16.2469	16.4133	16.3444	16.2728
Q13286	CLN3	Battenin	14	__MGGCAGSRRRFSDSEGEETVPEPRLPLLD	yes	2.32956	-0.473989		1.21393	-0.214834		1.39546	-0.259155	2	yes			0.999986	2.6e-81	292.63	258.02	292.63	-0.42799	1483500000	17.8889	17.6987	17.8305	17.2184	17.4284	17.3493	17.7048	17.4948	17.5739
Q13371	PDCL	Phosducin-like protein	25	GEKLQYYYSSSEDEDSDHEDKDRGRCAPASS		1.19935	0.218953		0.223141	0.0305023		1.03132	0.188451	4	yes			1	4.44e-85	266.17	250.85	266.17	0.74121	2816000000	19.7819	19.7229	19.8534	19.9039	20.1563	19.9548	19.8207	19.8797	19.7492
Q13393	PLD1	Phospholipase D1	629	EQGLTRPHADTGSIRSLQTGVGELHGETRFW	yes	2.50803	-1.25591	yes	2.08634	-1.10795		0.383756	-0.147961	3	yes			0.998308	4.24e-07	125.91	103.71	125.91	-1.8326	118900000	16.4423	16.0179	16.6222	15.0025	15.267	15.0453	14.9897	15.4672	15.3017
Q13425	SNTB2	Beta-2-syntrophin	95	GDSLPGSPSRGLGPPSPPAPPRGPAGEAGAS		0.85971	-0.29457		0.640161	-0.225992		0.314079	-0.0685787	4	yes			1	3.04e-07	130.56	110.36	46.01	-0.16328	712690000	17.6197	17.5221	18.0014	17.3034	17.5203	17.4357	17.6048	17.3879	17.4724
Q13425	SNTB2	Beta-2-syntrophin	110	SPPAPPRGPAGEAGASPPVRRVRVVKQEAGG		0.896348	-0.217972		0.641935	-0.160189		0.367702	-0.0577838	3	yes			1	1.81e-13	158.31	137.53	137.17	0.15655	2844900000	18.6504	18.5891	18.9243	18.4787	18.5949	18.4364	18.5838	18.4734	18.6261
Q13427	PPIG	Peptidyl-prolyl cis-trans isomerase G	687	NSSNNSREKKADRDQSPFSKIKQSSQDNELK	yes	2.00085	-2.84583	yes	2.85376	-1.49316		1.01775	-1.35268	2	yes			0.99632	2.6e-07	150.81	70.356	150.81	1.1129	137250000	17.0844	17.4537	17.4275	14.4445	15.5414	13.4422	15.5573	15.8648	16.064
Q13427	PPIG	Peptidyl-prolyl cis-trans isomerase G	397	KGDKSELNEIKENQRSPVRVKERKITDHRNV	yes	2.01586	-3.11322		0.179205	-0.0872987	yes	1.97803	-3.02592	4	yes			1	4.07e-22	174.02	137.42	174.02	-0.78225	522220000	17.9186	18.208	18.387	16.3568	14.5576	14.2597	18.3332	17.98	17.9386
Q13428	TCOF1	Treacle protein	906	GKTHQIRAALAPAKESPRKGAAPTPPGKTGP	yes	1.31104	-1.52502	yes	1.44749	-1.93842		0.242156	0.413398	3	yes			1	8.98e-05	109.83	89.739	101.62	0.35465	572220000	19.5106	19.5536	20.5493	18.7056	18.8359	17.4969	18.8788	17.0792	17.8401
Q13428	TCOF1	Treacle protein	381	GKTSQVGAASAPAKESPRKGAAPAPPGKTGP	yes	1.36983	-0.866066	yes	2.58546	-0.849427		0.020368	-0.0166391	3	yes			1	1.67e-31	193.64	173.88	186.7	-0.32351	3496000000	21.2211	21.1307	21.53	20.6545	20.7378	19.8913	20.462	20.3701	20.5013
Q13428	TCOF1	Treacle protein	1378	KKKKLGAGEGGEASVSPEKTSTTSKGKAKRD	yes	1.92048	-0.379582		0.6813	-0.130315		3.75964	-0.249267	2	yes			0.999998	1.61e-82	293.77	242.56	293.77	-0.61721	2003600000	20.5454	20.4786	20.7633	20.2327	20.2255	20.1904	20.449	20.4562	20.4913
Q13428	TCOF1	Treacle protein	1350	KESSRKGWESRKRKLSGDQPAARTPRSKKKK	yes	2.43938	-2.71913		0.423486	0.151175	yes	2.44665	-2.87031	3	yes			1	6.67e-07	138.21	101.07	98.531	0.53092	331470000	14.7182	14.6125	14.6095	12.3631	11.0402	12.3795	14.6774	14.6239	15.0924
Q13428	TCOF1	Treacle protein	156	HPATGKTVANLLSGKSPRKSAEPSANTTLVS	yes	1.7779	-5.60479	yes	2.88522	-0.481026	yes	1.64974	-5.12376	3	yes			1	4.53e-30	213.02	184.39	213.02	0.0053388	1887000000	20.5398	20.4949	20.467	17.3723	14.8443	12.4708	19.9718	20.1312	19.9558
Q13433	SLC39A6	Zinc transporter ZIP6	478	DVEIKKQLSKYESQLSTNEEKVDTDDRTEGY	yes	4.27753	-4.16801	yes	6.39085	-3.08262	yes	2.04611	-1.08539	4	yes			0.982912	1.22e-59	231.68	211.65	221.69	-0.18585	1326800000	19.1531	19.1895	19.2664	15.4321	14.6507	15.0222	16.1908	16.066	16.1043
Q13439	GOLGA4	Golgin subfamily A member 4	266	LEPQAEVFTKEENPESDGEPVVEDGTSVKTL		0.874103	-0.0833397	yes	1.78208	-0.652099		1.58967	0.568759	2	yes			1	6.38e-96	287.37	250.22	249.06	-0.56979	77246000	16.7355	16.6593	16.7646	16.6208	16.697	16.5917	16.3885	15.9349	15.8798
Q13439	GOLGA4	Golgin subfamily A member 4	71	GDTQSFAQKLQLRVPSVESLFRSPIKESLFR	yes	1.99956	-1.70145	yes	1.67103	-1.71523		0.0110234	0.0137761	2	yes			0.999996	0.00024677	115.57	71.371	111.27	0.33557	126560000	14.3666	15.1783	15.3534	13.673	13.148	12.9729	13.9597	12.9009	12.8919
Q13439	GOLGA4	Golgin subfamily A member 4	41	SSNSSTPTRMRSRTSSFTEQLDEGTPNRESG	yes	4.05502	-1.21845	yes	2.83862	-1.75623		1.12477	0.537779	2	yes			0.998662	5.75e-156	358.02	305.23	358.02	-0.030033	199910000	16.2254	16.2161	16.3816	15.1049	15.1142	14.9487	14.9542	14.2791	14.3211
Q13442	PDAP1	28 kDa heat- and acid-stable phosphoprotein	57	EGGDGAAGDPKKEKKSLDSDESEDEEDDYQQ		0.151373	-0.0911614		0.290414	-0.0724897		0.0277733	-0.0186717	2	yes			0.987912	4.46e-10	119.87	90.943	113.59	-1.5652	150460000	15.1064	14.9041	14.891	14.5623	15.284	14.7817	15.0215	14.7686	14.8938
Q13442	PDAP1	28 kDa heat- and acid-stable phosphoprotein	60	DGAAGDPKKEKKSLDSDESEDEEDDYQQKRK	yes	1.97824	0.685795		1.00228	0.326549		1.11789	0.359246	3	yes			0.9995	2.51e-54	233.45	193.05	112.45	-0.01478	1482800000	17.1114	17.012	17.3743	17.7023	18.0558	17.797	17.547	17.6464	17.2841
Q13443	ADAM9	Disintegrin and metalloproteinase domain-containing protein 9	758	QANPSRQPGSVPRHVSPVTPPREVPIYANRF	yes	1.08093	-1.1217		1.30807	-0.598623		0.49769	-0.523073	3	yes			0.999999	0.000443008	110.08	99.204	110.08	0.51954	578900000	18.0699	17.4191	17.8568	17.03	17.1834	15.7674	17.1746	17.0212	17.3541
Q13459	MYO9B	Unconventional myosin-IXb	1290	KSKPCGSPRVQEKPDSPGGSTQIQRYLDAER	yes	4.09573	-2.86145	yes	1.84615	-0.38262	yes	3.85657	-2.47883	3	yes			0.995467	8.83e-51	229.59	187.63	229.59	0.16684	209280000	18.6985	18.4876	18.516	15.6774	15.998	15.4423	18.2907	18.1947	18.0688
Q13480	GAB1	GRB2-associated-binding protein 1	381	ASDTDSSYCIPTAGMSPSRSNTISTVDLNKL		1.15675	-0.385211	yes	2.3753	-0.93473	yes	3.32002	0.549519	2	yes			0.996224	5.42e-102	280.62	251.28	280.62	0.13391	245900000	17.9127	17.6015	18.1305	17.4346	17.5315	17.523	17.0275	16.9306	16.8825
Q13495	MAMLD1	Mastermind-like domain-containing protein 1	676	GNSFTSRQDPQPGDVSPSNITHVDKACKLGE		0.646675	-0.170918	yes	4.90676	-1.9624	yes	4.12473	1.79148	3	yes			0.999703	2.02e-42	216.65	181.48	216.65	0.13152	164900000	18.0155	17.8056	17.9776	17.685	17.9612	17.6398	15.8971	16.0188	15.9956
Q13501	SQSTM1	Sequestosome-1	272	IDVEHGGKRSRLTPVSPESSSTEEKSSSQPS		0.941983	0.141115		0.0566116	0.0103639		0.868187	0.130751	2	yes	yes	mTOR(INDUCES); Raptor(INDUCES); TRAF6(INDUCES)	0.999992	1.15e-133	337.74	274.56	337.74	0.63944	12414000000	22.0745	21.9732	22.1253	22.121	22.3024	22.173	22.0512	22.1525	22.0004
Q13501	SQSTM1	Sequestosome-1	249	VNFLKNVGESVAAALSPLGIEVDIDVEHGGK	yes	2.89442	-0.358644		2.15026	-0.225557		1.11483	-0.133087	4	yes			1	3.45e-29	186.39	168.87	185.19	-0.2768	621210000	17.4275	17.4059	17.4733	17.0151	17.151	17.0646	17.2718	17.1359	17.2223
Q13501	SQSTM1	Sequestosome-1	24	YLLGKEDAAREIRRFSFCCSPEPEAEAEAAA		0.945686	-0.148141		0.205641	-0.0393887		1.64236	-0.108753	3	yes			0.999238	5.3e-49	222.34	213.65	220.63	-2.2174	1336600000	17.9476	17.9783	18.1727	17.9055	17.9041	17.8446	18.0229	17.949	18.0085
Q13506	NAB1	NGFI-A-binding protein 1	328	TYRTTKSKCGERDELSPKRIKVEDGFPDFQD	yes	1.09791	-0.919542		0.971052	-0.281876		0.714894	-0.637666	3	yes			1	2.47e-05	124.47	101.94	67.997	0.9952	313340000	18.0739	17.8632	17.9748	17.4143	17.4655	16.2735	17.4855	17.6747	17.9061
Q13523	PRPF4B	Serine/threonine-protein kinase PRP4 homolog	437	SRRERSKDASPINRWSPTRRRSRSPIRRRSR		1.60949	-0.103891	yes	2.46902	0.353479	yes	2.88872	-0.45737	4	yes			0.997997	1.27e-06	114.29	88.906	114.29	-0.15498	213170000	17.7122	17.6465	17.7057	17.5602	17.6259	17.5666	17.9368	18.0823	18.1057
Q13523	PRPF4B	Serine/threonine-protein kinase PRP4 homolog	580	SEPSSPQSSTRTRSPSPDDILERVAADVKEY		1.30507	-0.384838	yes	2.06959	-0.665991		0.908081	0.281153	2	yes			0.997848	0.000397035	108.35	62.98	93.258	-0.4996	16251000	14.4417	14.1397	14.3876	13.7743	14.1259	13.9143	13.8209	13.4693	13.6809
Q13535	ATR	Serine/threonine-protein kinase ATR	435	LSSNSDGISPKRRRLSSSLNPSKRAPKQTEE	yes	4.59084	-4.53422	yes	3.80948	-1.7402	yes	4.1183	-2.79402	2	yes	yes	AKAP12(INDUCES)	0.994606	4.36e-05	122.52	89.463	122.52	0.82	80761000	18.5303	18.1139	18.2421	13.8741	13.9757	13.4339	16.5878	16.5655	16.5125
Q13541	EIF4EBP1	Eukaryotic translation initiation factor 4E-binding protein 1	101	SDEPPMEASQSHLRNSPEDKRAGGEESQFEM		0.358309	-0.139369		0.541445	-0.154651		0.0443915	0.0152823	3	yes			1	2.53e-14	144.29	119.26	144.29	0.063522	441560000	19.1043	18.8633	18.6939	18.7112	18.5784	18.9538	18.6825	18.8153	18.6998
Q13541	EIF4EBP1	Eukaryotic translation initiation factor 4E-binding protein 1	65	TRIIYDRKFLMECRNSPVTKTPPRDLPTIPG		1.2622	0.188316	yes	4.30075	-1.75706	yes	4.32447	1.94538	3	yes	yes	EIF4E(DISRUPTS)	1	1.95e-30	172.92	162.78	112.42	0.26487	7415000000	21.5725	21.451	21.4552	21.6478	21.7934	21.6024	19.8369	19.806	19.5645
Q13546	RIPK1	Receptor-interacting serine/threonine-protein kinase 1	320	KKEYSNENAVVKRMQSLQLDCVAVPSSRSNS	yes	1.78229	-1.20708	yes	3.05692	-1.00963		0.264196	-0.197449	2	yes	yes	FADD(DISRUPTS)	1	2.57e-10	141.07	123.75	141.07	-0.10045	356000000	17.0581	16.7641	16.8216	15.1005	16.0378	15.8842	15.7439	15.8907	15.9803
Q13547	HDAC1	Histone deacetylase 1	393	GVQMQAIPEDAIPEESGDEDEDDPDKRISIC		0.383978	-0.11232	yes	2.0951	-0.611605	yes	2.60324	0.499285	4	yes			1	1.06e-63	231.35	209.69	69.885	0.34699	2952300000	19.6211	19.7534	20.0043	19.6757	19.5963	19.7698	19.2226	19.2474	19.0739
Q13573	SNW1	SNW domain-containing protein 1	224	PPRFKINKKIPRGPPSPPAPVMHSPSRKMTV	yes	3.46551	-2.40758	yes	2.93436	-0.3186	yes	3.21986	-2.08898	3	yes			1	1.21e-15	160.45	141.61	160.45	0.52557	2943300000	20.3428	20.2633	20.3239	17.9806	18.2217	17.505	19.9697	20.0509	19.9536
Q13586	STIM1	Stromal interaction molecule 1	618	APPGGSPHLDSSRSHSPSSPDPDTPSPVGDS	yes	2.10894	-0.74855	yes	1.67205	-0.5563		0.689165	-0.192249	3	yes			0.846647	6.94e-24	181.85	153.76	181.85	-0.0022907	454750000	17.5483	17.1658	17.2027	16.4419	16.4953	16.734	16.8645	16.8111	16.5724
Q13596	SNX1	Sorting nexin-1	188	LPLFRSKQFAVKRRFSDFLGLYEKLSEKHSQ		1.45135	-0.217004		1.52259	-0.233197		0.0794793	0.0161934	3	yes			1	2.24e-05	113.29	48.737	113.29	-0.36765	31583000	16.4745	16.3382	16.4903	16.1852	16.3152	16.1515	16.1593	16.1401	16.3039
Q13610	PWP1	Periodic tryptophan protein 1 homolog	50	LIAEAKEKLQEEGGGSDEEETGSPSEDGMQS		0.187137	0.0276254		1.40979	0.149087		1.15939	-0.121461	3	yes			1	8.64e-77	246.3	222.52	163.82	0.18098	2637900000	19.061	19.009	19.1458	19.1105	19.1625	19.0257	19.2762	19.2083	19.1785
Q13614	MTMR2	Myotubularin-related protein 2	631	REISNRSTSSSERASSPAQCVTPVQTVV___		1.49187	-0.280275	yes	3.49539	-1.13384	yes	3.6367	0.853563	2	yes	yes		0.956135	4.32e-07	127.57	104.34	117.03	1.0546	186100000	18.4176	18.1683	18.3928	17.9846	18.1087	18.0446	17.2801	17.2136	17.0835
Q13614	MTMR2	Myotubularin-related protein 2	58	SVVSSDSISTSADNFSPDLRVLRESNKLAEM		0.136905	-0.0459042	yes	2.61394	-0.878112	yes	4.01296	0.832208	2	yes	yes		1	9.85e-226	406.65	386.21	323.31	-0.11713	685950000	19.7435	19.4147	19.3554	19.5114	19.4185	19.4461	18.5422	18.6389	18.6982
Q13615	MTMR3	Myotubularin-related protein 3	647	CSDPSLNEKWQEHRRSLELSSLAGPGEDPLS	yes	2.12102	-0.986655	yes	2.32085	-1.15939		0.699141	0.17274	3	yes			0.999998	1.58e-37	197	173.09	197	-0.53989	120110000	15.8627	15.8239	16.3967	14.9203	15.1654	15.0376	15.0436	14.7808	14.7807
Q13615	MTMR3	Myotubularin-related protein 3	613	TSPDDPPLSRLPKTRSYDNLTTACDNTVPLA	yes	2.98803	-0.831708	yes	3.37037	-0.975065		0.847791	0.143357	2	yes			0.999997	4.66e-44	206.96	190.45	174.68	-0.72739	424760000	17.3879	17.3562	17.5983	16.565	16.7368	16.5455	16.5407	16.5009	16.3757
Q13619	CUL4A	Cullin-4A	10	______MADEAPRKGSFSALVGRTNGLTKPA	yes	3.98889	-2.06837	yes	4.62419	-2.46296		1.63496	0.394592	3	yes			0.999489	3.8e-10	166.62	144.04	107.37	-0.32463	314660000	18.9561	18.6546	18.9172	16.6608	16.9623	16.6997	16.4911	16.3087	16.3391
Q13625	TP53BP2	Apoptosis-stimulating of p53 protein 2	698	SVQENHENERIPRPLSPTKLLPFLSNPYRNQ	yes	1.52738	-0.500381		0.41797	-0.149016	yes	2.48058	-0.351365	3	yes			0.999759	0.000134353	118.87	85.919	93.345	0.39389	4510600000	19.5558	19.5696	20.0013	19.2041	19.2772	19.1442	19.6214	19.4827	19.5755
Q13625	TP53BP2	Apoptosis-stimulating of p53 protein 2	480	QSNAPPSFGTLRKNQSSEDILRDAQVANKNV	yes	1.96833	-1.37159	yes	2.06351	-1.58015		0.259934	0.208566	3	yes			0.982696	0.00432571	74.678	27.714	74.678	0.6882	70467000	15.8296	15.882	16.5208	14.8977	14.9294	14.2906	14.9818	14.2275	14.2826
Q13636	RAB31	Ras-related protein Rab-31	35	SIVCRFVQDHFDHNISPTIGASFMTKTVPCG		0.458751	-0.0886269		0.879824	-0.150184		0.77303	0.0615571	3	yes			0.999716	4.12e-69	252.04	213.46	156.69	-0.12387	692020000	18.7695	18.5252	18.7417	18.5374	18.6462	18.587	18.5411	18.5533	18.4915
Q13671	RIN1	Ras and Rab interactor 1	210	RGPAGGPVLPQLKARSPQELDQGTGAALCFF		1.23047	-0.412115		1.10596	-0.369999		0.130029	-0.0421158	4	yes			0.999996	2.3e-21	166.46	157.62	133.15	0.42177	45913000	14.5777	14.1673	14.5533	14.1802	13.9872	13.8945	13.9032	14.0962	14.1889
Q13671	RIN1	Ras and Rab interactor 1	351	TSPHLGRRRPLLRSMSAAFCSLLAPERQVGR	yes	2.64091	-0.647632	yes	3.00536	-0.875816		0.931279	0.228184	2	yes	yes	14-3-3 beta(INDUCES)	0.977678	5.76e-21	174.83	142.55	148.66	-1.0022	517520000	19.047	18.9296	19.1159	18.3254	18.5341	18.2901	18.3226	18.0413	18.1012
Q13813	SPTAN1	Spectrin alpha chain, non-erythrocytic 1	1217	VATFNSIKELNERWRSLQQLAEERSQLLGSA		0.863615	-0.209344		0.48915	-0.109998		0.557074	-0.0993462	3	yes			1	6.84e-27	211.9	149.87	211.9	-0.18309	121010000	16.8059	16.5123	16.7461	16.3755	16.6082	16.4524	16.6493	16.5126	16.5724
Q13829	TNFAIP1	BTB/POZ domain-containing adapter for CUL3-mediated RhoA degradation protein 2	280	SLLEATSRSRSQASPSEDEETFELRDRVRRI	yes	2.56099	-0.871912	yes	2.97603	-1.02266		0.552122	0.150747	2	yes	yes	PCNA(INDUCES)	0.999679	3.3e-10	138.55	123.98	138.55	0.022032	63218000	15.8812	15.8971	16.1687	14.9342	15.1428	15.2543	15.0827	14.9762	14.8202
Q13868	EXOSC2	Exosome complex component RRP4	124	LLSSMNLPGGELRRRSAEDELAMRGFLQEGD		1.12034	-0.476011		0.141934	-0.0735137		1.34667	-0.402497	3	yes			1	0.00322367	81.448	62.161	56.29	1.0678	263570000	17.384	17.5193	17.9455	17.2533	17.2397	16.9277	17.521	17.3976	17.7096
Q13905	RAPGEF1	Rap guanine nucleotide exchange factor 1	360	SPRLSPCSSIGKLSKSDEQLSSLDRDSGQCS		1.20423	-0.3307		0.564576	0.155404	yes	2.04961	-0.486104	3	yes			0.98925	1.4e-23	191.35	158.99	119.68	1.278	161710000	16.8438	16.7493	17.0941	16.5044	16.7198	16.471	17.1825	16.973	16.9981
Q14103	HNRNPD	Heterogeneous nuclear ribonucleoprotein D0	83	IDASKNEEDEGHSNSSPRHSEAATAQREEWK		0.530953	-0.514859		0.136519	-0.107564		0.377055	-0.407295	3	yes	yes		0.955442	6e-42	208.39	182.59	150.64	-0.57331	16556000000	20.2802	20.0256	20.6308	19.7682	20.486	19.1379	20.1136	19.8562	20.6442
Q14126	DSG2	Desmoglein-2	782	LNEEFLRNYFTDKAASYTEEDENHTAKDCLL	yes	2.3039	-0.502862	yes	2.47889	-0.561433		0.307927	0.0585709	4	yes			0.998941	6.26e-67	267.39	232.87	145.63	-0.26084	657030000	19.3591	19.2085	19.452	18.8111	18.9423	18.7577	18.8044	18.6732	18.8578
Q14126	DSG2	Desmoglein-2	680	EDKVVPSFLPVDQGGSLVGRNGVGGMAKEAT	yes	2.57852	-1.67794	yes	3.59935	-3.14438	yes	2.36403	1.46644	2	yes			1	4.5e-07	116.35	102.93	116.35	0.11959	188530000	16.4929	16.4244	16.9984	14.8789	15.2966	14.7064	13.3141	13.8557	13.3129
Q14134	TRIM29	Tripartite motif-containing protein 29	21	ASRSNGSSPEARDARSPSGPSGSLENGTKAD	yes	5.73759	-3.06101	yes	3.13944	-0.607038	yes	5.36372	-2.45397	3	yes			0.99988	3.17e-88	282.91	251.02	282.91	0.48703	1351600000	19.8284	19.6762	19.7099	16.7796	16.662	16.59	19.2031	19.1435	19.0468
Q14135	VGLL4	Transcription cofactor vestigial-like protein 4	149	ALTKNSLDASRPAGLSPTLTPGERQQNRPSV	yes	3.99627	-0.434356	yes	4.28454	-2.33241	yes	3.90068	1.89805	3	yes			0.990963	1.08e-25	181.24	157.23	116.08	-1.5842	889500000	18.5683	18.5507	18.5856	18.0961	18.1215	18.184	16.2994	16.4165	15.9915
Q14135	VGLL4	Transcription cofactor vestigial-like protein 4	52	VASALSSHRTGPPPISPSKRKFSMEPGDEDL	yes	2.50573	-1.28806	yes	3.76886	-0.902335		0.937833	-0.385721	2	yes			0.998819	1.6e-18	189.43	139.4	189.43	0.092194	1471400000	20.3885	20.2906	20.514	19.2743	19.3272	18.7274	19.4825	19.5261	19.4775
Q14152	EIF3A	Eukaryotic translation initiation factor 3 subunit A	584	LARRQTIEERKERLESLNIQREKEELEQREA	yes	4.42829	-0.624205	yes	5.17029	-1.81455	yes	4.40218	1.19034	2	yes			1	5.08e-05	138.36	30.409	120.06	0.0096979	294090000	18.8898	18.8863	18.9485	18.2619	18.3318	18.2583	17.204	17.0258	17.0511
Q14152	EIF3A	Eukaryotic translation initiation factor 3 subunit A	882	ERERRREEERRLGDSSLSRKDSRWGDRDSEG	yes	2.43682	-2.85734	yes	3.11182	-4.4554	yes	1.52489	1.59807	2	yes			0.998932	9.97e-12	183.72	92.653	183.72	-0.9635	1109900000	21.0313	20.599	21.7359	18.3555	18.7878	17.6509	16.7867	16.0047	17.2086
Q14153	FAM53B	Protein FAM53B	167	VQRYSNGFSTMQRSSSFSLPSRANVLSSPCD	yes	3.30631	-1.91847	yes	3.16235	-2.61738		1.19852	0.698905	2	yes			0.997436	5.76e-08	163.38	84.234	163.38	-0.16706	342360000	19.3495	19.0287	19.4755	17.3194	17.6099	17.169	16.8574	16.9568	16.1874
Q14155	ARHGEF7	Rho guanine nucleotide exchange factor 7	694	TMKKLLPKRKPERKPSDEEFASRKSTAALEE	yes	1.30814	-1.12996		1.30073	-0.605625		0.670991	-0.52434	3	yes			0.999999	1e-06	132.24	104.04	130.95	-0.57812	129470000	17.7291	17.2637	17.9684	16.824	16.917	15.8303	17.0307	16.9377	17.1759
Q14155;Q15052	ARHGEF7;ARHGEF6	Rho guanine nucleotide exchange factor 7;Rho guanine nucleotide exchange factor 6	703;649	KPERKPSDEEFASRKSTAALEEDAQILKVIE	yes	2.86032	-3.58723	yes	2.13149	-3.39751		0.116269	-0.189719	2	yes	yes	RAP1GDS1(DISRUPTS)	0.985009	3.31e-50	244.36	184.21	244.36	-0.40437	213970000	19.0946	17.8842	17.9384	14.2745	14.9723	14.9087	13.809	15.4849	15.4307
Q14155;Q15052	ARHGEF7;ARHGEF6	Rho guanine nucleotide exchange factor 7;Rho guanine nucleotide exchange factor 6	518;488	LFPNVLLMLSASPRMSGFIYQGKLPTTGMTI		0.590116	-0.148613		0.576506	-0.126801		0.116339	-0.0218118	2	yes	yes		1	6.98e-08	129.82	107.13	129.82	-0.35927	4771300000	22.8904	22.7366	23.0614	22.6493	22.8624	22.7308	22.8256	22.7383	22.7441
Q14156	EFR3A	Protein EFR3 homolog A	694	LSVPYVPQVTDEDRLSRRKSIVDTVSIQVDI	yes	3.18942	-3.69385	yes	3.44681	-3.31511		0.46205	-0.378737	3	yes			1	8.52e-26	187.07	162.01	187.07	-0.22308	140240000	17.2196	17.325	16.58	13.0878	13.0013	13.954	13.5274	13.5633	14.0885
Q14157	UBAP2L	Ubiquitin-associated protein 2-like	609	QRSTQTRRYPSSISSSPQKDLTQAKNGFSSV		0.183957	-0.0575898		0.83557	-0.156887		0.513516	0.0992972	2	yes			0.998509	4.99e-42	214.17	176.61	208.08	0.56952	16311000000	20.4727	20.4582	20.7219	20.4144	20.6597	20.4059	20.4058	20.362	20.4143
Q14157	UBAP2L	Ubiquitin-associated protein 2-like	467	PSSPLPSKSTSAPQMSPGSSDNQSSSPQPAQ		1.09448	-0.325812		0.560843	-0.173724		1.08595	-0.152088	3	yes			0.980592	3.48e-60	233.63	200.94	203.21	0.037178	3976000000	19.639	19.1979	19.5066	19.0872	19.2209	19.0579	19.3012	19.1905	19.3305
Q14160	SCRIB	Protein scribble homolog	1348	PEDAPAQPPTPGPAASPEQLSFRERQKYFEL	yes	1.99636	-0.817167		0.963441	-0.366031	yes	2.17275	-0.451136	3	yes			0.995009	1.45e-21	165.17	152.31	165.17	-0.52515	265560000	16.0877	15.9749	16.5221	15.3812	15.4831	15.2689	15.8254	15.7235	15.9377
Q14160	SCRIB	Protein scribble homolog	1486	LRVQSPEPPAPERALSPAELRALEAEKRALW	yes	3.91614	-1.5849	yes	3.00299	-1.7266		0.29349	0.141695	2	yes			1	4.35e-07	151.22	68.054	151.22	0.31762	142770000	18.9839	19.102	19.2652	17.438	17.6675	17.4909	17.7405	17.3067	17.1241
Q14160	SCRIB	Protein scribble homolog	1566	VEDLGPQTSTSPGRLSPDFAEELRSLEPSPS		0.0295821	-0.00840473		0.236071	-0.0816422		0.289381	0.0732374	2	yes			1	5.42e-32	178.33	161.1	56.783	0.3568	63240000	15.3668	15.297	15.6032	15.367	15.4378	15.437	15.416	15.4627	15.1434
Q14160	SCRIB	Protein scribble homolog	1475	TAKAERRHQERLRVQSPEPPAPERALSPAEL	yes	2.18648	-2.4596	yes	1.68478	-0.696129	yes	1.75238	-1.76347	2	yes			1	7.4e-06	127.71	91.529	127.71	0.3132	692420000	18.7047	18.7601	19.2199	16.2081	17.2919	15.8058	18.3837	18.1046	18.108
Q14160	SCRIB	Protein scribble homolog	835	ENAVTITPLRPEDDYSPRERRGGGLRLPLLP	yes	1.4903	-0.435308	yes	2.47749	-1.94313	yes	2.18615	1.50782	3	yes			1	1.38e-59	229.7	201.29	133.56	-0.3131	2924300000	20.7139	20.2847	20.4909	20.154	20.0633	19.9663	19.1216	18.3044	18.2341
Q14160	SCRIB	Protein scribble homolog	1220	GVIANPFAAGIGHRNSLESISSIDRELSPEG	yes	3.25099	-1.51173	yes	3.05908	-1.25777		1.45374	-0.253956	2	yes			0.999255	0.000356879	103.13	72.697	103.13	0.56627	83941000	17.0958	17.2811	17.5584	15.7291	15.9381	15.7329	16.079	15.971	16.1119
Q14160	SCRIB	Protein scribble homolog	1232	HRNSLESISSIDRELSPEGPGKEKELPGQTL	yes	3.46036	0.726776	yes	3.29195	1.00368		1.3239	-0.276908	3	yes			0.999999	1.06e-18	160.92	140.18	160.92	0.95245	76511000	15.5841	15.5827	15.7195	16.4002	16.4016	16.2648	16.7676	16.6591	16.4706
Q14160	SCRIB	Protein scribble homolog	1448	PPWASPSPTSRQSPASPPPLGGGAPVRTAKA	yes	2.05819	-0.513137		0.912159	-0.209544		2.14801	-0.303593	2	yes			0.978608	9.89e-32	200.94	162.64	185.85	0.29693	1281700000	19.8212	19.628	19.9683	19.2139	19.3589	19.3053	19.6751	19.5301	19.5837
Q14160	SCRIB	Protein scribble homolog	504	EGRRSEACPCQPDSGSPLPAEEEKRLSAESG	yes	1.75276	-1.33816	yes	2.61706	-1.06125		0.364782	-0.276908	3	yes			0.999741	2.13e-56	229.98	177.2	229.98	0.075782	569860000	18.8399	19.205	19.3204	17.1679	18.1781	18.0049	17.9492	18.1364	18.096
Q14160	SCRIB	Protein scribble homolog	1378	LEVRVPQAEGPPKRVSLVGADDLRKMQEEEA	yes	3.29109	-3.27799	yes	3.02666	-3.15439		0.0935555	-0.123608	3	yes			1	5.14e-08	146.2	86.658	50.897	0.86717	563370000	18.1928	17.9789	17.9847	14.6789	15.3561	14.2875	15.1422	14.2009	15.3503
Q14166	TTLL12	Tubulin--tyrosine ligase-like protein 12	15	_MEAERGPERRPAERSSPGQTPEEGAQALAE	yes	2.36884	-0.676111		1.15958	-0.285325	yes	4.05527	-0.390786	3	yes			0.5	1.04e-94	269.13	239.33	222.47	-0.5233	5794700000	18.2994	17.9208	18.2118	17.4341	17.4903	17.4793	17.8925	17.8363	17.8473
Q14166	TTLL12	Tubulin--tyrosine ligase-like protein 12	16	MEAERGPERRPAERSSPGQTPEEGAQALAEF	yes	2.36884	-0.676111		1.15958	-0.285325	yes	4.05527	-0.390786	3	yes			0.5	1.04e-94	269.13	239.33	222.47	-0.5233	5794700000	18.2994	17.9208	18.2118	17.4341	17.4903	17.4793	17.8925	17.8363	17.8473
Q14181	POLA2	DNA polymerase alpha subunit B	141	STPETPLTKRSVSTRSPHQLLSPSSFSPSAT	yes	2.51946	-1.97202		0.477694	-0.314566	yes	2.76712	-1.65745	3	yes			0.999999	6.94e-56	225.88	201.09	225.88	-0.6958	223250000	18.9246	18.2782	19.109	16.7768	17.1132	16.5058	18.5303	18.1939	18.6439
Q14204	DYNC1H1	Cytoplasmic dynein 1 heavy chain 1	4368	DDLAYAETEKKTRTDSTSDGRPAWMRTLHTT	yes	5.29303	-2.60593	yes	5.74824	-2.79328		1.45846	0.187354	3	yes			0.988618	7.85e-31	209.6	180.88	163.8	-0.49599	19065000000	23.1275	22.955	23.1366	20.3955	20.57	20.4358	20.2341	20.33	20.2752
Q14244	MAP7	Ensconsin	365	PPGSVKAAPAQVRPPSPGNIRPVKREVKVEP	yes	1.92687	-3.30666	yes	2.24719	-0.546235	yes	1.67824	-2.76042	4	yes			1	3.92e-23	173.43	145.78	156.32	-0.11222	1314200000	17.079	17.2631	17.4255	12.5101	15.0196	14.3179	16.7114	16.732	16.6855
Q14244	MAP7	Ensconsin	315	RENVLFLTSGTRRAVSPSNPKARQPARSRLW	yes	2.37408	-0.810728		1.3165	-0.401962		1.04483	-0.408766	3	yes			0.996502	0.000592571	114.4	72.697	46.592	0.36863	107190000	14.7362	14.8307	14.9225	13.9972	14.2498	13.8102	14.4432	14.1911	14.6492
Q14244	MAP7	Ensconsin	209	VISKRLSSSSATLLNSPDRARRLQLSPWESS	yes	2.39359	-2.60006	yes	2.71149	-2.54593		0.0479857	-0.0541309	2	yes			1	3.05e-67	273.88	221.39	273.88	-0.51596	460600000	18.583	18.1073	19.1066	15.6801	16.658	15.6587	16.1823	16.3198	15.6571
Q14247	CTTN	Src substrate cortactin	405	KLEEQARAKTQTPPVSPAPQPTEERLPSSPV	yes	3.03382	-1.87735	yes	1.93136	0.436039	yes	3.48111	-2.31339	3	yes	yes	N-WASP(INDUCES); WAVE2(INDUCES)	0.999999	1.67e-31	197.69	164.85	139.79	0.060189	1253700000	16.8051	17.0152	17.0928	14.8625	15.4826	14.9359	17.5034	17.3787	17.3392
Q14247	CTTN	Src substrate cortactin	417	PPVSPAPQPTEERLPSSPVYEDAASFKAELS	yes	2.85801	0.71224	yes	4.72723	0.47257		1.24851	0.23967	3	yes			0.884233	1.24e-77	250.66	221.94	250.66	-0.42465	1468800000	17.5384	17.5023	17.5488	18.1196	18.4152	18.1915	17.9939	18.03	17.9835
Q14247	CTTN	Src substrate cortactin	418	PVSPAPQPTEERLPSSPVYEDAASFKAELSY		0.0342795	-0.0160491		0.121757	0.0483564		0.213172	-0.0644054	2	yes	yes	N-WASP(INDUCES); WAVE2(INDUCES)	0.999877	6.15e-114	296.63	266.56	253.84	0.3038	4280000000	20.2877	20.3066	20.6782	20.4316	20.5584	20.2344	20.6116	20.4127	20.3933
Q14258	TRIM25	E3 ubiquitin/ISG15 ligase TRIM25	100	PPADVWTPPARASAPSPNAQVACDHCLKEAA	yes	3.31912	-1.0835	yes	2.62079	-0.711074		2.2105	-0.372423	3	yes			0.999999	2.9e-121	319.09	220.03	319.09	0.35366	7340600000	22.3312	22.0478	22.3109	21.0601	21.2328	21.1464	21.6052	21.4325	21.5189
Q14289	PTK2B	Protein-tyrosine kinase 2-beta	778	LHTPPLHRHNVFKRHSMREEDFIQPSSREEA	yes	3.7075	-3.66939	yes	4.48867	-3.5443		0.170855	-0.125095	4	yes			1	2.25e-06	115.34	85.704	115.34	0.0042669	110920000	15.673	15.7389	16.0769	12.5856	12.1772	11.7178	12.1544	12.5197	12.1817
Q14289	PTK2B	Protein-tyrosine kinase 2-beta	375	GSLIIHPRKDGEKRNSLPQIPMLNLEARRSH	yes	5.08264	-2.30844	yes	4.57436	-1.74932	yes	3.64498	-0.559115	3	yes			1	2.74e-07	126.9	99.871	112.58	-0.53746	345080000	17.7158	17.4709	17.6539	15.2583	15.2973	15.3598	15.8546	15.9256	15.8125
Q14432	PDE3A	cGMP-inhibited 3',5'-cyclic phosphodiesterase A	312	SAEMSGCSSKSHRRTSLPCIPREQLMGHSEW	yes	2.32129	-1.19865	yes	2.6996	-0.915694		0.599021	-0.282952	3	yes	yes		0.962394	8.75e-05	123.84	94.027	118.9	0.06056	398830000	17.3495	17.0371	17.2027	15.6539	16.3145	16.025	16.1277	16.4401	16.2745
Q14432	PDE3A	cGMP-inhibited 3',5'-cyclic phosphodiesterase A	428	SSEKDKLAIPKRLRRSLPPGLLRRVSSTWTT	yes	3.19182	-1.96114	yes	4.67119	-1.5515		0.954846	-0.409632	2	yes	yes	14-3-3 beta(INDUCES); 14-3-3 sigma(INDUCES)	1	0.00991222	76.221	38.088	73.233	-0.45389	50800000	15.753	15.7404	15.9033	13.6637	13.6202	14.2294	14.3022	14.1631	14.2769
Q14493	SLBP	Histone RNA hairpin-binding protein	20	PRSPPRHQSRCDGDASPPSPARWSLGRKRRA		1.04674	0.379549	yes	2.0513	0.973788		1.35822	-0.594239	2	yes			0.99657	6.04e-06	113.69	91.22	109	-0.25784	191450000	16.741	16.3771	16.7359	16.8746	17.2385	16.8797	17.3266	17.5538	17.8951
Q14493	SLBP	Histone RNA hairpin-binding protein	23	PPRHQSRCDGDASPPSPARWSLGRKRRADGR	yes	1.46495	-4.44398	yes	1.64566	-3.34776		0.319104	-1.09621	2	yes			0.999975	5.5e-17	172.58	142.81	172.58	-1.2724	27065000	18.5125	16.8199	18.9805	13.3798	15.9438	11.6573	14.3483	16.0409	13.8803
Q14498	RBM39	RNA-binding protein 39	136	SRRRSRSKSPFRKDKSPVREPIDNLTPEERD	yes	3.47926	-3.16869		0.0232235	-0.0046107	yes	3.49822	-3.16408	4	yes			1	3.83e-88	285.4	252.03	285.4	0.16463	28032000000	21.461	21.4722	21.6349	18.8888	18.1616	18.0115	21.5882	21.4762	21.4898
Q14498	RBM39	RNA-binding protein 39	97	SRSRSRDRRFRGRYRSPYSGPKFNSAIRGKI	yes	1.40456	-5.50826	yes	4.29415	-1.27866	yes	1.08835	-4.22959	3	yes			0.991709	0.000852941	102.53	88.722	96.103	0.22309	1687900000	21.9378	21.7434	21.8613	19.124	16.9948	12.8989	20.6488	20.5247	20.533
Q14542	SLC29A2	Equilibrative nucleoside transporter 2	252	TKAELLQSDENGIPSSPQKVALTLDLDLEKE		1.56726	-0.252543		1.25614	-0.198337		0.610528	-0.0542062	2	yes			0.995027	2.09e-24	186.72	149.56	186.72	-0.23402	55611000	16.6167	16.7146	16.853	16.4269	16.5245	16.4753	16.5784	16.4808	16.53
Q14562	DHX8	ATP-dependent RNA helicase DHX8	460	EPPFLRGHTKQSMDMSPIKIVKNPDGSLSQA		1.2847	-0.17129		0.807241	-0.109115		0.52166	-0.0621751	2	yes			0.999878	7.24e-05	106.38	63.73	89.43	-0.082599	1243600000	21.0567	21.0119	21.1803	20.8404	20.9648	20.9298	21.0451	20.9207	20.9557
Q14573	ITPR3	Inositol 1,4,5-trisphosphate receptor type 3	1832	EDREPVDPTTKGRVASFSIPGSSSRYSLGPS	yes	5.09281	-2.2642	yes	3.80412	-2.35925		0.208766	0.0950534	2	yes			0.999737	4.15e-06	119.25	89.068	99.215	0.3588	256260000	18.2626	18.1378	18.2757	15.8627	16.08	15.9406	16.1035	15.9444	15.5503
Q14596	NBR1	Next to BRCA1 gene 1 protein	656	EDLSGTQFVCETVIRSLTLDAAPDHNPPCRQ	yes	3.02305	-1.50953	yes	3.83305	-0.97313		1.4788	-0.536401	3	yes			0.999116	1.35e-15	159.54	141.62	139.49	0.059795	180230000	17.4165	17.6028	17.4574	15.8226	16.3095	15.816	16.5971	16.4683	16.4919
Q14669	TRIP12	E3 ubiquitin-protein ligase TRIP12	1016	KRKRLPKRGPRRPKYSPPRDDDKVDNQAKSP		0.245967	0.0310446		1.01554	0.185254		0.878379	-0.154209	4	yes			0.999958	2.7e-10	140.16	109.05	140.16	-0.11469	159210000	18.1041	18.106	18.2238	18.207	18.2051	18.115	18.4589	18.3347	18.1961
Q14671	PUM1	Pumilio homolog 1	709	TAVANSNTGSGSRRDSLTGSSDLYKRTSSSL	yes	4.05667	-2.38628	yes	4.25017	-2.80271		1.25417	0.416428	4	yes			0.999946	8.61e-39	224.36	155.1	166.92	-0.21733	893870000	19.3314	19.2094	19.5672	17.021	17.143	16.7852	16.7969	16.448	16.455
Q14671	PUM1	Pumilio homolog 1	209	PGQSFHVNSEVNSVLSPRSESGGLGVSMVEY		0.233339	-0.172049	yes	1.64135	-0.837035	yes	1.72933	0.664986	4	yes			0.999999	2.21e-23	169.6	99.066	169.6	-0.35886	123080000	16.8883	16.091	16.3977	16.1392	16.6317	16.09	15.5895	15.6377	15.6387
Q14671	PUM1	Pumilio homolog 1	124	RWPTGDNIHAEHQVRSMDELNHDFQALALEG	yes	3.26262	-1.42867	yes	2.67939	-2.75257	yes	1.54064	1.3239	3	yes			1	2.37e-24	186.62	161.82	95.957	-1.0242	87987000	15.4666	15.3264	15.6158	14.1248	14.1838	13.8143	13.0125	13.1743	11.9642
Q14671	PUM1	Pumilio homolog 1	75	THSSPVPGSIGVAGRSQDDAMVDYFFQRQHG	yes	3.1288	-1.18589	yes	2.11009	-1.87117		0.825217	0.685277	2	yes			1	2.43e-05	111.43	84.892	111.43	-0.11405	35617000	16.4036	16.2518	16.5079	14.9992	15.3401	15.2664	13.7935	14.7369	15.0194
Q14678	KANK1	KN motif and ankyrin repeat domain-containing protein 1	325	AASQINVCGVRKRSYSAGNASQLEQLSRARR	yes	4.33197	-3.16127	yes	3.53025	-0.537154	yes	4.01551	-2.62412	2	yes			0.999998	3.26e-156	364.38	319.95	258.8	-0.21996	2316900000	19.2617	19.2948	19.3732	16.2635	16.3579	15.8245	18.8248	18.7769	18.7166
Q14680	MELK	Maternal embryonic leucine zipper kinase	529	HMEETPKRKGAKVFGSLERGLDKVITVLTRS	yes	4.84858	-4.79268	yes	5.2948	-1.11079	yes	4.38789	-3.68189	2	yes			1	0.000239247	128.38	81.301	94.309	0.51176	965120000	19.5219	19.5812	19.5892	15.1456	14.5727	14.5961	18.47	18.4881	18.4019
Q14681	KCTD2	BTB/POZ domain-containing protein KCTD2	33	GSGVGDGGGPVRGPPSPRPAGPTPRGHGRPA		1.03085	-0.469562	yes	1.80902	-0.402819		0.118296	-0.0667426	3	yes			1	4.03e-05	105.31	68.222	105.31	-0.83167	167660000	17.0871	16.9852	17.2659	16.746	16.9221	16.2614	16.8202	16.634	16.6756
Q14684	RRP1B	Ribosomal RNA processing protein 1 homolog B	706	NMTAEFKKTDKSILVSPTGPSRVAFDPEQKP	yes	5.47701	-4.49132	yes	4.11853	-1.06159	yes	5.11799	-3.42974	2	yes			0.979798	6.98e-08	146.67	90.659	141.34	0.34689	608760000	18.5572	18.3885	18.5428	14.209	13.8305	13.9751	17.4117	17.5012	17.3908
Q14684	RRP1B	Ribosomal RNA processing protein 1 homolog B	245	ETMEEQKTKVGDGDLSAEEIPENEVSLRRAV	yes	1.38764	-1.29756		0.689751	-0.675321		1.19818	-0.622238	3	yes			1	6.97e-13	135.68	121.37	135.68	-0.26214	99269000	14.447	15.3838	15.8231	14.2343	13.7093	13.8176	14.8832	14.4945	14.2502
Q14694	USP10	Ubiquitin carboxyl-terminal hydrolase 10	549	GLHEEMLNLKKLLSPSNEKLTISNGPKNHSV		0.899876	-0.473731		0.223434	-0.137636		0.747776	-0.336095	2	yes			0.62834	0.0083154	80.037	36.525	63.624	-0.3701	81965000	17.9506	17.6552	18.327	17.6072	17.6962	17.2082	17.723	17.675	18.122
Q14694	USP10	Ubiquitin carboxyl-terminal hydrolase 10	365	KPSSSSPVAYVETKYSPPAISPLVSEKQVEV		0.4166	-0.131193		0.295698	-0.0831884		0.240186	-0.0480042	2	yes			0.999991	4.96e-06	112.42	68.795	112.42	0.28497	68397000	16.1919	16.3698	16.5771	16.3896	16.1354	16.2202	16.287	16.3435	16.2587
Q14738	PPP2R5D	Serine/threonine-protein phosphatase 2A 56 kDa regulatory subunit delta isoform	89	YSGGPQIVKKERRQSSSRFNLSKNRELQKLP	yes	1.43474	-1.22626	yes	1.32931	-1.12902		0.158642	-0.0972404	3	yes			0.803824	7.98e-07	136.3	110.65	136.3	1.3691	828640000	20.3977	19.1486	19.8918	18.7553	18.7425	18.2615	18.5148	18.5276	19.0086
Q14738	PPP2R5D	Serine/threonine-protein phosphatase 2A 56 kDa regulatory subunit delta isoform	573	MLKDIKKEKVLLRRKSELPQDVYTIKALEAH	yes	1.42393	-0.454023		0.489002	-0.110852		1.16388	-0.343171	4	yes			1	7.77e-18	170.91	106.26	170.91	-0.2346	893090000	19.5553	19.3784	19.6485	19.1062	19.2724	18.8414	19.4654	19.2992	19.485
Q14789	GOLGB1	Golgin subfamily B member 1	3010	SSQTQPLKVQYQRQASPETSASPDGSQNLVY		1.36419	-0.205365	yes	2.51302	-0.449765		1.41677	0.2444	3	yes			0.988613	4.83e-37	194.97	171.79	194.97	0.084478	65164000	15.4042	15.3234	15.4666	15.0906	15.2869	15.2006	15.0504	14.8541	14.9404
Q147X3	NAA30	N-alpha-acetyltransferase 30	190	QEEEEEDEQVRLLSSSLTADCSLRSPSGREV	yes	3.85247	-1.80639	yes	5.11817	-4.5389	yes	4.4949	2.73251	2	yes			0.981662	1.96e-23	192.4	152.82	136.24	-0.37786	74023000	17.3966	17.0989	17.4278	15.4466	15.6425	15.415	12.984	12.6139	12.7087
Q147X3	NAA30	N-alpha-acetyltransferase 30	199	VRLLSSSLTADCSLRSPSGREVEPGEDRTIR	yes	1.76261	-0.410903		1.37327	-0.308448		0.632256	-0.102455	3	yes			0.999532	4.25e-24	184.96	161.36	184.96	-0.68681	185150000	17.0223	16.7149	16.8046	16.3406	16.5177	16.4507	16.6346	16.4575	16.5245
Q14814	MEF2D	Myocyte-specific enhancer factor 2D	121	SLEQSPLLEDKYRRASEELDGLFRRYGSTVP	yes	2.46538	-0.610432	yes	3.88212	-2.42314	yes	3.58098	1.8127	2	yes			1	4.47e-05	111.83	79.264	65.773	0.38025	86897000	16.0397	16.281	16.3195	15.6441	15.6512	15.5137	14.0656	13.5908	13.7145
Q14814	MEF2D	Myocyte-specific enhancer factor 2D	444	TVTTHPHISIKSEPVSPSRERSPAPPPPAVF		0.553853	-0.323951		0.685812	0.41272		1.15793	-0.736671	3	yes	yes		0.998153	8.99e-07	134.56	85.564	105.65	-0.2024	151250000	15.2288	14.9189	15.4795	14.9114	15.2213	14.5227	15.6509	15.226	15.9885
Q14839	CHD4	Chromodomain-helicase-DNA-binding protein 4	1535	ELAEVEENKKMSQPGSPSPKTPTPSTPGDTQ	yes	1.27424	-1.39069		0.11273	0.0884972	yes	1.27244	-1.47919	2	yes			0.982679	8.62e-07	144.88	111.01	144.88	-0.3714	268100000	18.0695	17.6143	18.0662	16.7445	17.2424	15.5909	17.7472	17.7812	18.487
Q14839	CHD4	Chromodomain-helicase-DNA-binding protein 4	108	VEEEEEVALRSDSEGSDYTPGKKKKKKLGPK	yes	2.59501	-6.5664	yes	4.69364	-3.07999	yes	1.64146	-3.48642	2	yes			0.999972	7.18e-14	167.98	140.58	167.98	0.10433	83102000	18.2934	18.3643	18.6913	13.1317	12.5408	9.97734	15.4578	15.284	15.3673
Q14847	LASP1	LIM and SH3 domain protein 1	146	MGPSGGEGMEPERRDSQDGSSYRRPLEQQQP	yes	2.30947	-0.319708	yes	2.31177	-1.45293	yes	1.91847	1.13322	4	yes	yes	LPP(INDUCES); Zyxin(DISRUPTS)	0.999991	4.32e-37	196.55	179.05	196.55	-0.27616	9102300000	17.2672	17.334	17.3793	16.9497	17.0993	16.9724	16.2433	15.9957	15.3829
Q14978	NOLC1	Nucleolar and coiled-body phosphoprotein 1	230	ASSSSSSSSSSSSDDSEEEKAAATPKKTVPK	yes	2.45411	2.23413	yes	3.30685	1.18432	yes	1.354	1.04981	3	yes			0.999748	3.7e-248	403.29	372.75	93.505	0.41425	714990000	16.2289	16.0861	16.3666	18.612	18.9838	17.7883	17.4098	17.5526	17.2721
Q14978	NOLC1	Nucleolar and coiled-body phosphoprotein 1	469	ALSLPAKQAPQGSRDSSSDSDSSSSEEEEEK	yes	2.45226	-1.75452	yes	2.15179	-1.04376	yes	1.49459	-0.710766	4	yes			0.932637	3.15e-20	163.92	141.2	135.32	0.32699	187990000	15.7241	15.0544	15.4078	13.322	14.0349	13.5658	14.321	14.2514	14.4827
Q14978	NOLC1	Nucleolar and coiled-body phosphoprotein 1	264	VAKAPVKAATTPTRKSSSSEDSSSDEEEEQK	yes	2.19139	-2.61328	yes	1.44118	-0.583354	yes	1.87857	-2.02993	4	yes			0.911687	2.11e-05	96.54	80.007	96.54	0.29021	124480000	16.6709	16.0888	16.3154	14.4362	13.9546	12.8445	15.6135	15.8324	15.8791
Q14978	NOLC1	Nucleolar and coiled-body phosphoprotein 1	643	VREEEIEVDSRVADNSFDAKRGAAGDWGERA	yes	3.39413	-3.4164	yes	4.29144	-3.12504		0.43779	-0.291363	3	yes			1	1e-06	132.31	103.35	105	0.041141	514160000	20.8209	20.9034	21.3103	17.8647	17.8751	17.0455	18.0093	17.905	17.7452
Q14980	NUMA1	Nuclear mitotic apparatus protein 1	1757	PRTQPDGTSVPGEPASPISQRLPPKVESLES	yes	3.96799	-1.88502	yes	2.64499	-2.49624		0.823346	0.611225	2	yes			0.999991	2.57e-55	240.21	198.97	240.21	-0.43636	492230000	18.1614	18.1293	18.4887	16.3453	16.4643	16.3147	16.419	15.5983	15.2733
Q14C86	GAPVD1	GTPase-activating protein and VPS9 domain-containing protein 1	1019	DDLGPDRFSTLTDDPSPRLSAQAQVAEDILD	yes	3.8295	-1.59214	yes	4.17373	-2.06466		1.736	0.472525	2	yes			0.999961	0.000979108	73.036	63.99	64.439	2.5369	151410000	19.1692	18.9988	19.265	17.6848	17.5697	17.4019	17.2294	17.0954	16.9141
Q14C86	GAPVD1	GTPase-activating protein and VPS9 domain-containing protein 1	742	PDLKQEERLQELESCSGLGSTSDDTDVREVS	yes	5.49076	-2.64877	yes	6.18933	-2.57838		0.419444	-0.0703904	2	yes			0.995702	1.85e-18	159.67	140.84	120.75	0.3607	63685000	16.5967	16.7081	16.6252	14.0151	13.8756	14.093	14.0916	13.9999	14.1033
Q14C86	GAPVD1	GTPase-activating protein and VPS9 domain-containing protein 1	902	FKQRHSYPERLVRSRSSDIVSSVRRPMSDPS	yes	4.25851	-3.17502	yes	4.44353	-2.7723		1.07741	-0.402715	2	yes			0.9991	3.78e-17	194.12	153.77	194.12	-0.16016	1111700000	19.2349	19.5489	19.2848	16.1614	15.9384	16.4437	16.7052	16.3912	16.6553
Q14C86	GAPVD1	GTPase-activating protein and VPS9 domain-containing protein 1	466	KSSSLEMTPYNTPQLSPATTPANKKNRLPIA	yes	4.19452	-2.18482	yes	4.4701	-4.61524	yes	3.4764	2.43042	3	yes			0.999538	6.42e-106	281.63	259.39	281.63	-0.82718	1005200000	19.5931	19.2547	19.3179	17.0638	17.2876	17.2598	15.0579	14.8759	14.3862
Q15003	NCAPH	Condensin complex subunit 2	87	VFDLQFSTDSPRLLASPSSRSIDISATIPKF	yes	3.17792	-2.82469	yes	5.12643	-2.79535		0.0351784	-0.0293423	2	yes			0.995912	0.00455243	89.029	32.113	89.029	-0.53501	100440000	17.3771	17.231	17.5415	14.7633	14.9093	14.003	14.6276	14.5372	14.5989
Q15007	WTAP	Pre-mRNA-splicing regulator WTAP	306	GFHREGNTTEDDFPSSPGNGNKSSNSSEERT	yes	2.20611	-0.339689		1.62575	-0.2293		1.23827	-0.110389	2	yes			0.97144	5.62e-11	134.93	117.19	131.18	-0.093658	214050000	18.1662	18.2243	18.3596	17.856	17.9579	17.9171	18.0751	17.9732	18.014
Q15018	FAM175B	BRISC complex subunit Abro1	280	VLSRQMPSESLDPAFSPRMPSSGFAAEGRST	yes	2.83175	-0.653435	yes	4.40107	-2.75146	yes	3.93744	2.09803	2	yes			1	6.78e-05	109.14	88.477	107.34	0.012599	220650000	18.9427	18.7442	18.8927	18.1222	18.3206	18.1765	16.354	16.0408	15.9304
Q15019	02. Sep	Septin-2	218	IEEHNIKIYHLPDAESDEDEDFKEQTRLLKA		1.18235	-0.157862		0.0602768	-0.0141843		1.06732	-0.143678	3	yes			1	1.18e-85	272.18	254.27	221.24	0.30949	269390000000	20.6497	20.6989	20.8411	20.5756	20.5264	20.6141	20.8114	20.7246	20.6112
Q15021	NCAPD2	Condensin complex subunit 1	1333	KPSTGSRYQPLASTASDNDFVTPEPRRTTRR	yes	3.76016	-1.81968	yes	4.92499	-4.00032	yes	3.88052	2.18064	2	yes			0.992636	2.88e-129	330.42	313.93	199.97	0.2902	1820800000	19.1981	19.0033	19.3313	17.3374	17.5322	17.2042	15.0624	15.0593	15.4101
Q15022	SUZ12	Polycomb protein SUZ12	546	CRPKRTKASMSEFLESEDGEVEQQRTYSSGH		1.51862	-0.251083	yes	3.3738	-1.21255	yes	3.32854	0.961467	2	yes	yes	EZH2(DISRUPTS)	1	1.7e-68	259.14	246.42	259.14	-0.88263	176250000	17.3848	17.4018	17.6061	17.1875	17.269	17.183	16.3926	16.2708	16.0916
Q15024	EXOSC7	Exosome complex component RRP42	177	NTRIPRVRVLEDEEGSKDIELSDDPYDCIRL		0.369575	-0.144961	yes	1.80208	-0.660924	yes	2.09457	0.515963	3	yes			1	1.23e-56	225.3	199.5	225.3	-0.62524	200590000	16.7746	17.2097	17.2171	16.7746	16.9791	17.0129	16.5539	16.3493	16.3155
Q15032	R3HDM1	R3H domain-containing protein 1	381	DSSLRNLKPAVTKASSFSGISVLTRGDSSGS	yes	4.32074	-2.60784	yes	4.52972	-2.4881		0.299123	-0.119734	2	yes			0.980249	1.61e-22	191.23	163	53.034	0.22732	112470000	18.288	18.1072	18.2754	15.7937	15.6822	15.3712	15.819	15.8552	15.5322
Q15036	SNX17	Sorting nexin-17	336	WRVTSSVPLPSGSTSSPGRGRGEVRLELAFE		0.4559	-0.112848		0.994834	-0.242697		0.495309	0.12985	2	yes			0.99969	2.02e-141	352.05	302.55	352.05	0.11343	713930000	18.2613	18.5228	18.3914	18.1544	18.415	18.2675	18.2984	18.0007	18.1482
Q15042	RAB3GAP1	Rab3 GTPase-activating protein catalytic subunit	664	DLLEEQSEVLAKLGTSAEGAHLRARMQSACL	yes	2.13296	-1.43081	yes	2.25743	-1.40841		0.0523807	-0.0224031	3	yes			0.973953	2.74e-14	182.55	141.26	146.79	0.35997	325680000	17.9837	17.1557	17.8033	16.081	16.4844	16.0848	16.1186	16.3179	16.2809
Q15046	KARS	Lysine--tRNA ligase	596	NVATTDTLESTTVGTSV______________		1.00707	-0.340546		0.877985	-0.299158		0.182525	-0.0413879	2	yes			0.884321	2.59e-16	157.52	137.13	157.52	0.31185	32309000	15.0481	15.0103	15.4673	14.7241	14.845	14.9349	14.9866	14.8657	14.7758
Q15054	POLD3	DNA polymerase delta subunit 3	307	KVLQKEKKRGKRVALSDDETKETENMRKKRR	yes	3.19239	-3.41562		1.69319	-0.355659	yes	3.0642	-3.05996	4	yes			1	3.14e-82	284.72	260.31	117.65	-1.3409	6271900000	21.5825	21.7728	21.9013	18.8334	17.6831	18.4932	21.3699	21.4415	21.3782
Q15057	ACAP2	Arf-GAP with coiled-coil, ANK repeat and PH domain-containing protein 2	384	DESEKLDKKSSPSTGSLDSGNESKEKLLKGE		1.07517	-0.491765	yes	2.49768	-1.60437	yes	2.25891	1.1126	2	yes			0.999478	5.93e-179	382.4	332.67	205.78	-0.88259	410030000	18.6318	18.5522	19.1437	18.3111	18.458	18.0833	17.0898	16.9219	17.5029
Q15059	BRD3	Bromodomain-containing protein 3	263	TTTPTTSAITASRSESPPPLSDPKQAKVVAR		1.61841	-0.239757		1.82455	-0.27722		0.531726	0.0374635	2	yes			0.999981	2.81e-10	162.93	137.19	162.93	-0.32777	923740000	19.7033	19.5647	19.7844	19.4416	19.4078	19.4837	19.4097	19.4435	19.3676
Q15059	BRD3	Bromodomain-containing protein 3	455	SRSSEESSSDSGSSDSEEERATRLAELQEQL		0.0721621	-0.04363		0.102856	0.0435371		0.163429	-0.0871671	3				0.99982	2.28e-70	254.33	243.93	254.33	0.1032	454900000	16.2883	16.0303	16.4337	16.211	16.5101	15.9003	16.123	16.3037	16.4562
Q15061	WDR43	WD repeat-containing protein 43	431	KPAPPQTEQVESKRKSGGNEVSIEERLGAMD	yes	2.3921	-2.28047		0.881079	-0.204524	yes	2.19925	-2.07594	4	yes			0.999922	0.000463448	89.913	67.699	73.464	1.0962	256690000	16.786	16.7499	16.8783	14.9192	13.759	14.8946	16.413	16.6273	16.7602
Q15121	PEA15	Astrocytic phosphoprotein PEA-15	116	RIPSAKKYKDIIRQPSEEEIIKLAPPPKKA_		1.41859	-0.191313	yes	2.72363	-0.457243		1.76627	0.26593	4	yes	yes		1	1.42e-55	256.89	213.1	243.18	-0.24858	11703000000	21.8562	21.7513	21.885	21.5441	21.6804	21.694	21.469	21.3327	21.3191
Q15149	PLEC	Plectin	4382	TEFADMLSGNAGGFRSRSSSVGSSSSYPISP	yes	6.24784	-2.28913	yes	2.45344	-3.39036		0.935887	1.10124	3	yes			0.999998	4.82e-09	126.86	105.02	126.86	-0.46715	383690000	17.8432	17.7641	17.8542	15.5087	15.5878	15.4977	15.5028	13.6871	14.1006
Q15149	PLEC	Plectin	1435	ELQLVTYKAQLEPVASPAKKPKVQSGSESVI		1.02194	-0.243748		0.573526	-0.144836		1.09643	-0.0989119	3	yes			1	3.82e-14	180.84	116.4	88.133	1.2482	2791000000	21.8531	21.9864	22.2228	21.7409	21.8348	21.7553	21.9169	21.8157	21.8952
Q15149	PLEC	Plectin	720	FRAKIERARSDEGQLSPATRGAYRDCLGRLD		0.959752	-0.475144		0.404458	-0.196929		0.638632	-0.278215	2	yes			1	1.33e-35	228.66	191.07	212.02	0.17246	1539800000	20.0847	19.7738	20.3618	19.6327	19.8527	19.3095	19.8371	19.696	20.0964
Q15149	PLEC	Plectin	149	TEEQRVYRRKELEEVSPETPVVPATTQRTLA		0.0897956	0.0156269		0.789422	-0.115632		1.81339	0.131259	4	yes			0.999935	2.85e-26	186.02	160.35	148.28	-0.83774	1007400000	19.3063	19.2349	19.4417	19.3268	19.3677	19.3353	19.1979	19.2693	19.1689
Q15149	PLEC	Plectin	4613	LRLLEAAAQSTKGYYSPYSVSGSGSTAGSRT	yes	4.59891	-3.63188	yes	4.03094	-3.79068		0.326249	0.158806	2	yes			0.982942	7.24e-25	186.85	161.26	162.59	-0.28971	547250000	19.042	19.1506	19.534	15.5549	15.7499	15.5261	15.8256	15.2821	15.2468
Q15149	PLEC	Plectin	4618	AAAQSTKGYYSPYSVSGSGSTAGSRTGSRTG	yes	3.86707	-2.89105	yes	4.67565	-2.1443	yes	1.73828	-0.746749	2	yes			0.989571	2.07e-128	319.29	294.88	136.63	-0.67076	269920000	18.4859	18.2709	18.5092	15.1761	15.6107	15.806	16.3325	16.3311	16.1695
Q15149	PLEC	Plectin	1721	TAQRSAEAELQSKRASFAEKTAQLERSLQEE		0.620243	-0.428278		0.0168194	0.00311693		0.629207	-0.431395	3	yes			1	1.7e-06	149.33	77.007	145.99	-0.059475	1407000000	15.0464	15.1499	14.9816	14.1027	14.6258	15.1644	15.1362	15.0327	15.0182
Q15149	PLEC	Plectin	4642	RTGSRTGSRAGSRRGSFDATGSGFSMTFSSS	yes	2.88263	-0.860245	yes	3.00532	-1.20066		1.24503	0.34042	3	yes	yes		0.999955	3.8e-39	204.7	190.34	204.7	-0.36884	2907300000	17.7977	17.5234	17.7506	16.8193	16.9494	16.7222	16.6727	16.2918	16.5052
Q15149	PLEC	Plectin	125	ARRTPHVQAVQGPLGSPPKRGPLPTEEQRVY		1.85583	-0.20109		1.99884	-0.221409		0.382838	0.0203196	4	yes			1	3.82e-49	216.19	201.82	146.76	0.068627	7162700000	20.2324	20.1047	20.2484	19.9627	20.0123	20.0073	20.0052	19.9556	19.9606
Q15149	PLEC	Plectin	4670	SSSSYSSSGYGRRYASGSSASLGGPESAVA_	yes	2.66503	-3.50989	yes	3.78951	-2.90806		0.498929	-0.601824	2	yes			0.967079	2e-07	114.69	91.795	111.77	-0.31467	232180000	17.4895	17.569	17.7959	14.1205	14.9526	13.2516	15.0321	14.3724	14.7257
Q15149	PLEC	Plectin	1732	SKRASFAEKTAQLERSLQEEHVAVAQLREEA		0.731544	-0.159359	yes	2.59946	-1.39992	yes	2.51782	1.24056	3	yes			1	7.64e-18	171.72	142.23	139.88	0.062073	228520000	17.3695	17.1367	17.4251	17.0793	17.2381	17.136	16.2851	15.7458	15.7007
Q15149	PLEC	Plectin	4386	DMLSGNAGGFRSRSSSVGSSSSYPISPAVSR	yes	4.50565	-3.74621	yes	5.13607	-2.41239	yes	2.88763	-1.33382	2	yes			0.99988	4.7e-270	441.54	388.37	332.39	0.052059	17376000000	20.9791	20.7787	21.0217	16.8551	17.3183	17.3675	18.5128	18.5648	18.4647
Q15149	PLEC	Plectin	4396	RSRSSSVGSSSSYPISPAVSRTQLASWSDPT	yes	4.51915	-3.81626	yes	4.02151	-2.77031	yes	3.15942	-1.04595	2	yes			1	7.26e-148	346.05	325.66	346.05	-0.67568	525920000	18.6341	19.1908	18.8923	15.2487	15.0572	14.9625	16.1544	16.0032	16.2486
Q15149	PLEC	Plectin	1047	AWQSLRRDVQLIRSWSLATFRTLKPEEQRQA		0.639186	-0.0829252	yes	3.32823	-0.61307	yes	2.98315	0.530145	2	yes			0.999801	7.83e-05	132.01	90.562	130.66	1.3541	77329000	16.328	16.3395	16.4492	16.2118	16.2921	16.3641	15.8367	15.7564	15.6844
Q15154	PCM1	Pericentriolar material 1 protein	110	PEQAELEKLKQRINFSDLDQRSIGSDSQGRA	yes	3.70317	-4.56431	yes	7.28622	-3.87953		0.919819	-0.684774	2	yes			1	0.000223973	117.27	43.141	97.214	-0.27557	143520000	19.0005	19.0648	19.1231	13.8459	14.6176	15.032	15.1618	15.1848	15.2033
Q15154	PCM1	Pericentriolar material 1 protein	372	QPPAVPDNRRQAESLSLTREVSQSRKPSASE	yes	3.34981	-3.85482	yes	3.62017	-3.06941		0.999003	-0.785411	2	yes	yes		0.945887	0.0100611	69.451	43.408	68.536	0.73607	53024000	16.6804	16.9697	17.2645	13.4302	13.4468	12.4731	14.2311	13.8641	13.6111
Q15154	PCM1	Pericentriolar material 1 protein	861	LMAEHQRRQGLAETASPVAVSLRSDGSENLC	yes	1.8996	-0.458385	yes	3.97072	1.57184	yes	4.41037	-2.03022	2	yes			0.999219	4.09e-45	232.01	195.56	232.01	1.9291	201690000	17.3663	17.1922	17.4475	16.846	17.0201	16.7648	19.0294	18.7866	18.9055
Q15154	PCM1	Pericentriolar material 1 protein	65	KKFGVESDKRVTNDISPESSPGVGRRRTKTP	yes	2.42271	0.557153	yes	3.47414	0.429077		0.625226	0.128076	2	yes			0.999999	5.6e-82	282.2	220.97	171.56	-0.53783	1594400000	18.993	18.9054	18.9248	19.3645	19.6649	19.4653	19.3182	19.4058	19.3864
Q15154	PCM1	Pericentriolar material 1 protein	68	GVESDKRVTNDISPESSPGVGRRRTKTPHTF	yes	3.24539	0.661409	yes	2.80038	0.516354		1.02674	0.145054	2	yes			0.913573	3.8e-45	232.78	182.68	232.78	0.23039	1293300000	18.062	18.0186	18.1788	18.6689	18.8281	18.7466	18.6273	18.6707	18.5105
Q15154	PCM1	Pericentriolar material 1 protein	644	EEEGVSGASLSSHRSSLVDEHPEDAEFEQKI	yes	4.79493	1.39084	yes	5.69394	3.39419	yes	4.78115	-2.00335	3	yes			0.835883	2.33e-87	281.5	243.95	281.5	0.19195	64160000	14.5064	14.3706	14.4169	15.747	15.8829	15.8366	17.8466	17.6925	17.9375
Q15185	PTGES3	Prostaglandin E synthase 3	113	WLSVDFNNWKDWEDDSDEDMSNFDRFSEMMN		0.596812	-0.203185		0.0160294	-0.00721741		0.566529	-0.195967	2	yes	yes	HSP90A(INDUCES); CK2A1(INDUCES)	1	4.23e-133	335.6	314.51	154.88	-0.14945	0	19.6394	19.8317	20.0013	19.5894	19.8266	19.4469	20.0189	19.7749	19.657
Q15262	PTPRK	Receptor-type tyrosine-protein phosphatase kappa	856	SRLLDVPRYLCEGTESPYQTGQLHPAIRVAD	yes	2.30251	-0.896003	yes	1.60496	-0.560163		2.22135	-0.33584	3	yes			0.999131	2.88e-56	235.76	208.92	230.55	0.44015	419770000	18.4587	18.3166	18.8316	17.5689	17.7222	17.6278	18.0462	17.8929	17.9873
Q15276	RABEP1	Rab GTPase-binding effector protein 1	410	NDMFKDGLRRAQSTDSLGTSGSLQSKALGYN	yes	4.3123	-1.37934	yes	3.59012	-3.8223	yes	2.83935	2.44296	2	yes			0.998622	5.62e-140	341.36	304.92	141.13	2.2939	236840000	18.6792	18.5431	18.7148	17.2329	17.369	17.1973	15.4192	14.6627	14.3884
Q15311	RALBP1	RalA-binding protein 1	62	PSPPHDILHEPPDVVSDDEKDHGKKKGKFKK		1.10421	-0.276119	yes	2.87692	-0.945518	yes	3.25616	0.669399	4	yes			1	5.81e-77	250.25	211.39	243.28	0.046559	1073700000	19.3494	19.0573	19.4063	18.9055	19.0605	19.0185	18.421	18.2692	18.2862
Q15345	LRRC41	Leucine-rich repeat-containing protein 41	276	PPCRLCGEASRGRAPSRDEGSLLLGSRRPRR	yes	2.17523	-3.40907	yes	4.39453	-3.01431		0.240432	-0.394763	3	yes			0.99997	0.000260662	91.589	73.574	80.236	0.41133	371970000	16.3745	16.7332	16.848	14.1095	11.9829	13.636	13.6068	13.7508	13.5551
Q15365	PCBP1	Poly(rC)-binding protein 1	173	CVKQICLVMLETLSQSPQGRVMTIPYQPMPA		1.10703	-0.200476		1.1245	-0.203624		0.0138263	0.00314776	2	yes			0.999527	7.86e-16	159.88	143.94	159.88	-0.15045	2667100000	17.8293	17.7606	17.9852	17.5722	17.7555	17.646	17.7405	17.5571	17.6666
Q15365	PCBP1	Poly(rC)-binding protein 1	264	AMMHGGTGFAGIDSSSPEVKGYWASLDASTQ		0.719332	-0.238079	yes	3.12371	-3.45694	yes	2.98371	3.21886	4	yes			0.98077	6.63e-20	161.84	132.69	161.84	-0.18171	2262300000	18.669	18.5016	18.8424	18.2935	18.6611	18.3442	15.9203	14.9784	14.7436
Q15366	PCBP2	Poly(rC)-binding protein 2	189	PPKGVTIPYRPKPSSSPVIFAGGQDRYSTGS	yes	2.63543	-0.514976	yes	3.37754	-2.58281	yes	3.06526	2.06784	2	yes			0.998892	3.83e-81	289.88	239.67	157.33	0.76941	10386000000	19.7787	19.8052	19.9986	19.3502	19.3917	19.2957	17.7322	16.9962	17.1057
Q15366	PCBP2	Poly(rC)-binding protein 2	173	CVKQICVVMLETLSQSPPKGVTIPYRPKPSS		1.24149	-0.301524		0.363631	0.101981		1.62636	-0.403505	2	yes			1	2.35e-73	271.82	249.45	235.7	-0.18378	590590000	16.5893	16.7805	16.8717	16.3393	16.5976	16.4001	17.0059	16.8147	16.7269
Q15398	DLGAP5	Disks large-associated protein 5	689	EHVKKTLFLSIPESRSSIEDAQCPGLPDLIE		1.95231	-0.258831	yes	2.52974	-0.651971		1.81903	0.39314	3	yes			0.5	1.98e-19	157.24	141.47	138.92	0.98803	108050000	15.7052	15.6723	15.8238	15.4279	15.4527	15.5442	15.2053	15.1329	14.9072
Q15398	DLGAP5	Disks large-associated protein 5	690	HVKKTLFLSIPESRSSIEDAQCPGLPDLIEE		1.95231	-0.258831	yes	2.52974	-0.651971		1.81903	0.39314	3	yes			0.5	1.98e-19	157.24	141.47	138.92	0.98803	108050000	15.7052	15.6723	15.8238	15.4279	15.4527	15.5442	15.2053	15.1329	14.9072
Q15418	RPS6KA1	Ribosomal protein S6 kinase alpha-1	221	FGLSKEAIDHEKKAYSFCGTVEYMAPEVVNR	yes	1.74091	-0.321435		1.47316	-0.264593		0.48806	-0.0568422	2	yes			1	3.6e-128	320.78	301.34	320.78	-0.079844	6280500000	21.3361	21.0779	21.2362	20.8344	20.9585	20.8931	21.0131	20.889	20.9544
Q15418	RPS6KA1	Ribosomal protein S6 kinase alpha-1	45	AGLQPSKDEGVLKEISITHHVKAGSEKADPS		0.546535	-0.572824	yes	1.72047	-0.951124		0.344668	0.3783	3	yes			0.997314	0.00052441	108.7	57.788	108.7	-0.2138	235040000	17.8103	17.4657	18.116	17.4641	17.8087	16.4008	16.5974	16.7829	17.1584
Q15418	RPS6KA1	Ribosomal protein S6 kinase alpha-1	380	GIPPSAGAHQLFRGFSFVATGLMEDDGKPRA	yes	4.96948	-1.14128	yes	3.705	-1.1929		0.200944	0.0516113	3	yes			1	1.46e-31	195.86	178.07	151.87	-0.67584	875320000	16.2845	16.3248	16.3043	15.0838	15.1927	15.2132	15.233	15.1671	14.9348
Q15459	SF3A1	Splicing factor 3A subunit 1	329	YEKFGESEEVEMEVESDEEDDKQEKAEEPPS		1.15092	-0.23784		0.051874	-0.0179952		1.24031	-0.219845	3	yes			1	6.97e-57	237.38	217.15	237.38	-0.64184	2855300000	19.8688	20.1116	20.1667	19.8712	19.8035	19.7588	20.1826	19.9366	19.9739
Q15477	SKIV2L	Helicase SKI2W	256	TVSASPCSAPLARASSLEDLVLKEASTAVST		1.29839	-0.216784		0.91937	-0.154016		0.544505	-0.0627683	2	yes			0.999997	3.02e-46	258.48	186.87	251.81	0.0091592	8865100000	21.6751	21.5225	21.76	21.3676	21.4901	21.4497	21.5667	21.4443	21.4846
Q15477	SKIV2L	Helicase SKI2W	245	AVGQPGGPRGDTVSASPCSAPLARASSLEDL	yes	2.44137	-0.82645	yes	4.1762	-1.74017	yes	2.79584	0.91372	2	yes			0.99945	1.7e-82	282.09	228.52	282.09	-1.3148	790240000	20.189	20.2262	20.457	19.2715	19.6371	19.4842	18.5961	18.6172	18.4384
Q15596	NCOA2	Nuclear receptor coactivator 2	736	STAPGSEVTIKQEPVSPKKKENALLRYLLDK	yes	1.83571	-0.377667		0.66651	-0.138254		1.23545	-0.239413	3	yes	yes		0.999988	1.03e-08	116.39	97.889	116.39	0.15525	119490000	15.2478	15.0984	15.0195	14.7684	14.6258	14.8385	14.9558	15.1094	14.8857
Q15596	NCOA2	Nuclear receptor coactivator 2	29	AETRKRKECPDQLGPSPKRNTEKRNREQENK	yes	4.23081	-0.58866		2.42549	-0.200463	yes	5.01609	-0.388197	3	yes			1	1.99e-19	194.13	157.71	92.575	0.046509	592790000	19.2768	19.3209	19.3857	18.7202	18.7444	18.7528	19.1463	19.1221	19.1137
Q15629	TRAM1	Translocating chain-associated membrane protein 1	365	TENGVNGTLTSNVADSPRNKKEKSS______	yes	4.07439	-2.95408	yes	2.49219	-0.493915	yes	3.92661	-2.46016	2	yes			1	3.72e-82	272.63	244.95	272.63	-1.1231	3472300000	19.8109	19.6635	19.9307	16.8223	17.1448	16.5758	19.3011	19.3314	19.2909
Q15637	SF1	Splicing factor 1	82	TGDLGIPPNPEDRSPSPEPIYNSEGKRLNTR	yes	1.391	-0.408765		1.2224	-0.356628		0.426074	-0.0521361	2	yes	yes	U2AF2(INDUCES)	0.999997	1.01e-30	211.75	164.93	211.75	-0.47815	5285400000	18.1912	18.2293	18.6048	17.8646	17.9428	17.9915	18.0535	17.9753	17.9266
Q15643	TRIP11	Thyroid receptor-interacting protein 11	464	NNEYEVIKSTATRDISLDSELHDLRLNLEAK		0.0492881	0.0276349	yes	3.48218	-1.3581	yes	2.80183	1.38573	3	yes			0.999999	6.81e-30	212.87	152.98	212.87	0.022212	49598000	16.815	16.6972	17.0227	16.5995	17.1762	16.842	15.6003	15.5026	15.3578
Q15645	TRIP13	Pachytene checkpoint protein 2 homolog	18	EAVGDLKQALPCVAESPTVHVEVHQRGSSTA	yes	1.93538	-0.289862	yes	4.73486	-2.6743	yes	4.56173	2.38444	4	yes			0.950836	9.63e-07	113.73	87.299	111.97	0.19337	291510000	17.8422	17.6791	17.7275	17.4221	17.5484	17.4087	15.2024	14.8751	15.1484
Q15652	JMJD1C	Probable JmjC domain-containing histone demethylation protein 2C	942	PSSAEPHRPLKITAHSSPPLTKTLVDHHKEE		1.16187	-0.507137	yes	2.54989	-1.24071	yes	2.10807	0.733571	3				0.647025	0.00312755	79.633	54.778	70.622	-0.24377	117700000	18.1549	17.7523	18.3151	17.5747	17.7686	17.3575	16.718	16.7737	17.0084
Q15742	NAB2	NGFI-A-binding protein 2	6	__________MHRAPSPTAEQPPGGGDSARR	yes	1.44568	-0.43439	yes	1.71196	-0.528007		0.800364	0.0936165	2	yes			0.997545	1.19e-41	208.07	194.48	130.29	-0.32078	890550000	16.1458	15.6852	15.9718	15.4235	15.5381	15.5382	15.4827	15.3681	15.368
Q15751	HERC1	Probable E3 ubiquitin-protein ligase HERC1	2720	SSLPTSPSDEVGRRQSLTSPDSQSARPANRT	yes	2.55221	-2.1869	yes	3.19022	-2.45564		0.448251	0.268741	4	yes			0.999997	9.12e-32	197.86	166.04	197.86	0.4748	430120000	15.6806	15.2485	16.0589	13.5816	13.8244	13.0213	13.203	13.0362	13.3818
Q15751	HERC1	Probable E3 ubiquitin-protein ligase HERC1	1428	RADDPPPQSQQERRVSTDLPEGQDVYTAACN		0.322491	-0.171837	yes	2.01325	-0.614264		1.10393	0.442427	3	yes			0.966702	1.64e-27	175.86	150.97	175.86	-0.36545	88533000	15.3205	14.8987	15.0841	14.7332	15.2917	14.7628	14.5519	14.3864	14.5223
Q15751	HERC1	Probable E3 ubiquitin-protein ligase HERC1	1521	RLIKSRSESDLSQPESDEEGYALSGRRNVDL	yes	3.60253	0.840445	yes	3.59193	0.553464		1.86528	0.286981	2	yes			1	2.62e-138	330.43	299.2	330.43	-0.59395	617450000	17.261	17.2488	17.3502	18.0171	18.2248	18.1394	17.8658	17.878	17.7766
Q15758	SLC1A5	Neutral amino acid transporter B(0)	535	LLKHYRGPAGDATVASEKESVM_________	yes	1.30371	-1.28504	yes	2.28833	-2.6101	yes	1.47869	1.32506	3	yes			0.99819	8.09e-07	125.98	110.44	74.876	-1.2474	515330000	19.5737	20.7157	19.6979	18.4658	19.2829	18.3834	17.1403	17.9829	17.0339
Q15758	SLC1A5	Neutral amino acid transporter B(0)	539	YRGPAGDATVASEKESVM_____________	yes	3.77616	-1.40252	yes	4.25218	-4.41261	yes	3.59779	3.01009	2	yes			0.999697	5.85e-10	134.93	118.68	105.39	-0.55602	209840000	19.3374	19.2127	19.4646	17.9366	18.0613	17.8094	14.4892	14.9974	15.2904
Q15758	SLC1A5	Neutral amino acid transporter B(0)	493	GAGLLQNYVDRTESRSTEPELIQVKSELPLD	yes	1.68747	-0.327915	yes	2.26502	-0.482679		1.33061	0.154764	2	yes			0.993819	6.29e-56	260.44	225.67	206.1	0.3054	390790000	18.8337	18.7974	19.0516	18.4907	18.6167	18.5915	18.4871	18.3611	18.3864
Q15773	MLF2	Myeloid leukemia factor 2	238	RAEGPPRLAIQGPEDSPSRQSRRYDW_____	yes	2.50794	-0.296584	yes	3.42513	-1.21883	yes	2.85611	0.922249	2	yes			0.999371	2.09e-49	247.11	175.02	230.5	0.35292	1487600000	20.0462	20.0166	20.076	19.7157	19.8356	19.6978	18.9773	18.8885	18.6165
Q15785	TOMM34	Mitochondrial import receptor subunit TOM34	186	KSKSKETTATKNRVPSAGDVEKARVLKEEGN	yes	4.35486	-0.773957		1.96794	-0.182519	yes	9.78453	-0.591438	3	yes			1	6.01e-14	172.26	143.11	95.264	-0.034132	2188400000	20.1759	20.1633	20.2906	19.4372	19.4341	19.4367	20.0262	20.0293	20.0267
Q15811;CON__ENSEMBL:ENSBTAP00000001528	ITSN1	Intersectin-1	1137;1139	KRQIGWFPANYVKLLSPGTSKITPTEPPKST		0.832445	-0.506055		0.360313	-0.219995		0.484797	-0.286059	2	yes			0.991325	0.000478001	118.21	32.004	71.349	0.30055	114000000	18.8386	18.3534	19.0158	18.3047	18.5339	17.8509	18.3809	18.3322	18.8347
Q15811;CON__ENSEMBL:ENSBTAP00000001528	ITSN1	Intersectin-1	559;561	EKQILNDQLKQVQQNSLHRDSLVTLKRALEA	yes	2.11271	-2.32523	yes	3.02804	-1.08899		1.23136	-1.23624	3	yes			1	0.000176974	120.57	85.824	116.24	0.59717	74343000	14.0982	14.1728	14.3685	12.5482	10.9981	12.1174	12.9692	13.2959	13.1074
Q15811	ITSN1	Intersectin-1	315	PPEYIPPSFRRVRSGSGISVISSTSVDQRLP	yes	5.09662	-2.22389	yes	4.70186	-4.56771	yes	3.58017	2.34383	2	yes			0.999845	9.4e-162	370.52	301.69	370.52	-0.75355	1581400000	19.8089	19.7706	19.9608	17.5493	17.7146	17.6047	15.5198	15.4056	14.9117
Q15942	ZYX	Zyxin	267	PRGPPASSPAPAPKFSPVTPKFTPVASKFSP	yes	1.44296	-0.381237	yes	2.2388	-0.637018		2.21633	0.255781	2	yes			0.999996	1.31e-23	172.42	155.54	136.57	0.19216	1382100000	21.5892	21.4248	21.8236	21.2275	21.3043	21.162	20.9329	20.9735	21.0201
Q15942	ZYX	Zyxin	308	NQKLGHPEALSAGTGSPQPPSFTYAQQREKP		0.276465	-0.134385	yes	4.00393	-1.93916	yes	2.98488	1.80478	3	yes			0.999959	9.95e-168	343.83	311.34	204.41	-0.096421	635010000	16.7662	16.537	16.6745	16.36	16.8913	16.3233	14.8415	14.8081	14.5106
Q15942	ZYX	Zyxin	344	QHPVPPPAQNQNQVRSPGAPGPLTLKEVEEL	yes	3.0054	-0.797609		1.26924	-0.249792	yes	3.2693	-0.547817	2	yes			1	5.07e-10	158.42	110.52	158.42	0.53944	3926800000	21.9835	21.7451	22.0089	21.0384	21.1492	21.157	21.7392	21.6284	21.6206
Q16181	07. Sep	Septin-7	334	YNGVDNNKNKGQLTKSPLAQMEEERREHVAK	yes	2.88726	-0.594575		1.20148	-0.188946	yes	3.25083	-0.405628	3	yes			1	0.000173093	95.206	69.676	89.301	0.74904	856990000	17.3485	17.2183	17.4539	16.7308	16.8011	16.7052	17.1662	17.0959	17.1918
Q16204	CCDC6	Coiled-coil domain-containing protein 6	254	VSAPPSPRDISMEIDSPENMMRHIRFLKNEV		1.24128	-0.195827	yes	2.25378	-0.402365		1.7124	0.206539	2	yes			1	2.42e-22	184.99	154.37	177.76	-0.66127	514490000	18.9093	18.7129	18.8949	18.57	18.7011	18.6585	18.5099	18.3788	18.4214
Q16204	CCDC6	Coiled-coil domain-containing protein 6	244	RILQEKLDQPVSAPPSPRDISMEIDSPENMM		1.24372	0.371251		0.876967	0.26876		0.304948	0.102491	2	yes	yes		1	5.42e-42	213.14	196.65	96.096	0.28463	19520000000	21.5112	21.1675	21.2546	21.4971	21.7394	21.8105	21.3892	21.7187	21.6316
Q16204	CCDC6	Coiled-coil domain-containing protein 6	367	SPIPYTPSPSSSRPISPGLSYASHTVGFTPP	yes	1.50979	-1.25164	yes	2.09076	-1.87345		1.43243	0.621817	4	yes			0.987285	2.67e-136	311.84	283.67	311.84	0.21221	1079400000	18.1723	17.2601	18.4335	16.5577	16.9892	16.5641	16.2278	15.7963	16.2214
Q16204	CCDC6	Coiled-coil domain-containing protein 6	323	LQREMERREALCRQLSESESSLEMDDERYFN	yes	2.37777	-0.297967		2.0071	0.205248	yes	4.26227	-0.503215	4	yes			0.999509	3.88e-38	198.44	176.74	73.691	-0.40822	1296600000	14.5113	14.6556	14.6199	14.3459	14.2557	14.2914	14.8056	14.8139	14.7831
Q16204	CCDC6	Coiled-coil domain-containing protein 6	417	HMGTSHGITRPSPRRSNSPDKFKRPTPPPSP	yes	1.56727	-0.549052		0.423592	-0.133784		0.976003	-0.415267	3	yes			0.986189	0.000832787	101.39	82.716	101.39	0.823	673620000	14.904	14.7449	14.7982	14.424	13.9583	14.4177	14.9328	14.5831	14.5298
Q16204	CCDC6	Coiled-coil domain-containing protein 6	419	GTSHGITRPSPRRSNSPDKFKRPTPPPSPNT		0.249402	-0.0953913		0.067204	0.0255512		0.5392	-0.120942	3	yes			0.99999	0.000270576	120.54	101.87	120.54	0.63654	530470000	15.2762	15.2727	14.9025	15.1115	14.8842	15.1695	15.2491	15.0879	15.1911
Q16204	CCDC6	Coiled-coil domain-containing protein 6	52	GGGGGGGGKSGGIVISPFRLEELTNRLASLQ		1.103	-0.175226		0.636182	-0.104675		0.737088	-0.0705516	3	yes			1	2e-74	270.95	240.74	270.95	-0.49111	1047000000	18.3758	18.1547	18.3326	18.051	18.1302	18.1562	18.2339	18.1864	18.1287
Q16512	PKN1	Serine/threonine-protein kinase N1	562	DISVEKLNLGTDSDSSPQKSSRDPPSSPSSL		0.870498	-0.18264		0.49809	-0.115192		0.612795	-0.0674477	2	yes			0.984002	2.94e-93	314.06	268.7	264.92	0.44925	1022700000	20.2224	20.2141	20.4971	20.0894	20.1871	20.1092	20.2607	20.1247	20.2026
Q16512	PKN1	Serine/threonine-protein kinase N1	916	VSNFDEEFTGEAPTLSPPRDARPLTAAEQAA		0.743644	-0.184547		0.202395	-0.0714334		0.520743	-0.113114	3	yes			0.999991	5.54e-37	201.16	189.03	201.16	0.076892	170710000	16.0364	15.9969	16.3323	15.8844	16.0205	15.9071	16.2137	15.9239	16.0137
Q16513	PKN2	Serine/threonine-protein kinase N2	583	FDLEPEPPPAPPRASSLGEIDESSELRVLDI	yes	2.17355	-0.477137	yes	2.57504	-0.614777		0.938222	0.137639	2	yes			0.999999	6.67e-257	444.19	376.31	357.66	-1.3036	9155300000	21.3406	21.1807	21.452	20.7504	20.8914	20.9001	20.8066	20.6656	20.6569
Q16513	PKN2	Serine/threonine-protein kinase N2	306	IIIEELSLVAASPTLSPRQSMISTQNQYSTL		0.616735	-0.170167	yes	2.26809	-0.633132	yes	2.22315	0.462965	2	yes			0.988199	2.22e-128	318.13	280.52	269.49	0.57121	266820000	16.69	16.6646	16.985	16.4877	16.7273	16.6142	16.2479	16.071	16.1214
Q16513	PKN2	Serine/threonine-protein kinase N2	110	ELHHKLQELNAHIVVSDPEDITDCPRTPDTP		0.816904	-0.0987479	yes	4.74994	-1.56693	yes	4.84992	1.46818	3	yes			1	1.15e-45	223.75	210.43	223.75	-0.5047	1670600000	19.7069	19.5659	19.6944	19.5481	19.6184	19.5044	18.1478	18.1229	17.9956
Q16514	TAF12	Transcription initiation factor TFIID subunit 12	51	AVVKIPGTPGAGGRLSPENNQVLTKKKLQDL		0.905256	-0.0877469		0.0211716	0.0055809		0.494158	-0.0933278	3	yes			0.999948	1.17e-08	119.32	84.305	99.387	-0.32424	216420000	17.4061	17.3763	17.5042	17.305	17.3852	17.333	17.5903	17.3348	17.3781
Q16543	CDC37	Hsp90 co-chaperone Cdc37;Hsp90 co-chaperone Cdc37, N-terminally processed	377	PLLEAVPKTGDEKDVSV______________	yes	1.27047	-0.829346		0.773511	-0.509788		0.461521	-0.319558	2	yes			1	0.0222721	86.014	32.331	86.014	0.050846	854910000	21.2749	20.8434	21.602	20.5924	20.6544	19.9855	20.5525	20.4905	21.148
Q16555	DPYSL2	Dihydropyrimidinase-related protein 2	522	SVTPKTVTPASSAKTSPAKQQAPPVRNLHQS		0.479503	-0.31826		0.057245	0.0694637		0.38992	-0.387724	3	yes	yes		0.986885	2.84e-21	169.67	128.45	169.67	0.88445	1391700000	19.397	18.752	19.3246	19.0243	19.0616	18.4329	18.7332	19.0055	19.9433
Q16600	ZNF239	Zinc finger protein 239	191	EKPCDHNNCGKILNTSPDGHPYEKIHTAEKQ	yes	2.55963	-0.407578	yes	2.16314	-0.317213		1.82286	-0.0903645	3	yes			0.5	0.0060789	79.771	50.082	79.771	0.014985	78689000	17.4135	17.2725	17.4748	16.9716	17.0095	16.957	17.0775	17.0396	17.0921
Q16629	SRSF7	Serine/arginine-rich splicing factor 7	192	RRSRSGSIKGSRYFQSPSRSRSRSRSISRPR	yes	2.72702	-8.21666		1.12917	0.483814	yes	2.81114	-8.70048	2	yes			0.998079	2.61e-05	142.98	85.934	142.98	0.076766	3660800000	22.2333	22.3028	22.6012	16.3857	13.2912	12.8102	22.5297	23.0105	23.0484
Q16629	SRSF7	Serine/arginine-rich splicing factor 7	194	SRSGSIKGSRYFQSPSRSRSRSRSISRPRSS	yes	3.87225	-4.51128	yes	5.26987	-3.14626	yes	1.93038	-1.36502	2	yes			0.999996	0.000668377	120.76	87.764	109.44	0.31143	2056800000	20.3905	20.5439	20.642	16.2954	16.3405	15.4067	17.5063	17.3148	17.3165
Q16637	SMN1	Survival motor neuron protein	31	EDSVLFRRGTGQSDDSDIWDDTALIKAYDKA	yes	2.37275	-1.02717	yes	3.12779	-2.79253	yes	2.35648	1.76536	2	yes	yes	SMN(INDUCES)	0.999596	2.29e-16	150.53	85.42	121.45	0.68	300470000	17.3842	17.0173	17.363	16.4848	16.0834	16.1148	14.5838	13.9354	14.8676
Q16643	DBN1	Drebrin	141	AGAIGQRLSNGLARLSSPVLHRLRLREDENA		0.777084	-0.515883		0.496065	-0.345767		0.481079	-0.170116	3	yes			0.616641	0.000567367	114.97	80.166	86.882	0.16875	2522900000	18.0544	17.7474	18.7137	17.7566	17.7773	17.4339	17.7154	17.7247	18.0381
Q16643	DBN1	Drebrin	142	GAIGQRLSNGLARLSSPVLHRLRLREDENAE		0.836128	-0.444216		1.03002	-0.491323		0.0662747	0.0471071	3	yes	yes	EB3(INDUCES); ACTB(INDUCES)	0.996942	1.15e-07	163.88	106.33	141.25	0.060503	8123400000	19.6492	19.3167	19.8571	19.2379	19.4484	18.804	18.998	18.9192	19.4319
Q16643	DBN1	Drebrin	337	LDSHRRMAPTPIPTRSPSDSSTASTPVAEQI	yes	2.23327	-0.369466		1.14824	-0.151295		2.08965	-0.218171	2	yes			0.986992	3.99e-49	210.34	189.69	107.37	0.61893	2637200000	17.003	17.0033	17.1754	16.7272	16.6149	16.7312	16.9345	16.8627	16.9305
Q16658	FSCN1	Fascin	39	LTAEAFGFKVNASASSLKKKQIWTLEQPPDE		0.619777	-0.676924		0.448666	-0.24098		0.3719	-0.435944	2	yes	yes	ACTA1(INDUCES)	0.933569	3.24e-05	132.14	65.873	132.14	0.8897	216680000	18.7192	18.1731	18.5748	18.1347	18.4024	16.8992	18.1042	18.0658	18.5742
Q16666	IFI16	Gamma-interferon-inducible protein 16	153	GPKGSKVSEEQTQPPSPAGAGMSTAMGRSPS	yes	2.32658	-5.12313	yes	4.43031	-1.30192	yes	1.8804	-3.82122	2	yes			0.999994	4.77e-13	143.74	118.13	143.74	0.18876	978760000	19.0217	18.852	19.0198	12.3385	15.4468	13.7389	17.7263	17.6455	17.616
Q16890	TPD52L1	Tumor protein D53	149	HSISMPAMRNSPTFKSFEERVETTVTSLKTK	yes	4.95577	-2.63605	yes	2.48151	-3.48857		0.706854	0.852519	3	yes			1	2.87e-21	169.49	123.62	169.49	0.88362	421410000	18.8288	19.1231	19.0561	16.4352	16.2989	16.3658	16.5932	15.1515	14.7977
Q1KMD3	HNRNPUL2	Heterogeneous nuclear ribonucleoprotein U-like protein 2	161	EQGLGKREEDEPEERSGDETPGSEVPGDKAA		0.530785	-0.157785		0.261324	0.157605		0.687244	-0.31539	3	yes			0.999991	2.45e-35	203.79	188.7	203.79	0.1357	387190000	17.884	17.9675	18.2942	17.9625	17.879	17.8309	18.6163	17.9865	18.0157
Q1W6H9	FAM110C	Protein FAM110C	241	PEVVEALGRENFTAGSDCVTLKVRSVSVATS	yes	6.405	-1.62126	yes	4.91926	-2.09902	yes	2.41959	0.477765	2	yes			0.999879	7.09e-18	173.03	125.73	173.03	0.91892	42262000	16.9717	16.9326	16.9956	15.3403	15.3794	15.3164	14.9721	14.9134	14.7173
Q29RF7	PDS5A	Sister chromatid cohesion protein PDS5 homolog A	1305	KPINKGRKRAAVGQESPGGLEAGNAKAPKLQ	yes	5.76794	-2.00349	yes	5.79167	-1.921		0.6415	-0.0824922	2	yes			1	3.78e-87	268.43	213.62	268.43	0.47133	964800000	20.4271	20.44	20.4883	18.4198	18.5317	18.3933	18.5619	18.5784	18.452
Q2KHR3	QSER1	Glutamine and serine-rich protein 1	613	KVSKADDRYSQSVIRSNSRLEDQVIGVALQA	yes	5.44398	-3.30696	yes	3.98078	-3.79648		0.925254	0.489525	3	yes			0.5	6.58e-17	164.31	130.61	164.31	-1.0864	59138000	17.08	17.29	17.1169	13.8728	13.7341	13.9592	13.5063	13.6901	12.9011
Q2KHR3	QSER1	Glutamine and serine-rich protein 1	615	SKADDRYSQSVIRSNSRLEDQVIGVALQASK	yes	5.44398	-3.30696	yes	3.98078	-3.79648		0.925254	0.489525	3	yes			0.5	6.58e-17	164.31	130.61	164.31	-1.0864	59138000	17.08	17.29	17.1169	13.8728	13.7341	13.9592	13.5063	13.6901	12.9011
Q2KHT3	CLEC16A	Protein CLEC16A	980	SKNVARSAAVETASLSPSLVPARQPTISLLC		1.25187	-0.335615	yes	2.45688	-0.912731	yes	2.30061	0.577117	2	yes			0.997601	1.26e-74	276.14	242.94	276.14	1.1777	93915000	16.2045	16.1947	16.5484	15.9561	16.073	15.9117	15.5103	15.2217	15.4774
Q2M2I8	AAK1	AP2-associated protein kinase 1	678	ASLNKSKSATTTPSGSPRTSQQNVYNPSEGS	yes	2.03401	-0.394564		0.903361	0.0836916	yes	2.33175	-0.478255	2	yes			0.998456	1e-05	126.34	92.091	115.14	-0.16737	627760000	12.7869	12.6983	12.6924	12.1767	12.3901	12.427	12.7485	12.8371	12.843
Q2M3G4	SHROOM1	Protein Shroom1	166	RVLRETSFQRKELRMSLPARLRPTVPARPPA	yes	3.0218	-0.638608	yes	3.63821	-0.920648		1.38396	0.28204	3	yes			1	1.81e-05	134.99	92.246	134.99	-0.32778	104950000	16.5561	16.6118	16.6561	15.8566	15.9624	16.0892	15.8002	15.6944	15.5676
Q2NKX8	ERCC6L	DNA excision repair protein ERCC-6-like	14	__MEASRRFPEAEALSPEQAAHYLRYVKEAK		0.872818	-0.349701		0.859272	-0.344676		0.0284526	-0.00502491	4	yes			1	1.69e-54	234.64	187.69	200.29	0.17908	164210000	15.5653	15.4377	16.0353	15.3089	15.4106	15.2697	15.3556	15.2539	15.3948
Q2TAM9	TUSC1	Tumor suppressor candidate gene 1 protein	153	TNRRARDSGREDEPGSPRALRARLEKLEAMY	yes	1.90263	-0.365636		0.488727	0.334936		1.14798	-0.700572	3	yes			1	9.78e-09	132.05	100.82	132.05	-0.029363	311900000	12.2186	12.4546	12.1927	11.8963	11.9503	11.9222	12.5558	12.1646	13.1503
Q2VPK5	CTU2	Cytoplasmic tRNA 2-thiolation protein 2	419	TAFGAQTSSRLSQMQSPIPLTETRTPPGPCC	yes	3.47354	-1.0437	yes	4.15831	-3.62975	yes	3.64137	2.58605	2	yes			0.996156	0.0069541	71.692	55.801	71.692	0.011421	117660000	17.4301	17.2672	17.5281	16.3052	16.4657	16.3234	14.158	13.4855	13.6927
Q32MZ4	LRRFIP1	Leucine-rich repeat flightless-interacting protein 1	766	EMSEHPSQTVRKALDSNSLENDDLSAPGREP	yes	1.20801	-0.529943	yes	3.53872	-2.32641	yes	3.7535	1.79646	4	yes			0.973743	2.36e-62	231.94	208.02	93.29	-0.26854	380370000	16.0155	15.5609	16.1475	15.5871	15.2714	15.2755	13.6278	13.6965	13.4203
Q32MZ4	LRRFIP1	Leucine-rich repeat flightless-interacting protein 1	733	PKSEDADRCTLPEHESPSQDISDACEAESTE		0.0959875	-0.0458997		0.156513	-0.0544656		0.0206204	0.0085659	3	yes			0.998071	1.2e-105	281.27	249.9	281.27	-1.5001	575550000	16.513	16.6994	16.9156	16.4402	16.8739	16.6762	16.7715	16.5849	16.6082
Q32MZ4	LRRFIP1	Leucine-rich repeat flightless-interacting protein 1	16	MTSPAAAQSREIDCLSPEAQKLAEARLAAKR		1.87519	-0.272109	yes	3.31299	-0.6671	yes	2.56532	0.394991	2	yes			1	1.12e-58	261.38	211.11	228.7	0.49821	431390000	20.2537	20.0965	20.2255	19.8405	19.9849	19.934	19.6041	19.4597	19.5106
Q32MZ4	LRRFIP1	Leucine-rich repeat flightless-interacting protein 1	120	AATLASLGGTSSRRGSGDTSISIDTEASIRE	yes	2.60787	-0.66415	yes	3.20846	-1.08166		1.75436	0.41751	3	yes			0.999685	6.49e-32	197.46	160.82	197.46	0.56739	697300000	17.6787	17.4472	17.6442	16.8216	17.0488	16.9073	16.6398	16.534	16.3514
Q32P44	EML3	Echinoderm microtubule-associated protein-like 3	176	SPSERPRQKLSRKAISSANLLVRSGSTESRG	yes	2.17343	-2.95909	yes	2.5381	-2.36814		0.461632	-0.590952	2	yes			0.981935	4.36e-10	155.06	107.35	47.288	-0.54975	106280000	16.9474	16.0746	16.8738	13.0736	14.668	13.2769	14.1846	14.7029	13.9038
Q32P44	EML3	Echinoderm microtubule-associated protein-like 3	889	GAGPAPATPSRTPSLSPASSLDV________	yes	1.84478	-0.557751		0.319926	0.111005	yes	2.71724	-0.668756	2	yes			0.983921	1.05e-06	128.36	115.37	128.36	-0.61422	21578000	15.097	15.0084	15.4109	14.6203	14.7089	14.5138	15.4288	15.217	15.2035
Q3KQU3	MAP7D1	MAP7 domain-containing protein 1	741	ETKQKQDSKEANANGSSPEPVKAVEARSPGL		0.62036	-0.609345		0.275177	-0.164325		0.39133	-0.44502	2	yes			0.5	1.14e-06	118.2	86.193	68.034	0.81993	45699000	16.7737	16.5157	16.8685	16.3159	16.7279	15.2861	16.4469	16.248	16.9699
Q3KQU3	MAP7D1	MAP7 domain-containing protein 1	742	TKQKQDSKEANANGSSPEPVKAVEARSPGLQ		0.365164	-0.116531	yes	2.08451	-0.352275		0.887034	0.235743	3	yes			0.981103	7.39e-12	146.99	126.74	146.99	0.37165	712260000	19.0171	18.8166	18.9829	18.706	19.0584	18.7026	18.6224	18.5117	18.6257
Q3KQU3	MAP7D1	MAP7 domain-containing protein 1	460	ASPRARLSASTASELSPKSKARPSSPSTSWH	yes	4.68711	-3.43764	yes	3.76525	-0.793121	yes	4.27585	-2.64452	2	yes			1	8.92e-63	278.36	209.14	266.77	0.30479	974730000	21.1269	21.1642	21.2832	18.0331	17.5852	17.643	20.36	20.4676	20.3673
Q3KQU3	MAP7D1	MAP7 domain-containing protein 1	70	MKNATSSKQLPLEPESPSGQVGPRPAPPQEE	yes	2.58384	-0.523125	yes	1.70483	-0.941237		0.785704	0.418112	2	yes			0.977044	0.000403848	89.866	66.546	61.097	0.72683	74822000	17.0973	17.1922	17.3212	16.6111	16.7613	16.6689	16.4351	16.5667	15.7851
Q3KQU3	MAP7D1	MAP7 domain-containing protein 1	446	LARERSLKKRQSLPASPRARLSASTASELSP	yes	3.27127	-3.35731	yes	4.17461	-1.82945	yes	2.06578	-1.52786	2	yes			1	0.000652831	112.7	78.01	112.7	0.62211	316450000	18.9146	19.135	19.2589	16.2411	15.8372	15.1583	17.3416	17.2394	17.2392
Q3KR37	GRAMD1B	GRAM domain-containing protein 1B	30	RSTPACSPILRKRSRSPTPQNQDGDTMVEKG	yes	4.42926	-1.28053		0.130228	0.0179507	yes	4.80926	-1.29848	3	yes			0.788938	1.62e-10	133.95	100.55	107.47	0.44668	209170000	17.8543	17.8322	17.9753	16.6636	16.6416	16.5151	17.92	17.9378	17.8579
Q3KR37	GRAMD1B	GRAM domain-containing protein 1B	550	LAKTESTYLAEMHRQSPKEKASKTTTVRRRK	yes	4.88702	-2.75782		1.52648	-0.283049	yes	5.59702	-2.47477	4	yes			1	1.93e-15	159.06	113.03	159.06	0.14736	317260000	19.4879	19.3421	19.6378	16.6076	16.7751	16.8117	19.2181	19.1977	19.2029
Q3MHD2	LSM12	Protein LSM12 homolog	194	LQRSQAQQPQKEAALSS______________	yes	2.20264	-0.909388	yes	2.07117	-0.834908		1.10403	-0.0744794	2	yes			0.764562	1.39e-06	128.74	109.46	128.74	0.68926	168690000	19.3302	18.7486	18.9339	18.1272	18.0518	18.1056	18.137	18.2124	18.1586
Q3MIP1	ITPRIPL2	Inositol 1,4,5-trisphosphate receptor-interacting protein-like 2	78	LLRCRHAVRQRFLPGSPRLEGHAAFSSRHFR		1.18463	-0.388256		0.783668	-0.26177		0.546012	-0.126486	2	yes			1	0.021305	73.665	46.535	61.999	0.1662	53277000	16.3838	16.2436	16.7032	16.0358	16.1894	15.9408	16.2013	16.0477	16.2963
Q9H869;Q3T8J9	YY1AP1;GON4L	YY1-associated protein 1;GON-4-like protein	711;1255	NAFQGLEPKLEPQELSPLSATVFPKVEHSPG		0.57452	-0.149565		1.57397	-0.403651		1.88892	0.254086	2	yes			0.999964	2.82e-41	210.09	154.83	210.09	0.097823	67561000	15.5061	15.2388	15.6036	15.2432	15.2815	15.3751	15.0883	15.0927	14.9564
Q3V6T2	CCDC88A	Girdin	1387	KLEEKIMDQYKFYDPSPPRRRGNWITLKMRK	yes	2.19065	-0.347883	yes	2.3359	-0.381715		0.29301	0.0338326	2	yes			0.999938	0.0292864	55.567	27.825	55.567	0.28428	270440000	18.2788	18.1265	18.3159	17.8286	17.9391	17.9099	17.9226	17.8121	17.8413
Q49A88	CCDC14	Coiled-coil domain-containing protein 14	798	ARSTPEKKSPLSKRLSPQPQIRAATTQLVSN	yes	1.41926	-0.761704		0.469696	-0.228068		1.19461	-0.533636	3	yes			1	6.57e-05	126.34	71.086	96.64	0.045228	277230000	16.0816	15.7679	16.3805	15.4215	15.5531	14.9702	15.8072	15.6756	16.063
Q4AC94	C2CD3	C2 domain-containing protein 3	2132	PFCREELMVKSSFLSSPERAVNPHLPRQGSP		1.74987	-0.270798		1.5258	-0.230445		0.395135	-0.0403531	2	yes			0.982441	0.00069479	105.98	60.607	105.98	-0.3674	97961000	18.0789	17.9564	18.173	17.7454	17.8511	17.7994	17.8922	17.7865	17.8382
Q4G0F5	VPS26B	Vacuolar protein sorting-associated protein 26B	302	QQEVVLWRKGDIVRKSMSHQAAIASQRFEGT	yes	2.2891	-5.08988	yes	3.47512	-2.1445	yes	1.51014	-2.94537	3	yes			0.869121	0.000120495	103.79	84.548	86.548	0.37691	92265000	16.3602	15.8017	16.2894	12.4383	9.37052	11.3727	14.0372	14.1021	13.8784
Q4G0J3	LARP7	La-related protein 7	298	EASSLPEVRTGKRKRSSSEDAESLAPRSKVK	yes	4.67364	-2.48304	yes	1.71051	-0.438992	yes	4.01709	-2.04405	2	yes			0.975078	1.54e-39	240.65	210.91	151.68	1.6313	836440000	19.4222	19.485	19.6381	16.9068	17.1991	16.9904	19.0863	19.2387	18.9034
Q4G0J3	LARP7	La-related protein 7	261	TSISKMKRSRPTSEGSDIESTEPQKQCSKKK	yes	1.72433	-0.92837	yes	2.83939	-1.86164	yes	1.85515	0.933272	4	yes			0.977279	5.19e-32	199.29	172.82	102.95	-0.078333	557400000	19.5961	19.2542	19.8829	18.7759	18.328	18.8442	17.9683	17.4367	17.7432
Q4KMP7	TBC1D10B	TBC1 domain family member 10B	678	PGLKSRGSRAAGGAPSPPPPVRRASAGPAPG	yes	4.20137	-1.42043	yes	2.77652	-0.505912	yes	3.14892	-0.914522	3	yes			1	2.97e-13	151.7	119.18	61.641	-0.25014	4024800000	19.2679	19.3258	19.3682	17.8553	18.0482	17.7972	18.7091	18.9192	18.816
Q4KMP7	TBC1D10B	TBC1 domain family member 10B	132	VAGVETSRALAAGADSPKTEEARPSPAPGPG		1.42396	0.330615	yes	2.42083	0.296581		0.103586	0.0340341	4	yes			0.999995	5.77e-63	228.1	183.8	197.04	-0.43476	760030000	17.344	17.3193	17.328	17.5411	17.5658	17.8762	17.7204	17.6034	17.5571
Q4KMP7	TBC1D10B	TBC1 domain family member 10B	633	LKKWRETRGELQYRPSRRLHGSRAIHEERRR	yes	1.07233	-0.930165		1.17105	-0.452234		0.519013	-0.477931	4	yes			0.999998	2.63e-05	126.34	70.943	126.34	0.44556	48771000	15.9778	15.5184	15.7973	15.1334	15.2997	14.07	15.2823	15.1159	15.5387
Q4KMP7	TBC1D10B	TBC1 domain family member 10B	22	PLVAPPRRHGAPAAPSPPPRGSRAGPVVVVA	yes	1.3047	-0.533307	yes	1.95619	-0.829303		2.31738	0.295995	3	yes			1	0.0235999	52.265	40.04	47.532	-0.32208	420100000	16.5548	16.4902	17.0742	16.2467	16.1951	16.0774	15.8538	15.9055	15.872
Q4KMP7	TBC1D10B	TBC1 domain family member 10B	158	APGPGTPTGTPTRTPSRTAPGALTAKPPLAP	yes	3.31655	-5.86529	yes	4.99914	-4.38589		1.21022	-1.4794	4	yes			0.854707	1.47e-37	200.06	179.91	136.63	-0.54094	356260000	17.2542	17.2072	17.4686	10.7919	10.9869	12.5552	13.1481	12.9457	12.6785
Q52LW3	ARHGAP29	Rho GTPase-activating protein 29	949	IHTSESESKIFERATSFEESERKQNALGKCD	yes	2.05597	-1.01249	yes	1.79975	-1.79819		0.86254	0.785696	2	yes			0.998447	2.38e-11	169.99	143.95	169.99	0.57218	494990000	20.3696	19.994	20.6165	19.3503	19.4846	19.1077	19.3108	17.9303	18.3444
Q52LW3	ARHGAP29	Rho GTPase-activating protein 29	1029	KIRPVSLPVDRLLLASPPNERNGRNMGNVNL	yes	1.58145	-0.456445	yes	2.46543	-0.890502		1.49969	0.434057	2	yes			1	7.79e-05	116.54	47.804	105.65	-0.17526	103620000	17.5641	17.4688	17.8065	16.9914	17.1957	17.283	16.9084	16.7041	16.5555
Q52LW3	ARHGAP29	Rho GTPase-activating protein 29	559	TGGSSESRSLDSESISPGDFHRKLPRTPSSG	yes	2.14339	-0.994761	yes	2.16208	-1.0069		0.0318052	0.0121339	3	yes			0.999986	2.74e-28	202.33	173.31	115.31	0.0018989	94250000	17.3065	16.9544	17.5555	16.0991	16.3977	16.3353	16.4435	16.1449	16.2073
Q53EL6	PDCD4	Programmed cell death protein 4	76	RRLRKNSSRDSGRGDSVSDSGSDALRSGLTV	yes	2.1415	-1.14019	yes	2.3327	-0.950025		0.29848	-0.190163	3	yes	yes	BTRC(INDUCES)	0.997872	2.05e-50	250.81	218.56	173.78	0.40957	884550000	16.0546	15.8187	16.0415	15.03	15.0571	14.4071	14.7556	15.2659	15.0432
Q53EL6	PDCD4	Programmed cell death protein 4	457	QLRDLCPSRGRKRFVSEGDGGRLKPESY___	yes	3.66876	-5.96442	yes	5.95205	-3.9791	yes	1.89745	-1.98532	2	yes	yes		1	2.37e-24	209.96	163.83	96.23	0.70281	22415000000	23.0724	22.8237	22.9748	17.5469	17.3516	16.0792	18.9967	18.901	19.0359
Q53EL6	PDCD4	Programmed cell death protein 4	94	DSGSDALRSGLTVPTSPKGRLLDRRSRSGKG	yes	3.67078	-1.06074	yes	3.45489	-0.786172		2.28985	-0.274565	2	yes			0.999754	7.87e-26	208.08	150.2	158.42	-0.065151	75889000000	24.2678	24.3321	24.4963	23.2284	23.2949	23.3907	23.5616	23.6089	23.5673
Q53ET0	CRTC2	CREB-regulated transcription coactivator 2	433	ASTPGASPHHRRVPLSPLSLLAGPADARRSQ	yes	2.05721	-0.64645	yes	3.71785	-2.51688	yes	3.78124	1.87043	3	yes			0.999397	1.4e-16	163.95	142.19	111.66	0.16112	236220000	15.6591	15.2778	15.6991	14.8894	14.9299	14.8773	13.3001	12.89	12.8953
Q53GA4	PHLDA2	Pleckstrin homology-like domain family A member 2	144	AAAAAPSEPSEPSRPSPQPKPRTP_______	yes	1.53097	-0.613393	yes	3.34021	-0.950286		0.900163	0.336892	3	yes			0.971845	5.68e-65	240.83	218.8	124.18	-1.5303	213090000	16.234	16.0533	16.3132	15.7715	15.7377	15.251	15.3371	15.2363	15.1762
Q53GS9	USP39	U4/U6.U5 tri-snRNP-associated protein 2	46	ERDREREPEAASSRGSPVRVKREFEPASARE	yes	1.54801	-1.89244	yes	1.99432	-0.841805		0.887066	-1.05063	4	yes			0.98404	2.38e-10	141.31	83.239	141.31	0.21331	482950000	17.2717	16.7515	17.0871	15.607	15.7626	14.0634	16.1212	16.0662	16.3975
Q53GS9	USP39	U4/U6.U5 tri-snRNP-associated protein 2	82	VPFVRVKREREVDEDSEPEREVRAKNGRVDS	yes	1.61411	-1.47519	yes	1.60281	-2.1543		0.62815	0.679114	2	yes			1	4.12e-36	208.52	183.47	98.531	1.3251	873210000	18.4429	19.3707	19.7919	17.885	17.8205	17.4745	17.9422	16.8486	16.3519
Q53LP3	SOWAHC	Ankyrin repeat domain-containing protein SOWAHC	213	QRPARQNLRDLVMGSSPQLKRSVCPGGSSPG	yes	4.29235	-2.71683	yes	3.80779	-3.97816	yes	1.95025	1.26134	3	yes			0.991893	1.62e-06	122.63	101.82	122.63	-0.41483	747190000	20.9548	20.6951	21.0601	18.2457	18.322	17.9917	17.4312	16.5356	16.8087
Q53LP3	SOWAHC	Ankyrin repeat domain-containing protein SOWAHC	225	MGSSPQLKRSVCPGGSSPGSSSGGGRGRGGG	yes	1.79148	-2.11622		0.678835	0.360093	yes	1.99198	-2.47632	2				0.646845	3.84e-74	268.47	239.4	135.47	-0.48206	360170000	17.7873	17.3084	17.7343	15.5962	16.3166	14.5685	17.7199	17.8536	18.3369
Q53SF7	COBLL1	Cordon-bleu protein-like 1	294	FSFFQRSKKKRDQTASAPATPLVNKHRPTFT	yes	5.3896	-2.2047	yes	5.33186	-1.90296		2.11607	-0.301738	2	yes			0.999986	1.81e-67	276.34	235.17	211.57	-1.2557	335390000	19.2147	19.3068	19.3583	17.1734	17.0093	17.0829	17.4658	17.3479	17.3572
Q567U6	CCDC93	Coiled-coil domain-containing protein 93	305	VSEYAEKQSELSAEESPEKLGTSQLHRRKVI		0.206441	0.155159	yes	2.74619	-0.360237		0.827396	0.515396	4	yes			1	8.49e-86	277.27	238.68	277.27	-0.19604	961750000	18.5077	18.4018	18.5393	18.3843	19.212	18.318	18.1064	18.0889	18.1727
Q58WW2	DCAF6	DDB1- and CUL4-associated factor 6	850	NHIRADRLEGDRSEGSGQENENEDEE_____		0.0390607	0.0165462	yes	1.83945	-0.580983	yes	2.07078	0.59753	3	yes			0.986482	6.1e-13	132.24	126.76	49.141	0.56808	160460000	16.1003	16.2626	16.487	16.1195	16.3862	16.3938	15.8542	15.692	15.5607
Q58WW2	DCAF6	DDB1- and CUL4-associated factor 6	336	PRARPESERERDGEQSPNVSLMQRMSDMLSR	yes	2.87163	-0.75292	yes	4.12306	-1.88856	yes	3.64381	1.13564	2	yes			0.999998	1.56e-17	170.95	136.87	148.57	1.2514	194550000	18.4869	18.2283	18.463	17.607	17.7307	17.5817	16.6588	16.4237	16.43
Q5BKY9	FAM133B	Protein FAM133B	82	ENWKKELEKHREKLLSGSESSSKKRQRKKKE	yes	2.75238	-4.40968	yes	2.93835	-3.02408	yes	1.29562	-1.38561	2	yes			0.998366	0.00566112	77.124	53.094	77.124	-0.71953	36187000	18.1805	17.262	18.3751	13.164	14.4923	12.9323	14.9729	15.0928	14.6797
Q5BKY9	FAM133B	Protein FAM133B	152	NRSHKSSESSMSETESDSKDSLKKKKKSKDG	yes	5.02472	-2.96285	yes	4.461	-0.884061	yes	4.42216	-2.07879	4	yes			0.997184	2.51e-16	159.74	137.52	141.64	0.12625	1926500000	21.1419	21.087	21.1968	18.1486	18.0225	18.3659	20.2804	20.2942	20.1988
Q5EBL4	RILPL1	RILP-like protein 1	259	RAELGKLRERLQGEHSQNGEEEPETEPVGEE		1.6131	-0.254856	yes	3.33313	-0.759783	yes	2.93485	0.504927	3	yes			1	2.56e-49	209.92	182.06	209.92	1.3928	142160000	16.3883	16.2969	16.4978	16.0666	16.2159	16.1359	15.7074	15.5581	15.6381
Q5EBL4	RILPL1	RILP-like protein 1	346	ENRIPQPPPIAHPRTSPQPESGIKRLFSFFS		0.668699	-0.734869		0.56059	-0.374653		0.294143	-0.360216	3	yes			0.914088	3.43e-19	202.18	88.519	155.98	0.63696	360760000	18.8788	18.1525	18.619	18.2047	18.325	16.9161	17.9431	17.9953	18.588
Q5J8M3	EMC4	ER membrane protein complex subunit 4	36	LSGPGGGSRGRSDRGSGQGDSLYPVGYLDKQ	yes	5.10405	-2.19586	yes	2.61054	-0.45753	yes	5.84376	-1.73833	3	yes			0.990867	4.98e-33	203.25	155.5	167.72	2.2734	116600000	17.6637	17.5754	17.8008	15.4816	15.5464	15.4243	17.2242	17.2481	17.195
Q5JPI9	METTL10	Protein-lysine N-methyltransferase METTL10	21	DGGGGAAVAARSDKGSPGEDGFVPSALGTRE		1.30024	-0.11817		0.396402	-0.0502803		0.492686	-0.0678895	3	yes			1	5.4e-69	256.89	231.69	256.89	0.23252	591900000	17.9903	17.93	18.0062	17.8133	17.8307	17.928	17.9474	17.9956	17.8327
Q5JRA6	MIA3	Melanoma inhibitory activity protein 3	1906	ASQSTSQDCSQALKQSP______________		1.12961	-0.218275		1.16129	-0.224419		0.118505	0.00614357	3	yes			1	1.22e-34	196.4	185.71	196.4	-0.30954	778950000	18.4694	18.2837	18.593	18.2122	18.2226	18.2564	18.2425	18.2321	18.1983
Q5JSH3	WDR44	WD repeat-containing protein 44	96	SLDSKGKELSDQATASPIVARTDLSNIPGLL	yes	1.52306	-0.435566	yes	3.24241	-1.5254	yes	2.46389	1.08984	2	yes			0.999984	6.36e-67	267.38	222.3	267.38	0.40864	3420400000	21.6029	21.3795	21.4027	21.092	21.1775	20.8088	20.0634	20.0807	19.6647
Q5JSH3	WDR44	WD repeat-containing protein 44	50	TFKETENTAYKVGNESPVQELKQDVSKKIIE		0.596413	-0.186406		0.493983	-0.16748		0.0848563	-0.018926	2	yes			1	1.89e-106	322.06	213.63	168	0.76102	9036200000	22.5873	22.7309	23.0369	22.5215	22.675	22.5993	22.7409	22.518	22.5937
Q5JSH3	WDR44	WD repeat-containing protein 44	403	IMRRTKEYVSNDAAQSDDEEKLQSQPTDTDG		1.8908	-0.206899		1.00503	-0.103579		1.48016	-0.10332	4	yes			1	5.27e-174	353.78	323.81	353.78	0.10345	42600000000	21.1436	21.1024	21.2457	20.9136	20.966	20.9913	21.1037	21.0513	21.026
Q5JSH3	WDR44	WD repeat-containing protein 44	561	YFNNMRMKYNTEGRVSPSPSQESLSSSKSDT		1.32787	-0.162704	yes	3.71191	1.17592	yes	3.93327	-1.33862	2	yes			0.998966	1.26e-56	238.23	210.8	89.624	-1.2142	942400000	18.9602	18.8881	19.0286	18.795	18.8671	18.7266	20.2296	19.9762	20.1988
Q5JSH3	WDR44	WD repeat-containing protein 44	262	PPPPSRPAPPPRKRKSELEFETLKTPDIDVP	yes	1.6973	-2.37756		1.59135	-0.285892	yes	1.52079	-2.09167	4	yes			1	2.87e-19	188.25	79.033	188.25	-0.39625	149640000	17.0716	17.1878	17.2727	15.9916	14.5717	13.8362	16.9973	16.8811	16.7962
Q5JSZ5	PRRC2B	Protein PRRC2B	613	VAQSNSSEEEAREAGSPAQEFKYQKSLPPRF		0.55618	-0.32894	yes	2.70543	-0.853149		0.866292	0.524209	2	yes			1	3.69e-07	145.81	105.23	123.95	0.12497	767250000	19.489	19.3477	19.4468	19.2055	19.4842	18.607	18.6635	18.7061	18.3544
Q5JSZ5	PRRC2B	Protein PRRC2B	907	REGTAFNISSWDKNGSPNKQPSSEPEWTPEP		1.09811	-0.171678		0.33367	0.0608145		1.47755	-0.232492	3	yes			0.999995	4.11e-55	236.59	216.03	236.59	0.30783	938200000	18.4272	18.6104	18.5435	18.4342	18.2616	18.3703	18.6727	18.5998	18.4911
Q5JSZ5	PRRC2B	Protein PRRC2B	1132	RPEDCPRAKPRRRVASETHSEGSEYEELPKR	yes	3.24723	-5.16331	yes	3.68694	-1.61599	yes	2.60705	-3.54732	3	yes			0.995454	5.22e-89	296.73	240.52	296.73	-0.27088	183350000	17.6311	17.6125	17.8262	13.3805	11.6079	12.5914	16.1567	16.1988	15.8664
Q5JTC6	AMER1	APC membrane recruitment protein 1	246	PQDAPGPKVSPTPEPSPPATEKMACKDPEKP		0.677152	-0.15756		0.258955	0.054554		1.2876	-0.212114	2	yes			0.999993	1e-54	251.91	210.03	222.75	-0.34095	245100000	18.84	18.5981	18.8248	18.489	18.7309	18.5703	18.8632	18.8047	18.7587
Q5JTD0	TJAP1	Tight junction-associated protein 1	300	PQPNGECHSLGTARGSPEEELPLPAFEKLNP		1.4808	-0.229165		0.524481	-0.0855433		1.38916	-0.143622	2	yes			1	6.22e-44	230.16	190.25	142.85	0.218	437390000	17.7599	17.6714	17.8887	17.4833	17.6012	17.548	17.7487	17.6308	17.684
Q5JTD0	TJAP1	Tight junction-associated protein 1	545	RSPKRMGVHHLHRKDSLTQAQEQGNLLN___	yes	4.86905	-3.03263	yes	5.40067	-3.99332	yes	2.96308	0.960696	2	yes			0.999767	2.79e-10	139.49	119.1	135.57	0.19226	307860000	19.632	19.6362	19.8839	16.7701	16.7659	16.5182	15.5839	15.735	15.8532
Q5JTH9	RRP12	RRP12-like protein	1080	PAQGKGDSIEEILADSEDEEDNEEEERSRGK		0.29208	-0.128196		1.42122	-0.413338		1.12273	0.285142	3	yes			1	2.87e-13	133.44	124.95	130.9	0.3008	53226000	15.0191	14.5571	14.8022	14.5888	14.8946	14.5103	14.3427	14.3744	14.4212
Q5JTV8	TOR1AIP1	Torsin-1A-interacting protein 1	143	TRLQQQHSEQPPLQPSPVMTRRGLRDSHSSE	yes	3.26683	-3.11043	yes	3.87223	-3.47152		0.804792	0.361084	3	yes			0.999984	1.72e-16	150.09	132.39	150.09	0.13732	415110000	17.7958	17.859	18.5279	15.1745	15.1254	14.5515	14.517	14.5534	14.6977
Q5M775	SPECC1	Cytospin-B	847	PGGAGQNISVHKTPRSPLSGIPVRTAPAAAV	yes	2.96168	-1.87375	yes	3.1346	-1.59694		0.472131	-0.276811	2	yes			0.999441	0.00130712	95.741	73.504	95.741	0.90799	44085000	14.1163	14.3737	14.3663	12.5406	12.6861	12.0083	12.9435	12.4284	12.6936
Q5M775	SPECC1	Cytospin-B	425	AENEKLVDEKTILETSFHQHRERAEQLSQEN	yes	1.94198	-0.855675	yes	2.55953	-1.93956	yes	1.6415	1.08389	3	yes			0.972366	3.42e-05	113.35	70.603	85.554	0.83991	107490000	16.3008	15.8545	16.0986	15.5094	15.1438	15.0337	14.6685	13.813	13.9537
Q5PRF9	SAMD4B	Protein Smaug homolog 2	271	LGARAAFTTPDHAPLSPQSSVASSGSEQTEE		0.400668	-0.122857	yes	2.37172	-0.483775		1.53615	0.360917	3	yes			0.999948	5.81e-114	296.24	287.1	296.24	-0.3069	993980000	17.8966	17.701	17.957	17.5993	17.9351	17.6516	17.4191	17.3174	17.3668
Q5PRF9	SAMD4B	Protein Smaug homolog 2	557	MQNYRQQKGWAFGSNSLPIAGSVGMGVARRT	yes	1.80838	-0.431313	yes	2.56336	-0.707404	yes	3.66457	0.276091	2	yes			0.997536	1.03e-12	140.63	122.49	140.63	-0.41313	296430000	17.9611	17.6606	17.9928	17.4327	17.4658	17.4221	17.1949	17.1618	17.1356
Q5QP82	DCAF10	DDB1- and CUL4-associated factor 10	63	PPPARSPRRPGAPSLSPAPRSGELGLPGAPE	yes	4.50631	-3.11716	yes	4.94438	-1.38647	yes	3.42821	-1.73068	3	yes			0.997249	0.000125781	99.566	70.225	99.481	0.39925	131490000	16.7542	16.7703	16.7072	13.3355	13.7247	13.82	15.3979	15.4124	15.2619
Q5QP82	DCAF10	DDB1- and CUL4-associated factor 10	92	PESSTASAPGEPSPPSPPCRRPGPDCRAKSR		0.444352	-0.200683		1.19124	-0.491728	yes	3.4599	0.291045	4	yes			0.79739	8.03e-23	150.18	131.57	150.18	0.95505	205580000	17.4217	16.827	16.8587	16.8603	16.7998	16.8453	16.5189	16.5794	16.534
[truncated: 1,964 more rows]

## Sheet: HierarchicalClustering
List of all detected phosphorylation sites and hierarchical clustering analysis
		z-score
[truncated: 2,921 more rows]

## Sheet: PP1-specific p-sites
List of 777 phosphorylation sites exclusively dephosphorylated by PP1c, but not by PP2Ac (cluster 2910 of hierarchical clustering)
[truncated: 778 more rows]

## Sheet: PP2A-specific p-sites
List of 663 phosphorylation sites exclusively dephosphorylated by PP2Ac, but not by PP1c (Cluster 2911 of hierarchical clustering)
[truncated: 664 more rows]

[truncated: 1 more sheets: Perseus raw output]
