# Supplementary material for: Dissecting the sequence determinants for dephosphorylation by the catalytic subunits of phosphatases PP1 and PP2A
Source: Nat Commun. 2020 Jul 17;11:3583. doi: 10.1038/s41467-020-17334-x (PMC7367873; doi:10.1038/s41467-020-17334-x)
Supplement: Supplementary file 6 — Supplementary Data 3 [file 41467_2020_17334_MOESM6_ESM.xlsx]

## Sheet: 14-3-3 interactome
Supplementary Data 3. All identified proteins and pairwise comparison between treatments (student's t-test)
			untreated vs GFP			PP1 vs untreated			label-free quantification (LFQ) intensities
Gene names	UniprotIDs	Protein names	Significant?	p-value (-log10)	Difference (log2)	Significant?	p-value (-log10)	Difference (log2)	GFP_1	GFP_2	GFP_3	untreated_1	untreated_2	untreated_3	PP1_1	PP1_2	PP1_3
RNPC3	Q96LT9	RNA-binding protein 40		0.329065	-2.18746	yes	2.24266	5.4303	25.8775	20.1837	28.8659	28.3614	27.978	28.3163	24.7733	22.0021	21.5893
PPP1CA	P62136	Serine/threonine-protein phosphatase PP1-alpha catalytic subunit		1.29566	1.71466	yes	3.16175	5.42837	24.7333	23.882	24.7073	31.8271	31.3275	31.5972	25.268	26.0257	27.1729
DSP	P15924	Desmoplakin		0.0313833	-0.251994		1.09369	4.20269	30.0928	30.9438	24.2221	31.5537	31.9308	33.6262	29.9487	29.766	24.788
RPS21	P63220	40S ribosomal protein S21		0.844645	1.06948	yes	2.00826	3.43099	19.014	20.3527	20.2454	24.7037	23.1649	25.2447	20.2578	20.9149	21.6477
EIF3L	Q9Y262	Eukaryotic translation initiation factor 3 subunit L		0.094187	-0.30842		1.15884	3.07439	20.6122	22.7749	19.5217	22.0415	23.508	25.6573	19.3856	20.9227	21.6752
PKP3	Q9Y446	Plakophilin-3		0.285489	-1.08165		0.930276	2.78246	24.0385	24.3441	26.3327	26.1167	26.3742	27.3268	25.1522	25.192	21.1261
EIF3A	Q14152	Eukaryotic translation initiation factor 3 subunit A		0.47625	1.37637		0.938946	2.75075	21.7054	22.3504	20.9116	25.8034	24.5755	26.9698	22.7209	25.2189	21.1568
RPL35	P42766	60S ribosomal protein L35		0.0265346	0.117748		0.861707	2.7463	23.409	23.5612	22.563	25.8301	25.6984	26.5968	20.5819	23.7405	25.564
DPYSL3;CRMP1	Q14195;Q14194	Dihydropyrimidinase-related protein 3;Dihydropyrimidinase-related protein 1		0.929345	-3.98135		0.532644	2.54682	28.06	28.2827	26.4603	26.4544	27.5115	24.5335	22.1516	27.4233	21.284
RPSA	P08865	40S ribosomal protein SA		0.00250155	-0.0099589		0.871757	2.47853	24.5147	24.8995	25.5545	27.6495	26.7081	28.0169	22.463	26.0205	26.4553
FXR1	P51114	Fragile X mental retardation syndrome-related protein 1		0.230329	-1.23814		0.60883	2.4595	27.3664	27.7646	24.3166	27.4256	27.9999	27.6863	26.6942	27.3809	21.6582
RPN2	P04844	Dolichyl-diphosphooligosaccharide--protein glycosyltransferase subunit 2		0.986176	-1.82358		1.29624	2.41945	24.6439	24.8557	25.0644	25.3704	25.7748	25.2064	23.0373	24.5147	21.5413
PGAM5	Q96HS1	Serine/threonine-protein phosphatase PGAM5, mitochondrial		0.197061	-0.753084		1.09998	2.34154	20.2084	23.3889	23.6951	23.832	23.6313	24.5944	23.525	20.3204	21.1877
PCM1	Q15154	Pericentriolar material 1 protein		0.0566172	-0.166004		0.961537	2.30146	23.7183	24.5298	21.2978	23.8655	24.6519	27.4348	23.169	23.4228	22.4561
GNB2L1	P63244	Guanine nucleotide-binding protein subunit beta-2-like 1;Guanine nucleotide-binding protein subunit beta-2-like 1, N-terminally processed		0.247488	0.925385		0.660798	2.26393	23.2771	21.5477	22.6607	26.3636	24.3058	26.384	20.6794	24.3861	25.1961
SSR4	P51571	Translocon-associated protein subunit delta		0.0974709	0.418191		0.863343	2.25724	23.3072	21.0773	20.0276	24.4385	24.3059	23.6938	19.8597	23.9942	21.8126
DDX20	Q9UHI6	Probable ATP-dependent RNA helicase DDX20		0.0546661	-0.17805	yes	1.65228	2.21752	24.4346	25.8308	22.4951	26.2044	25.9645	26.71	24.2773	24.948	23.0011
RPL7A	P62424	60S ribosomal protein L7a	yes	2.66981	1.38343	yes	2.49914	2.19664	23.8663	23.732	23.5872	27.4918	26.7283	27.7055	24.8317	25.059	25.4451
EIF3D	O15371	Eukaryotic translation initiation factor 3 subunit D		0.129796	-0.398198		1.20741	2.16939	22.7819	22.4692	20.2391	23.2708	23.3539	24.179	19.9591	22.6782	21.6582
RPS24	P62847	40S ribosomal protein S24		0.837225	2.13289		1.20179	2.1495	21.5474	22.8152	19.8519	26.0849	25.6323	25.3445	23.8433	24.7672	22.0027
OASL	Q15646	2-5-oligoadenylate synthase-like protein		1.21318	-1.1672	yes	2.34253	2.11269	26.1086	26.7688	25.8183	27.13	27.368	27.0342	24.9219	25.7366	24.5356
FXR2	P51116	Fragile X mental retardation syndrome-related protein 2		0.0691699	-0.343019		0.712881	2.11007	25.7005	26.0745	22.6367	26.4129	26.7642	26.5358	25.7181	25.8984	21.7661
BAG2	O95816	BAG family molecular chaperone regulator 2		0.59095	-1.56351		0.906168	2.1096	23.6913	22.5116	24.2206	24.372	23.6965	23.9933	22.9217	19.7747	23.0366
RPL35A	P18077	60S ribosomal protein L35a		0.0245105	0.152239		0.57637	2.08701	20.8589	24.9699	24.6228	25.9369	25.5477	25.6848	24.9111	25.5564	20.4409
ACADM	P11310	Medium-chain specific acyl-CoA dehydrogenase, mitochondrial	yes	2.71414	-2.88402		0.879115	2.07449	22.9934	22.7745	23.1185	23.1472	20.0947	23.2158	19.835	19.5661	20.8332
HERC5	Q9UII4	E3 ISG15--protein ligase HERC5		0.13924	0.527377		0.811784	2.05343	23.5574	25.2597	22.5973	26.2823	26.6175	26.257	25.0513	25.8914	22.0537
KTN1	Q86UP2	Kinectin		0.323242	-1.40133		0.504432	2.05154	26.5053	26.7372	26.0035	26.9135	27.4806	26.8024	26.8477	26.7123	21.482
TRIM26	Q12899	Tripartite motif-containing protein 26		0.122422	-0.363017		1.17545	2.00268	23.7277	23.7278	21.5269	24.6512	24.7647	24.4854	22.8251	23.9042	21.164
USP53	Q70EK8	Inactive ubiquitin carboxyl-terminal hydrolase 53		1.25122	5.4971		0.394349	1.97824	20.6317	20.719	20.1998	28.0743	28.8334	27.0688	27.6629	28.452	21.9269
RPS12	P25398	40S ribosomal protein S12		0.0167729	-0.107927		1.07949	1.93396	25.5034	26.0167	19.8742	25.8156	25.3451	25.7117	24.1022	24.8768	22.0915
NAP1L1	P55209	Nucleosome assembly protein 1-like 1		0.137174	-0.329543	yes	2.19681	1.88346	20.2095	21.5446	23.1529	23.7003	22.9879	22.8805	21.3049	20.8713	21.7422
BST2	Q10589	Bone marrow stromal antigen 2		1.45164	-3.2427		0.448674	1.80757	24.2	24.5746	25.5353	24.7582	24.7999	20.4464	22.922	19.6913	21.9685
RPL19	P84098	60S ribosomal protein L19		0.145994	0.188964		1.25204	1.80455	24.3597	23.9111	23.4675	26.1257	24.879	26.7141	24.4847	24.531	23.2895
GEMIN4	P57678	Gem-associated protein 4		0.203851	0.970264	yes	2.16752	1.75147	25.117	25.565	19.9141	25.9217	26.3475	26.4922	24.2136	25.0918	24.2016
LSM12	Q3MHD2	Protein LSM12 homolog		0.773022	1.22736		1.19105	1.72853	20.4637	21.1862	20.3232	23.5653	23.5751	23.7003	20.787	23.1314	21.7366
FAM120A	Q9NZB2;Q5T035	Constitutive coactivator of PPAR-gamma-like protein 1		0.0149578	-0.0700639		0.722694	1.72455	22.8911	23.3102	19.7757	23.5087	23.4519	23.98	23.7973	20.0599	21.9097
RPS17	P08708	40S ribosomal protein S17		0.32452	-0.717141		0.881088	1.71001	25.157	25.7899	25.3217	26.7407	26.1612	26.3453	25.2553	25.8929	22.969
PFKM	P08237	ATP-dependent 6-phosphofructokinase, muscle type		0.205603	0.812912		1.49011	1.69331	22.5721	23.9958	18.9076	23.7251	23.9691	25.2998	22.8044	22.8578	22.252
RPL8	P62917	60S ribosomal protein L8		0.863628	2.65907	yes	1.74275	1.68804	24.7323	24.9045	20.7206	27.8995	27.6158	27.8835	26.0055	26.8985	25.4307
TCF25	Q9BQ70	Transcription factor 25		0.124178	-0.272141		1.02589	1.67317	20.6789	21.5076	21.3757	22.7022	22.6726	22.3906	22.2089	19.5797	20.9573
RPL18A	Q02543	60S ribosomal protein L18a		0.564654	1.5879		0.74685	1.65739	22.3672	23.599	20.2429	26.6349	24.554	24.756	23.3339	25.1305	22.5085
RPL28	P46779	60S ribosomal protein L28		0.749775	1.63357		1.13624	1.65413	20.7589	21.4055	23.3302	25.5118	24.6483	25.1977	23.3247	24.6309	22.4397
VAPA	Q9P0L0	Vesicle-associated membrane protein-associated protein A		0.646127	-1.03364		1.03834	1.6514	23.4145	23.1481	23.0845	24.1384	23.9418	23.4202	21.1773	23.5671	21.8018
SLC16A3	O15427	Monocarboxylate transporter 4		0.0733305	0.188281	yes	1.64434	1.65061	23.3843	23.4937	20.9423	24.8891	24.5829	23.8651	22.5942	23.4636	22.3273
KRT18	P05783;CON__H-INV:HIT000015463;CON__Q497I4	Keratin, type I cytoskeletal 18		0.822665	-2.25871		0.628244	1.64879	34.7294	35.0737	36.288	34.8343	34.7065	34.7205	34.1849	34.384	30.746
TMEM33	P57088	Transmembrane protein 33		0.507834	0.384157	yes	1.71265	1.64532	20.9181	21.1523	20.6873	23.5721	22.6062	22.6678	21.5227	20.705	21.6825
EIF2A	Q9BY44	Eukaryotic translation initiation factor 2A;Eukaryotic translation initiation factor 2A, N-terminally processed		0.380778	-1.24378		0.572765	1.62711	23.0661	23.6968	21.7828	23.2669	22.9124	23.5164	19.2285	23.4758	22.1099
ATP5A1	P25705	ATP synthase subunit alpha, mitochondrial		0.141032	-0.340851		1.48514	1.62596	25.3765	25.1705	27.7159	27.2567	26.8332	28.0283	25.0952	25.779	26.3661
GEMIN5	Q8TEQ6	Gem-associated protein 5		0.0577405	-0.208734		0.973073	1.60897	25.9562	26.0158	23.0114	26.2813	26.2242	26.6786	24.8438	26.0745	23.4389
PHB	P35232	Prohibitin		0.314637	1.46874		0.810845	1.5807	19.8228	20.7835	25.6234	24.918	24.1615	26.2985	22.2462	24.2244	24.1654
RUVBL1	Q9Y265	RuvB-like 1		0.238565	-0.380974		1.17735	1.57951	23.2518	23.1454	22.7516	24.343	23.9365	24.4649	22.4557	21.7344	23.8158
RPL4	P36578	60S ribosomal protein L4		0.895784	0.559173	yes	2.03043	1.57924	25.6217	25.6272	25.3946	27.7904	27.3271	27.9413	25.6787	26.0066	26.6358
EMC1	Q8N766	ER membrane protein complex subunit 1		0.264297	-0.537354		0.929953	1.57533	22.7094	23.4125	23.306	24.0984	24.0144	24.4291	22.4937	24.0114	21.3107
SND1	Q7KZF4	Staphylococcal nuclease domain-containing protein 1		0.278898	-0.50077		1.12929	1.5668	25.2054	26.7007	25.8127	27.0152	26.4243	27.4774	25.6619	26.2516	24.303
DDX1	Q92499	ATP-dependent RNA helicase DDX1		0.00249778	-0.00941722		0.783452	1.56335	25.5072	26.3691	23.5588	26.5543	26.9912	26.5514	25.6083	26.4191	23.3794
MYPN	Q86TC9	Myopalladin		0.0404223	-0.0883255		1.39261	1.55634	19.9467	20.5023	21.7806	22.0342	22.1624	22.437	20.681	19.7631	21.5205
NXF1	Q9UBU9	Nuclear RNA export factor 1		0.498634	3.39457		0.256039	1.55547	19.7655	24.689	25.4777	28.5571	28.8183	27.4069	29.0206	29.1408	21.9545
DDX60	Q8IY21	Probable ATP-dependent RNA helicase DDX60		0.0176058	-0.0599283		0.923631	1.55488	22.6698	20.6986	19.8513	22.2151	22.8796	22.6098	19.8238	20.7816	22.4345
RPL27A	P46776	60S ribosomal protein L27a		0.902933	3.14405		0.759851	1.5326	19.5716	24.1614	21.255	26.5484	26.0854	26.3842	25.7295	25.7192	22.9714
TRAM1	Q15629	Translocating chain-associated membrane protein 1		0.0338334	0.120083		0.999397	1.52054	22.7778	23.5567	20.3274	23.8872	23.6175	24.0792	23.3344	20.9874	22.7004
PA2G4	Q9UQ80	Proliferation-associated protein 2G4		0.248463	0.387496		1.05883	1.51861	24.0741	24.4837	23.2271	25.7719	25.074	26.6573	23.7456	23.9014	25.3003
RPL15	P61313	60S ribosomal protein L15		0.636548	0.424852		1.5401	1.50571	24.3901	24.7145	24.2794	26.6959	25.6745	26.8054	24.6877	24.5483	25.4226
FMR1	Q06787	Fragile X mental retardation protein 1		0.263644	-0.751747		0.725021	1.47525	24.7368	25.3446	23.1479	25.0592	25.1793	25.1612	24.3483	24.8097	21.816
SRPK1	Q96SB4;Q9UPE1	SRSF protein kinase 1		0.646661	0.816772		1.41728	1.46394	20.953	21.6449	20.2393	22.8032	23.1613	23.7148	22.2753	22.0406	20.9715
FAM83H	Q6ZRV2	Protein FAM83H		0.304739	-1.01308		0.501425	1.45521	23.5844	24.6816	25.3688	24.6094	24.9923	25.3595	24.5692	24.9825	21.0439
EIF5B	O60841	Eukaryotic translation initiation factor 5B		0.100878	0.211952		0.98692	1.43565	23.6549	24.2287	22.7356	24.9492	24.8459	25.7668	24.4554	24.2769	22.5227
DHX36	Q9H2U1	ATP-dependent RNA helicase DHX36		0.0156331	0.0668621		0.774878	1.43383	23.9371	23.4188	20.2885	24.1635	24.1873	23.7956	23.2921	23.6139	20.9389
CKAP4	Q07065;Q96K21	Cytoskeleton-associated protein 4		0.296262	-0.633186		0.807274	1.43157	27.6893	28.2391	27.2487	28.4554	28.6451	28.4717	27.5695	28.2092	25.4988
SLC25A13	Q9UJS0;O75746	Calcium-binding mitochondrial carrier protein Aralar2		0.271671	0.440625		0.485122	1.41176	19.9852	20.4897	22.0905	21.1825	21.7367	25.2034	21.0392	21.5216	21.3265
CCDC124	Q96CT7	Coiled-coil domain-containing protein 124		0.207967	0.742929		0.763188	1.40247	20.0624	23.1139	19.603	22.9536	23.3367	22.9252	20.2297	23.1222	21.6562
TMPO	P42166	Lamina-associated polypeptide 2, isoform alpha;Thymopoietin;Thymopentin		0.612862	-2.39094		0.327651	1.39847	29.4144	29.7549	29.1036	28.0004	28.5321	28.763	28.9428	28.6	23.5572
MYO5A	Q9Y4I1	Unconventional myosin-Va		0.337988	0.835096		0.411453	1.39623	20.498	23.3456	23.3389	22.7921	23.7289	27.3555	23.1865	22.5966	23.9046
NSUN2	Q08J23	tRNA (cytosine(34)-C(5))-methyltransferase		0.0578793	-0.0807578		1.41118	1.3958	23.1485	23.1728	22.409	24.1029	23.9466	24.6259	22.0699	22.9304	23.4877
PFKP	Q01813	ATP-dependent 6-phosphofructokinase, platelet type		0.0588681	-0.185901		0.938658	1.38773	26.0869	26.6744	23.7083	26.3352	26.4015	27.3384	25.4682	26.2702	24.1735
ATAD3A	Q9NVI7	ATPase family AAA domain-containing protein 3A		0.12638	-0.296024		0.727884	1.38106	23.552	23.783	23.918	24.5277	24.8567	25.1237	24.1138	24.4856	21.7655
DDOST	P39656	Dolichyl-diphosphooligosaccharide--protein glycosyltransferase 48 kDa subunit		0.237715	-0.40667		0.791284	1.38106	23.9712	23.4918	23.4077	25.4069	24.6285	23.7585	23.3539	24.2681	22.0286
ABCF2	Q9UG63	ATP-binding cassette sub-family F member 2		0.353932	-0.557563		1.02047	1.37791	26.6468	26.8533	25.9366	27.258	26.9354	27.7043	26.0443	26.882	24.8376
ATP5B	P06576	ATP synthase subunit beta, mitochondrial		0.116888	-0.302064		1.16448	1.37137	24.8993	25.3678	27.5703	26.6968	26.6972	27.6512	24.8672	25.6268	26.4372
DHX30	Q7L2E3	Putative ATP-dependent RNA helicase DHX30		0.228028	0.904416		1.05424	1.37056	24.4551	25.0749	20.4993	25.3707	25.7071	25.7763	24.8335	24.8571	23.0519
EIF2S3;EIF2S3L	P41091;Q2VIR3	Eukaryotic translation initiation factor 2 subunit 3;Putative eukaryotic translation initiation factor 2 subunit 3-like protein		0.19478	0.859789		1.03145	1.36733	24.4551	24.854	19.8809	25.3064	25.7105	24.8543	23.005	23.7931	24.9712
RFC1	P35251	Replication factor C subunit 1		0.257366	0.447319		0.907381	1.34942	21.6427	22.7782	21.155	23.1143	23.2294	24.6226	23.2853	21.6714	21.9612
RFC5	P40937	Replication factor C subunit 5		0.0857092	-0.303085		0.682903	1.3455	21.855	19.5286	22.6283	22.4233	21.8177	22.8981	19.9557	20.459	22.688
CAPRIN1	Q14444	Caprin-1		0.0661949	-0.340643		0.440539	1.32347	28.4993	28.5651	24.6346	28.1013	28.8965	27.6497	28.0795	28.1777	24.4198
RFC3	P40938	Replication factor C subunit 3		0.483335	-0.543879		1.58732	1.3203	22.6702	21.6043	22.7878	23.3965	22.6954	23.2996	21.8487	22.3312	21.2507
P4HA1	P13674	Prolyl 4-hydroxylase subunit alpha-1		1.253	-0.834862		0.941499	1.3164	23.6841	23.8288	23.5254	24.5953	24.8772	23.0104	22.8165	23.3781	22.3392
MAP7	Q14244	Ensconsin		0.0639508	-0.166849		0.831629	1.31235	22.6769	23.4837	25.604	24.3308	24.4278	26.4425	24.2115	23.6953	23.3572
RPA1	P27694	Replication protein A 70 kDa DNA-binding subunit;Replication protein A 70 kDa DNA-binding subunit, N-terminally processed		0.605546	-2.26802		0.360808	1.30361	27.105	28.1358	25.587	26.014	25.9566	25.9639	25.667	26.6421	21.7146
SLC43A3	Q8NBI5	Solute carrier family 43 member 3		0.082693	-0.21597		1.04212	1.30256	20.4778	23.0215	21.0666	23.1694	22.4345	22.2217	20.7853	20.8025	22.3302
MGST3	O14880	Microsomal glutathione S-transferase 3		0.125133	0.500465		0.455375	1.30129	21.8376	22.7366	19.8402	23.6272	22.6186	23.5738	19.6518	23.5732	22.6908
EIF3B	P55884	Eukaryotic translation initiation factor 3 subunit B		0.378919	-0.604588		0.759776	1.29984	23.6433	23.6067	22.8884	23.3427	23.9025	24.9789	22.5589	23.9462	21.8195
PLEC	Q15149	Plectin		0.109671	-0.53881		0.319611	1.28975	34.6238	34.7076	32.7022	34.7651	34.904	34.6174	35.2835	34.9596	30.174
STT3B	Q8TCJ2	Dolichyl-diphosphooligosaccharide--protein glycosyltransferase subunit STT3B		0.344448	-0.768318		0.623569	1.28448	23.5318	24.7569	23.5013	23.633	25.0299	24.6756	22.8235	24.7316	21.93
RPS2	P15880	40S ribosomal protein S2		1.4473	2.35362		0.770342	1.27383	23.3782	23.6221	23.6746	27.2364	26.9369	27.3841	24.5383	26.0766	27.1209
NACA	Q13765;E9PAV3;Q9BZK3	Nascent polypeptide-associated complex subunit alpha;Nascent polypeptide-associated complex subunit alpha, muscle-specific form		0.285539	1.08122		0.410925	1.26503	22.4786	22.3948	19.9887	24.2876	23.5768	24.0365	20.2908	23.1063	24.7087
SMC4	Q9NTJ3	Structural maintenance of chromosomes protein 4		0.095418	-0.427797		0.654183	1.26417	24.6721	25.0176	20.7542	23.9815	24.1571	24.8144	23.4045	24.2951	21.461
PRSS56	P0CW18	Serine protease 56		0.206927	-0.410701		0.807927	1.25709	23.5852	24.3675	23.4419	24.4776	24.845	24.6112	22.3578	24.7533	23.0513
PFKL	P17858	ATP-dependent 6-phosphofructokinase, liver type		0.202741	-0.386944		0.753209	1.25638	23.6204	24.3587	23.5657	24.1394	24.7215	25.2923	24.2033	24.0989	22.0818
RPL5	P46777	60S ribosomal protein L5		0.640219	0.670067		0.82291	1.24699	25.0931	24.9888	24.774	27.4574	25.8158	27.334	26.3843	25.6959	24.786
RPS6	P62753	40S ribosomal protein S6		1.10558	1.8548		0.649925	1.23513	23.0169	22.8298	23.6574	26.3283	25.4935	26.9522	24.0029	24.5849	26.4807
FAM83B	Q5T0W9	Protein FAM83B		0.289724	-0.822447		0.484249	1.22449	26.8539	27.5249	28.406	27.6894	27.69	28.6115	27.8454	27.8113	24.6607
PHB2	Q99623	Prohibitin-2		0.262585	1.11659		0.712684	1.22156	22.1823	21.6783	26.6584	25.8731	24.9792	26.6812	23.5057	24.7591	25.6041
ERLIN1	O75477	Erlin-1		0.257354	0.597676		0.633181	1.22053	19.9194	21.2552	20.8114	22.9444	22.3181	22.1781	19.5926	21.9795	22.207
RBM3	P98179	RNA-binding protein 3		0.304978	0.857128		0.652824	1.21107	20.4424	22.8332	20.4243	23.4502	22.9316	23.5226	23.274	20.52	22.4773
MYO5B	Q9ULV0	Unconventional myosin-Vb		0.391502	-1.22339		0.391833	1.19815	24.8499	24.8867	25.7813	25.0556	25.4205	24.9661	24.6984	25.6997	21.4496
NCBP1	Q09161	Nuclear cap-binding protein subunit 1		0.000733811	-0.00190671		0.597104	1.19695	20.9878	20.8369	20.6372	21.6075	21.8124	22.6273	21.5157	19.1446	21.7959
CLPX	O76031	ATP-dependent Clp protease ATP-binding subunit clpX-like, mitochondrial		0.671927	0.940714		1.02752	1.1943	20.3659	20.1437	21.2919	22.48	22.7987	22.9278	21.5433	20.6234	22.4569
GNL3	Q9BVP2	Guanine nucleotide-binding protein-like 3		1.20569	2.22877		0.715037	1.1838	19.2893	21.102	20.4432	23.0641	24.0323	23.9758	23.1672	23.2233	21.1303
CEP131	Q9UPN4	Centrosomal protein of 131 kDa		0.0871583	0.229816		0.483267	1.18277	23.6048	24.8032	21.7856	23.2039	24.5458	26.6816	24.2088	23.597	23.0773
IMPDH2	P12268	Inosine-5-monophosphate dehydrogenase 2		0.698707	-1.17161		1.04135	1.15663	24.8299	26.2313	27.2198	25.361	26.0919	26.7832	25.3566	25.1161	24.2935
MED1	Q15648	Mediator of RNA polymerase II transcription subunit 1		0.038636	0.0961291		1.21434	1.14768	20.3218	21.9918	19.5576	21.8842	21.8814	21.8371	21.4082	19.8903	20.8612
ATP2A2	P16615;O14983;Q93084	Sarcoplasmic/endoplasmic reticulum calcium ATPase 2		0.590812	-0.479408		1.54849	1.1435	25.6094	25.7635	25.3288	26.2776	26.2027	26.2136	25.5551	25.2806	24.4277
RPL14	P50914	60S ribosomal protein L14	yes	2.09773	1.31989		1.12274	1.14298	23.9653	23.9796	24.2617	27.345	26.0729	26.1773	24.8871	25.6328	25.6465
IGF2BP1	Q9NZI8	Insulin-like growth factor 2 mRNA-binding protein 1		0.335347	0.571988		1.18502	1.14235	24.706	24.6395	23.005	25.614	25.7886	26.0908	23.8264	25.1314	25.1086
SPATA5L1	Q9BVQ7	Spermatogenesis-associated protein 5-like protein 1		0.542131	0.898748		0.646724	1.13241	20.2482	20.8296	20.2955	22.2186	22.0599	23.1883	22.4487	20.0295	21.5913
CD55	P08174	Complement decay-accelerating factor		0.744101	-1.76425		0.427311	1.12909	25.916	26.1403	27.4054	26.3864	26.4228	24.747	25.3281	26.043	22.7979
ABCD3	P28288	ATP-binding cassette sub-family D member 3		0.573659	-0.726735		0.912301	1.11626	24.134	24.7827	24.5854	24.8523	25.2764	24.542	23.6777	24.7365	22.9078
IGF2BP3	O00425;Q9Y6M1	Insulin-like growth factor 2 mRNA-binding protein 3		0.0163273	-0.0314496		1.65604	1.11043	23.5367	23.8292	22.0046	24.1503	24.3451	24.112	22.4986	23.3703	23.4073
RTCB	Q9Y3I0	tRNA-splicing ligase RtcB homolog		0.53896	-0.675375	yes	1.77353	1.10408	24.5653	25.3988	23.7322	24.8754	25.0269	25.0801	23.4362	24.3793	23.8546
ACTA1;ACTC1;ACTG2;ACTA2	P68133;P68032;P63267;P62736	Actin, alpha skeletal muscle;Actin, alpha cardiac muscle 1;Actin, gamma-enteric smooth muscle;Actin, aortic smooth muscle		0.60126	-2.18991		0.282992	1.09165	28.2175	26.9115	28.6875	26.9428	26.4599	27.119	27.6181	26.9383	22.6903
LGALS3BP	Q08380	Galectin-3-binding protein		0.377323	-0.535233		0.779637	1.07448	26.4885	26.671	27.5619	26.8666	27.2611	28.2115	25.4142	27.0637	26.6378
TMEM43	Q9BTV4	Transmembrane protein 43		0.117404	-0.298313		0.556617	1.07116	23.8871	22.8382	24.4909	25.0637	24.5342	23.9369	23.8583	24.5484	21.9146
BANF1	O75531	Barrier-to-autointegration factor;Barrier-to-autointegration factor, N-terminally processed		0.571341	-2.49894		0.210407	1.06806	28.2821	28.089	28.1851	26.6163	26.3239	27.3234	27.9422	27.3025	21.8146
CGN	Q9P2M7	Cingulin		0.605644	1.89638		0.241853	1.06545	20.9385	20.0094	19.2135	21.6346	22.1348	25.2774	24.296	21.7946	19.7599
DARS	P14868	Aspartate--tRNA ligase, cytoplasmic		0.495258	-1.63023		0.290478	1.06469	24.1954	24.4107	24.0883	24.2298	23.8231	22.9449	19.8433	23.3054	24.655
RPL13	P26373	60S ribosomal protein L13		0.927805	1.16438		0.783903	1.05239	25.3141	24.7315	25.5282	27.7761	26.7917	27.6565	25.5617	26.1288	27.3765
YTHDF2	Q9Y5A9	YTH domain-containing family protein 2		0.198925	1.02862		0.603796	1.04544	24.4969	24.9509	19.233	25.0787	25.0351	24.7892	24.7622	24.6209	22.3835
ALPP;ALPPL2	P05187;P10696;P09923	Alkaline phosphatase, placental type;Alkaline phosphatase, placental-like		0.7929	-2.00571		0.350369	1.03251	25.4582	26.6431	27.3164	25.9307	26.3534	24.2139	25.1726	25.7976	22.4303
RPL3	P39023;Q92901	60S ribosomal protein L3	yes	2.3715	1.57211	yes	1.88107	1.03146	25.2779	24.8002	24.4902	27.8064	27.1205	27.4521	26.2489	26.7046	26.3311
SERBP1	Q8NC51	Plasminogen activator inhibitor 1 RNA-binding protein		0.104648	-0.263691		0.834853	1.02966	28.0234	28.6545	26.2118	28.3573	28.0736	28.7568	27.9137	27.892	26.293
ZC3HAV1	Q7Z2W4	Zinc finger CCCH-type antiviral protein 1		0.222466	-0.362713		1.09809	1.02541	28.276	28.6672	27.1239	28.7772	28.6064	28.6715	27.9996	28.1856	26.7938
SLC25A3	Q00325	Phosphate carrier protein, mitochondrial		0.250906	1.25668		0.340047	1.02476	19.3919	22.493	25.1489	24.9152	23.4471	25.5159	21.5243	24.1016	25.178
EMD	P50402	Emerin		0.622192	-1.50408		0.405049	1.01402	25.8581	25.0698	25.6485	25.0326	25.0753	24.9983	25.4453	24.6724	21.9464
RPLP0;RPLP0P6	P05388;Q8NHW5	60S acidic ribosomal protein P0;60S acidic ribosomal protein P0-like		0.0322074	-0.0546811		0.883644	1.01182	26.8636	25.9277	26.015	27.6486	27.0704	26.9588	25.2386	26.7552	26.6486
MCM7	P33993	DNA replication licensing factor MCM7		0.0229312	0.045606	yes	1.98691	1.01008	22.4958	23.6031	21.3595	23.2733	23.5118	23.8404	22.4311	22.8234	22.3407
RPL21	P46778	60S ribosomal protein L21		0.729255	2.43046	yes	2.67724	1.01005	24.9754	24.4764	20.1717	26.8437	26.4133	26.6881	25.679	25.7291	25.5069
MGST1	P10620	Microsomal glutathione S-transferase 1		0.921665	1.61264		0.660876	1.00294	20.1944	21.3394	19.7581	23.1253	23.2816	22.7316	20.7609	23.0071	22.3618
RPN1	P04843	Dolichyl-diphosphooligosaccharide--protein glycosyltransferase subunit 1		0.0293936	0.0455825		1.54356	1.00182	26.8056	27.3592	25.8363	27.6096	27.9626	27.5712	26.3057	27.2288	26.6034
G3BP2	Q9UN86	Ras GTPase-activating protein-binding protein 2		0.000960322	0.00245094		0.946049	0.991018	26.0962	26.8922	24.5465	26.8844	27.0685	26.5624	25.931	26.6116	24.9995
RPL18	Q07020	60S ribosomal protein L18		0.182034	0.286943		0.841297	0.990921	23.9832	23.9875	25.018	25.8957	25.1337	25.7929	24.0808	24.1699	25.5988
MYO5C	Q9NQX4	Unconventional myosin-Vc		0.462036	-0.74609		0.649721	0.987389	23.7653	23.9191	23.1002	23.4338	24.1914	23.8833	23.0318	23.8733	21.6412
LARP4	Q71RC2	La-related protein 4		0.100451	-0.195933		0.871845	0.982988	23.3443	23.8306	22.1795	23.6223	24.1687	23.9247	23.5014	23.3395	21.9258
EIF3C;EIF3CL	Q99613;B5ME19	Eukaryotic translation initiation factor 3 subunit C;Eukaryotic translation initiation factor 3 subunit C-like protein		0.341728	1.05611		0.581188	0.978608	23.6908	23.0265	20.0686	23.8203	23.9578	25.1121	22.5067	24.5564	22.8911
IFI16	Q16666;Q6K0P9	Gamma-interferon-inducible protein 16		0.351562	0.867968		0.61646	0.96098	21.5707	23.7652	21.436	23.9582	24.04	24.2605	23.8875	23.7494	21.7389
ABCG2	Q9UNQ0	ATP-binding cassette sub-family G member 2		0.403392	-0.778588		0.803706	0.959679	21.5213	22.1981	23.924	22.8744	23.3094	22.0029	22.2143	22.1151	20.9782
RPLP2	P05387	60S acidic ribosomal protein P2		0.751577	-0.557388		1.41891	0.955603	27.4101	27.0866	26.3605	27.1722	26.9797	27.9	26.1534	26.391	26.6406
ALDH18A1	P54886	Delta-1-pyrroline-5-carboxylate synthase;Glutamate 5-kinase;Gamma-glutamyl phosphate reductase		0.987193	-0.826115		1.17799	0.949625	23.27	23.6906	23.321	23.4621	23.4685	23.7215	22.7554	23.1494	21.8985
RPS13	P62277	40S ribosomal protein S13		0.94105	0.521101	yes	2.28891	0.944311	26.5567	26.6294	25.8801	27.7665	27.6155	28.0803	26.7411	27.0736	26.8148
YBX1	P67809;Q9Y2T7	Nuclease-sensitive element-binding protein 1		0.804506	0.669928		1.68869	0.941814	26.0356	26.1809	25.2078	27.2561	27.4467	27.5566	26.8121	26.6033	26.0186
HACD3	Q9P035	Very-long-chain (3R)-3-hydroxyacyl-CoA dehydratase 3		0.225447	-0.348916		0.635148	0.938914	22.3916	22.7666	22.5476	23.6261	23.2501	22.5997	22.615	22.9945	21.0497
RPL10	P27635;Q96L21	60S ribosomal protein L10		1.47188	1.58117		0.741891	0.937397	23.7416	23.4549	24.4442	27.1173	25.6716	26.4075	24.6624	25.7784	25.9433
RPL31	P62899	60S ribosomal protein L31		1.30566	3.13697		1.38983	0.935715	20.2418	23.3918	23.7836	27.1218	26.3805	26.1329	25.4062	25.7006	25.7213
TOMM22	Q9NS69	Mitochondrial import receptor subunit TOM22 homolog		0.233317	-0.358494	yes	1.86743	0.934135	20.9519	21.116	22.8237	21.8932	22.1249	22.6005	21.1197	21.3607	21.3358
G3BP1	Q13283	Ras GTPase-activating protein-binding protein 1		0.122552	-0.35544		0.46383	0.928799	28.9086	29.2926	27.2368	29.2179	29.203	28.7373	28.9235	29.0256	26.4227
VDAC2	P45880	Voltage-dependent anion-selective channel protein 2		0.449416	2.09247		0.553319	0.926165	22.7918	19.9686	26.6342	25.9118	25.3995	27.1392	25.4494	26.0122	24.2104
RPL24	P83731	60S ribosomal protein L24	yes	4.3343	3.97439		1.59445	0.925404	20.742	20.8207	21.0674	25.9793	25.3963	25.9538	24.7296	24.6069	25.2168
RPS28	P62857	40S ribosomal protein S28		0.128761	0.221427		1.22116	0.919692	25.3799	25.6326	23.894	26.3485	26.1326	25.8489	24.9305	24.8081	25.8322
DPM1	O60762	Dolichol-phosphate mannosyltransferase subunit 1		0.553209	1.00384		0.68454	0.91401	20.7544	20.6427	22.3003	23.1813	23.2966	22.9732	21.4625	23.4172	21.8293
SRPR	P08240	Signal recognition particle receptor subunit alpha		0.558664	-0.705548		0.808285	0.908305	23.2717	24.2634	23.4624	23.9639	23.4473	24.1946	22.9028	23.8025	22.1756
RPS9	P46781	40S ribosomal protein S9		0.866981	1.26384		0.575175	0.893559	25.0673	24.5106	25.0092	27.3305	26.5878	27.141	25.2608	25.7078	27.4101
TMCO1	Q9UM00	Transmembrane and coiled-coil domain-containing protein 1		1.40985	2.26062		0.696868	0.89352	19.6007	21.5436	20.3948	24.3043	23.3336	23.3636	22.9884	23.494	21.8386
SVIL	O95425	Supervillin		0.409683	-1.06906		0.326853	0.892001	26.1485	26.6676	26.4956	25.8085	26.3873	26.5846	26.3691	26.5597	23.1757
RPS20	P60866	40S ribosomal protein S20		0.124291	-0.202868		0.955074	0.879334	27.3493	27.1426	25.9461	27.3844	27.3105	27.7725	25.8186	26.8436	27.1671
U2SURP	O15042	U2 snRNP-associated SURP motif-containing protein		0.425513	0.600037		1.7741	0.871317	22.3992	21.5773	20.4072	22.6741	23.1637	22.9601	21.7798	22.3635	22.0406
PRRC2C	Q9Y520	Protein PRRC2C		0.167323	0.680114		0.320948	0.863972	23.5538	24.6432	21.0321	24.8263	24.5793	24.4558	25.2373	24.4217	21.6104
RPS8	P62241	40S ribosomal protein S8		0.968521	3.384		1.48694	0.839592	20.1154	24.6756	25.2926	28.0164	27.2073	27.5307	26.5163	26.8674	26.852
TRIM56	Q9BRZ2	E3 ubiquitin-protein ligase TRIM56		0.0135449	-0.0231266		0.640049	0.837755	22.2758	22.9674	21.5882	23.4935	23.5577	22.2242	21.4797	22.8179	22.4645
FYN	P06241;P12931;P06239	Tyrosine-protein kinase Fyn		1.52556	-1.63326		0.531869	0.825671	23.2235	23.3687	24.242	23.2354	23.5014	21.6747	21.2823	22.5836	22.0686
CCT3	P49368	T-complex protein 1 subunit gamma		0.0641994	0.250545		0.247605	0.822301	21.9612	22.6236	20.9972	23.4409	23.0355	22.3241	19.8412	22.2474	24.245
SOGA1	O94964	Protein SOGA1;N-terminal form;C-terminal 80 kDa form		0.014394	-0.0224152		0.78751	0.817996	22.5771	23.1652	22.3059	23.1731	23.5076	23.7543	22.9042	23.2864	21.7903
PTDSS1	P48651	Phosphatidylserine synthase 1		0.978678	1.42033		0.952229	0.815928	20.0925	22.0597	20.3921	23.6236	22.8216	22.8079	21.6748	22.555	22.5754
SMC2	O95347	Structural maintenance of chromosomes protein 2		0.200229	-0.438505		0.456618	0.814606	24.0139	24.7978	23.5363	24.5436	24.254	24.6787	24.3902	24.4823	22.1601
RPS11	P62280	40S ribosomal protein S11	yes	2.81956	1.40737		1.32532	0.809514	25.5435	25.5979	25.1776	28.1066	27.2173	27.6457	26.6514	26.808	27.0817
LARP4B	Q92615	La-related protein 4B		0.726771	0.964553		0.654431	0.804306	21.1917	21.1543	20.2665	22.7331	22.2967	22.8894	20.784	22.4261	22.2961
MAP7D1	Q3KQU3	MAP7 domain-containing protein 1		0.13064	0.359489		0.368722	0.800828	20.9168	21.7196	19.8588	21.8087	22.5867	21.5808	19.8772	20.898	22.7985
AGO2	Q9UKV8	Protein argonaute-2		0.0189679	0.0527814		0.465576	0.795625	22.0989	22.0763	20.3581	22.1051	22.3569	22.6165	21.3576	20.4255	22.9086
RPL9	P32969	60S ribosomal protein L9		0.7075	2.91744		0.781065	0.792714	24.9298	24.4465	19.1097	27.3067	26.0292	26.2807	25.2443	26.0981	25.896
SRP68	Q9UHB9	Signal recognition particle subunit SRP68		0.123638	0.0680599		1.491	0.789106	21.0296	20.7302	21.3358	21.4964	21.899	22.2717	21.1594	21.2351	20.9053
ARHGEF2	Q92974	Rho guanine nucleotide exchange factor 2		1.47171	1.20048		1.25705	0.772048	23.1303	23.8903	23.127	25.2395	25.3552	25.4705	24.8154	24.9089	24.0247
RPL30	P62888	60S ribosomal protein L30		0.208277	0.343831		0.573121	0.771826	24.4901	24.2162	23.6194	25.4791	25.1422	25.0514	23.332	24.7208	25.3043
RPL38	P63173	60S ribosomal protein L38		0.287625	1.49917		0.735986	0.771156	25.2079	26.6563	19.8693	26.545	25.7214	26.2782	24.7869	25.2488	26.1954
RPL12	P30050	60S ribosomal protein L12		0.078197	-0.101025		0.967747	0.768986	26.7559	26.0285	25.7126	27.1393	26.7821	26.5796	26.0343	26.6583	25.5014
DYNC1H1	Q14204	Cytoplasmic dynein 1 heavy chain 1		1.57039	3.60518		0.333097	0.768418	22.048	20.126	20.0206	24.2975	25.9383	25.0796	25.2157	25.1056	22.6887
NUFIP2	Q7Z417	Nuclear fragile X mental retardation-interacting protein 2		0.194726	0.811225		0.847588	0.76819	25.6129	25.3916	20.8723	25.3917	25.6069	25.6164	25.2832	25.0775	23.9498
FLOT2	Q14254	Flotillin-2		0.830389	-0.749135		0.326207	0.76663	22.4031	22.3644	22.3077	23.1946	23.2985	20.6346	20.9638	21.4736	22.3904
HNRNPF	P52597	Heterogeneous nuclear ribonucleoprotein F;Heterogeneous nuclear ribonucleoprotein F, N-terminally processed		1.07191	-0.652213		0.893452	0.765952	23.3601	23.3951	23.2726	23.5205	23.9088	22.9397	23.1779	22.6979	22.1953
RPL7	P18124	60S ribosomal protein L7		0.722065	0.450273		1.37014	0.750192	27.7405	27.3501	26.9166	28.8654	28.1703	28.573	27.4815	27.8694	28.0072
ATXN2L	Q8WWM7	Ataxin-2-like protein		0.0510275	0.154786		0.41775	0.749224	25.8802	26.3874	24.0191	26.3765	26.52	26.1023	26.5764	26.0702	24.1045
C4BPA	P04003	C4b-binding protein alpha chain		0.606427	-1.68188		0.24093	0.748685	25.6279	25.9424	26.4468	24.9254	25.2953	24.9967	25.1425	25.9051	21.9237
SSRP1	Q08945	FACT complex subunit SSRP1		0.589594	1.33877		0.811919	0.741924	22.3928	23.5561	20.1552	23.5256	23.9886	24.8319	23.3773	23.6842	23.0589
ASPH	Q12797	Aspartyl/asparaginyl beta-hydroxylase		0.270558	0.954439		0.992545	0.741286	22.9034	24.3299	19.678	24.2466	23.9964	23.7555	23.5466	23.6093	22.6187
MISP	Q8IVT2	Mitotic interactor and substrate of PLK1		0.0888334	-0.224461		0.357512	0.739691	27.2233	27.8525	28.8334	27.951	28.2516	29.2522	28.5918	28.4291	26.2149
UBAP2L	Q14157	Ubiquitin-associated protein 2-like		0.22596	-0.694937		0.283693	0.737478	26.447	26.6819	24.5814	26.1832	26.3143	25.3405	26.3074	26.1113	23.2068
RPS14	P62263	40S ribosomal protein S14		0.210441	0.267703		1.19349	0.734395	27.3089	27.2484	25.8971	27.863	27.4019	28.196	26.8576	26.9701	27.43
PACSIN3	Q9UKS6	Protein kinase C and casein kinase substrate in neurons protein 3		1.55848	1.59656		0.71504	0.725704	20.7015	20.769	20.1977	22.5644	22.9919	23.0787	22.3452	21.3202	22.7924
PTBP1	P26599	Polypyrimidine tract-binding protein 1		1.01924	-0.542149		1.60232	0.723515	26.6729	27.1516	26.6913	26.9604	26.9385	27.161	25.944	26.3302	26.6151
DNAJA3	Q96EY1	DnaJ homolog subfamily A member 3, mitochondrial		0.253633	-0.162381	yes	2.18867	0.722006	23.7444	23.2959	24.109	24.3361	24.0816	24.4104	23.3918	23.7256	23.5448
CD109	Q6YHK3	CD109 antigen		0.558207	-1.47627		0.225218	0.715312	25.6936	26.1992	27.8232	26.726	26.4062	24.301	25.6041	26.483	23.2002
PNPLA6	Q8IY17	Neuropathy target esterase		1.07811	1.69154		1.1572	0.712683	19.2558	20.8867	18.5294	21.6408	22.1194	22.1243	20.9614	21.728	21.0571
RPS16	P62249	40S ribosomal protein S16		0.242627	0.485423		0.461309	0.707581	27.5003	26.3847	25.8794	28.1807	27.4614	27.7013	25.8894	27.3037	28.0277
LRRC47	Q8N1G4	Leucine-rich repeat-containing protein 47		1.09581	1.1154		0.627181	0.679934	20.8856	19.9039	19.9277	21.847	21.5672	22.6889	21.9464	20.7257	21.3913
CAV1	Q03135;P56539	Caveolin-1		0.0846992	0.348461		0.317649	0.671851	20.9208	23.6622	24.9827	24.375	24.5111	23.7406	24.2036	24.5259	21.8816
RPS3A	P61247	40S ribosomal protein S3a		0.490922	2.48039		0.924153	0.671189	27.0118	26.7601	20.3623	27.9555	27.8221	27.8113	26.6306	27.1518	27.793
PPIB	P23284	Peptidyl-prolyl cis-trans isomerase B		0.0242121	0.0972195		0.227185	0.670778	25.3479	22.9862	24.9509	25.3802	24.6968	25.5119	22.4463	24.8094	26.3208
MOV10	Q9HCE1	Putative helicase MOV-10		0.384788	0.61553		0.920186	0.667882	22.101	22.4516	20.4818	22.7071	22.8869	23.2905	22.6784	22.4814	21.7211
RPS5	P46782	40S ribosomal protein S5;40S ribosomal protein S5, N-terminally processed		0.413204	0.830336		0.39043	0.66561	25.3513	24.971	23.7673	26.4022	25.9807	26.1945	24.4638	25.2467	26.8701
RRBP1	Q9P2E9;Q8N4C6	Ribosome-binding protein 1		0.0731702	-0.192846		0.327497	0.657734	24.2068	24.2683	22.8906	24.562	24.2301	23.9683	24.7633	23.9793	22.0446
RPS15A	P62244	40S ribosomal protein S15a		0.257424	0.650094		0.254544	0.656019	25.7518	25.5501	25.5458	27.3355	26.6737	26.7569	24.4718	26.3889	27.9373
DDX3X;DDX3Y	O00571;O15523;Q9NQI0	ATP-dependent RNA helicase DDX3X;ATP-dependent RNA helicase DDX3Y		0.164943	0.179627		0.934806	0.654574	26.3465	26.852	27.6899	27.2937	27.7531	28.3442	27.1337	27.3569	26.9366
RNF213	Q63HN8	E3 ubiquitin-protein ligase RNF213		0.237802	0.898226		0.467234	0.64994	24.2676	23.897	20.0086	24.351	24.3598	24.1069	24.2276	24.21	22.4303
NOP58	Q9Y2X3	Nucleolar protein 58		0.359493	1.32469		0.191256	0.62958	20.9375	21.4313	24.1166	23.2628	24.2683	24.8171	24.8204	21.142	24.4971
BBX	Q8WY36	HMG box transcription factor BBX		0.0693649	0.123855		0.717359	0.628311	21.6154	20.7344	19.936	21.4293	21.6686	21.4444	20.5322	20.4549	21.6703
VDAC1	P21796	Voltage-dependent anion-selective channel protein 1		0.470669	1.0866		0.666845	0.626644	24.1218	23.2426	26.5745	26.5416	25.5604	26.9767	25.8126	25.8097	25.5765
FAM98A	Q8NCA5	Protein FAM98A		0.306507	0.994116		0.380117	0.623514	21.3656	23.8977	20.0467	23.2849	23.3488	23.5292	21.8331	24.1006	22.3587
ASCC3	Q8N3C0	Activating signal cointegrator 1 complex subunit 3		0.060673	-0.172074		0.26693	0.622833	22.8501	23.8302	21.5144	22.1264	23.2381	24.1824	22.6883	23.7354	21.2548
RPS7	P62081	40S ribosomal protein S7		0.641258	0.756909		0.556709	0.621283	26.7737	26.6012	25.8539	28.1907	27.59	27.5827	26.2783	27.4665	27.7547
RPS4X	P62701;Q8TD47;P22090	40S ribosomal protein S4, X isoform	yes	1.86589	2.43582		0.72658	0.615829	25.2646	26.1158	24.4089	28.7943	28.1197	28.0302	27.1683	27.7074	28.2211
DNAJA2	O60884	DnaJ homolog subfamily A member 2		0.87058	-1.85512		0.269902	0.614514	25.536	24.9955	24.0298	23.9147	23.6998	23.225	23.909	23.865	21.2219
RPS18	P62269	40S ribosomal protein S18		1.22702	1.76665		0.732778	0.612995	24.623	26.5901	25.3387	28.1288	27.6416	27.9202	26.6472	27.3248	27.8797
ELAVL1	Q15717;Q12926;P26378	ELAV-like protein 1		1.00757	3.57787		0.141378	0.612029	19.1434	20.6817	20.4585	24.4382	23.9613	24.4539	25.0587	20.4901	25.4684
MMS19	Q96T76	MMS19 nucleotide excision repair protein homolog	yes	2.16826	1.42501		1.00026	0.609397	20.2798	19.8895	20.5745	22.2788	21.92	22.6482	21.3541	21.642	22.0227
RPL22	P35268	60S ribosomal protein L22		0.390958	0.376233		0.545674	0.605127	25.5001	25.1674	25.0783	26.7662	25.7159	26.2078	24.9121	25.7282	26.2341
RASAL2	Q9UJF2;Q5VWQ8;Q96PV0	Ras GTPase-activating protein nGAP		0.759133	1.81201		0.217267	0.596319	21.273	20.3115	20.6612	22.9228	23.3253	23.2227	20.5464	22.9888	24.1466
CPT1A	P50416	Carnitine O-palmitoyltransferase 1, liver isoform		0.392896	1.03517		0.478539	0.596014	22.8143	23.359	20.0102	23.2451	23.4207	24.4113	22.7671	23.8939	22.628
ATXN2	Q99700	Ataxin-2		0.557174	1.35005		1.05021	0.59057	22.7243	19.3156	19.9825	22.5373	22.5721	22.7349	21.6485	22.516	21.908
CPM	P14384	Carboxypeptidase M	yes	1.72171	-1.98795		0.273992	0.587375	22.5912	23.4112	24.0294	22.4854	22.9767	20.3681	20.7895	21.877	21.4015
MYO1B	O43795	Unconventional myosin-Ib		0.564653	-1.08282		0.280627	0.583825	27.8928	28.5968	28.8529	28.1745	28.2046	27.4665	28.1472	28.1857	25.7611
OSBPL8	Q9BZF1	Oxysterol-binding protein-related protein 8		0.592684	0.995104		0.412811	0.579144	19.6513	21.0639	19.6323	21.5303	21.9518	21.5882	20.7339	20.3464	22.2525
TFAM	Q00059	Transcription factor A, mitochondrial		1.05725	-2.85457		0.148464	0.578614	25.0869	23.4389	22.2357	20.3587	20.0973	23.4775	19.5168	20.0475	22.6334
COPA	P53621	Coatomer subunit alpha;Xenin;Proxenin		0.0693166	-0.0976086		0.594865	0.564316	23.4125	23.2034	22.1888	22.8474	23.5739	23.7835	22.9128	23.3419	22.2571
MT-CO2	P00403	Cytochrome c oxidase subunit 2		0.484661	1.07823		1.06738	0.553509	20.2606	19.7934	22.8119	22.4958	22.5798	22.6855	22.094	22.4113	21.5954
DHX29	Q7Z478	ATP-dependent RNA helicase DHX29		0.260378	1.23865		0.385866	0.545877	23.5874	22.884	17.8499	23.0231	23.1016	23.5503	23.7234	22.5638	21.7501
SLC2A1	P11166	Solute carrier family 2, facilitated glucose transporter member 1		0.195173	-0.398911		0.287801	0.545134	24.6502	25.7889	26.6185	26.3015	26.4454	24.7494	24.2097	25.8577	25.7934
RPL10A	P62906	60S ribosomal protein L10a		0.40201	0.257336		0.844854	0.541966	27.0944	26.7417	26.7694	27.9546	27.3748	27.6741	26.9272	26.8347	27.6156
RCN1	Q15293	Reticulocalbin-1		0.326268	-0.55279		0.377402	0.540749	26.0013	24.825	25.0147	25.0752	25.3903	25.3394	23.8172	24.5234	25.8421
HNRNPD	Q14103	Heterogeneous nuclear ribonucleoprotein D0		0.233845	0.191897		0.876695	0.538717	22.7851	22.1392	22.3547	23.3893	23.0014	23.0801	23.1213	22.2496	22.4837
TECR	Q9NZ01	Very-long-chain enoyl-CoA reductase		0.197693	-0.198359		0.668873	0.537133	24.6422	23.7678	24.3204	25.0118	24.46	24.2749	24.584	23.9582	23.5931
PHLDB2	Q86SQ0	Pleckstrin homology-like domain family B member 2		0.69575	1.65282		0.29366	0.527703	25.3768	26.1837	22.893	26.3053	26.5354	28.1544	26.2175	25.8723	27.3222
PABPC4	Q13310;P0CB38	Polyadenylate-binding protein 4		0.441814	2.4022		0.938072	0.525869	26.2873	26.7552	19.551	26.8553	27.0244	27.4979	26.2775	26.6302	26.8924
FUBP3	Q96I24	Far upstream element-binding protein 3		0.332773	0.303855		0.538391	0.524757	21.5243	21.7142	21.4714	22.5121	22.7115	21.9721	21.7098	22.5791	21.3325
RPL26;RPL26L1	P61254;Q9UNX3	60S ribosomal protein L26;60S ribosomal protein L26-like 1		0.96612	2.72361		1.03939	0.518015	21.0774	24.8558	25.1917	27.372	26.5979	26.8798	26.3863	26.3581	26.5513
STT3A	P46977	Dolichyl-diphosphooligosaccharide--protein glycosyltransferase subunit STT3A		0.446333	0.491549		0.478103	0.512307	21.1872	21.5216	21.0662	22.0586	22.329	22.3988	21.0086	21.6679	22.573
RPS19	P39019	40S ribosomal protein S19		0.225786	0.481935		0.626038	0.511529	27.279	27.602	25.2027	27.5727	27.7084	27.7829	26.4514	27.5371	27.541
DDX5	P17844	Probable ATP-dependent RNA helicase DDX5		0.178402	0.180183		1.37877	0.508196	26.6455	27.0712	25.7912	27.0693	27.0052	27.4986	26.6729	26.8171	26.5584
PRRC2A	P48634	Protein PRRC2A		0.038038	0.0760536		0.336016	0.500713	22.1184	22.4259	21.3774	22.5859	22.3237	22.7424	22.372	22.8951	20.8827
RPS25	P62851	40S ribosomal protein S25		0.682509	2.99741		0.661096	0.493176	24.6868	25.2895	19.1047	26.6339	26.4691	26.4496	25.4297	26.0627	26.5807
RPL6	Q02878	60S ribosomal protein L6		0.148523	0.117469		0.47755	0.492244	26.1727	26.045	26.5523	27.2334	26.127	27.2386	26.2688	25.9999	26.8536
PKP2	Q99959	Plakophilin-2		1.39208	1.70432		0.354201	0.491641	22.3432	23.0556	23.5832	24.7476	24.8992	25.9231	24.0833	24.4516	25.5601
HNRNPAB	Q99729	Heterogeneous nuclear ribonucleoprotein A/B		0.0563616	0.150152		0.210919	0.491635	22.2511	21.6308	23.0566	23.3867	22.2091	23.2681	23.7268	22.7428	20.9194
ATP1A1	P05023;P13637;P50993;P20648;Q13733;P54707	Sodium/potassium-transporting ATPase subunit alpha-1		0.0362411	-0.0430813		0.344677	0.491537	22.9606	23.1539	23.457	24.2872	22.7596	23.87	22.9209	22.64	23.8813
CFL1	P23528;Q9Y281	Cofilin-1		0.747856	-1.08782		0.314462	0.484868	24.418	24.2991	25.2868	24.4807	23.9815	23.7328	24.1619	24.1801	22.3983
RBM39	Q14498;Q86U06	RNA-binding protein 39		0.405343	0.560816		1.01873	0.479067	22.3662	21.5813	20.4157	22.616	22.1771	22.6897	22.1687	22.1659	21.7111
ATP5C1	P36542	ATP synthase subunit gamma, mitochondrial		0.345695	1.17435		0.36059	0.477332	20.0946	20.8619	24.3343	23.4735	23.1249	23.6476	21.8862	23.5797	23.348
C14orf166	Q9Y224	UPF0568 protein C14orf166		0.592878	1.48757		0.675699	0.470683	22.8613	19.6156	19.5768	22.8958	22.6989	22.3336	21.711	22.6463	22.159
SLC25A5	P05141;Q9H0C2	ADP/ATP translocase 2;ADP/ATP translocase 2, N-terminally processed		0.110728	0.248907		0.345979	0.467749	25.8333	25.0509	27.4995	27.1347	26.0238	27.3753	25.6793	26.4859	26.9653
RPL11	P62913	60S ribosomal protein L11		0.0841157	-0.0625954		0.58026	0.465918	27.0527	26.9009	26.3961	27.6275	26.581	27.3511	26.3928	26.7868	26.9823
CEP170	Q5SW79;Q96L14	Centrosomal protein of 170 kDa		0.717659	2.10096		0.415724	0.461704	24.6419	24.7914	20.7229	25.1852	25.9035	26.7554	25.749	25.332	25.378
MYO1C	O00159	Unconventional myosin-Ic		0.772531	-0.556583		0.587148	0.461533	29.8991	30.2702	30.6059	30.3591	30.4332	29.6978	29.8107	30.0907	29.2041
LAMA5	O15230	Laminin subunit alpha-5		0.863107	-1.96047		0.0872421	0.46073	25.4492	24.9641	23.7576	24.6193	25.0756	19.9767	21.4549	24.5598	22.2748
RPS10	P46783;Q9NQ39	40S ribosomal protein S10		0.565863	0.781375		0.337003	0.452417	24.7248	24.9424	23.9037	26.0562	25.7697	25.4464	24.5463	25.0542	26.3146
SSBP1	Q04837	Single-stranded DNA-binding protein, mitochondrial		0.570365	-1.1951		0.182891	0.444228	25.7119	25.4228	25.1916	24.689	24.5109	24.8738	24.6283	25.6145	22.4982
TUBA1C	Q9BQE3	Tubulin alpha-1C chain		0.0183969	0.0777028		0.42579	0.44396	24.5706	24.9977	20.8024	23.8661	24.019	24.0507	22.6619	23.8536	24.0884
MAP4K4	O95819;Q9UKE5	Mitogen-activated protein kinase kinase kinase kinase 4		0.693223	0.669825		0.893715	0.443939	20.8957	22.2472	21.4212	22.4919	22.5376	22.8759	22.4088	22.3677	21.7971
IMMT	Q16891	MICOS complex subunit MIC60		0.28428	0.387027		0.362397	0.443385	25.9256	26.111	27.0818	26.7895	27.0425	27.7777	27.5757	26.4903	26.2136
ATP5J2	P56134	ATP synthase subunit f, mitochondrial		0.0262999	-0.0535215		0.304079	0.437839	20.1951	20.8893	21.709	21.1471	20.9673	21.8319	20.0381	20.7555	21.8392
ABCF1	Q8NE71	ATP-binding cassette sub-family F member 1		1.21049	1.55279		0.33253	0.433784	22.6996	23.1148	21.774	24.3771	24.102	25.0691	24.9902	23.6018	23.6548
CPS1	P31327	Carbamoyl-phosphate synthase [ammonia], mitochondrial		0.275753	0.419032		0.558606	0.427606	24.7544	25.0236	23.2613	24.9693	25.0005	25.6094	24.2306	25.002	25.0638
SUB1	P53999	Activated RNA polymerase II transcriptional coactivator p15		0.842531	1.64354		0.259741	0.427366	23.1485	23.6551	21.577	24.9043	24.8802	24.8089	23.2942	24.4553	25.5618
TUBB4A	P04350	Tubulin beta-4A chain		1.52165	-1.26135		0.363776	0.424582	23.6944	23.0761	22.6843	22.9424	22.4875	21.5147	21.6404	21.6498	22.3806
USP10	Q14694	Ubiquitin carboxyl-terminal hydrolase 10		0.350152	1.01729		0.299733	0.417373	24.6466	24.9253	21.4606	25.5076	25.3414	24.4875	25.0995	25.2255	23.7595
LGALS1	P09382	Galectin-1		0.156383	-0.723469		0.0725752	0.405076	25.5134	25.7628	25.9896	26.8821	25.7022	23.7262	21.6525	26.106	27.3368
NFX1	Q12986	Transcriptional repressor NF-X1		0.395704	0.948192		0.372886	0.396542	23.634	20.7784	20.8511	23.5634	22.7729	22.9614	23.0862	23.0721	21.9499
KPNA2	P52292	Importin subunit alpha-1		0.570064	0.433048		0.462231	0.391464	22.4876	23.1525	22.8486	23.773	23.1952	23.994	22.7376	23.3677	23.6826
RPS3	P23396	40S ribosomal protein S3		0.710015	0.767962		0.310032	0.386105	27.31	26.9095	26.7553	28.5538	27.9408	27.9425	26.894	27.8956	28.4891
TUBA4A	P68366	Tubulin alpha-4A chain		0.837736	-0.934584		0.309022	0.37841	25.4441	25.8803	25.423	24.9316	25.0056	25.1416	23.7404	24.7559	25.4473
CORO1C	Q9ULV4;Q6QEF8	Coronin-1C		1.15919	-0.887175		0.231968	0.378249	27.2611	27.2452	27.9158	27.5631	27.5133	25.819	26.0187	26.8677	26.8742
FLOT1	O75955	Flotillin-1		0.543119	-0.507554		0.128653	0.375966	22.7802	22.5891	23.3581	23.8754	23.7104	20.7467	21.9236	23.0645	22.2165
MSH2	P43246	DNA mismatch repair protein Msh2		0.0447601	0.0767339		0.449004	0.372698	22.6373	23.2117	21.591	23.0661	22.7377	22.9845	22.8804	22.9192	21.8706
FASN	P49327	Fatty acid synthase;[Acyl-carrier-protein] S-acetyltransferase;[Acyl-carrier-protein] S-malonyltransferase;3-oxoacyl-[acyl-carrier-protein] synthase;3-oxoacyl-[acyl-carrier-protein] reductase;3-hydroxyacyl-[acyl-carrier-protein] dehydratase;Enoyl-[acyl-carrier-protein] reductase;Oleoyl-[acyl-carrier-protein] hydrolase	yes	2.50526	1.46212		0.316712	0.356148	20.2647	20.9264	20.5254	21.5079	22.8967	22.7668	21.8083	22.0531	22.2415
BSG	P35613	Basigin		0.0243399	0.0719783		0.13314	0.352191	24.4969	24.4623	25.557	25.7752	25.3234	24.6901	23.2988	24.9416	26.4917
WBP11	Q9Y2W2	WW domain-binding protein 11		0.815155	1.895		0.239588	0.350852	21.8	22.4816	19.3758	23.335	23.11	23.95	23.6481	23.6191	22.0752
SRP14	P37108	Signal recognition particle 14 kDa protein		0.844278	1.47318		0.235089	0.343693	19.7943	21.6089	19.7877	22.5369	21.8401	22.2645	20.8422	22.6576	22.1107
RPL17	P18621	60S ribosomal protein L17		0.673774	1.43408		0.381402	0.342859	26.0785	25.8386	23.258	26.9324	26.531	27.0425	26.1998	26.0987	27.1787
GCN1L1	Q92616	Translational activator GCN1		0.123407	0.0799955		0.49769	0.339691	25.8903	26.1689	25.8465	26.2325	26.1341	26.7982	25.8225	26.4771	25.846
TTC27	Q6P3X3	Tetratricopeptide repeat protein 27		0.303867	0.516907		0.181054	0.339274	21.25	20.5418	20.1938	21.2485	21.0841	22.2216	19.9474	21.6911	21.8979
RPL27	P61353	60S ribosomal protein L27		1.64834	1.7752		0.248505	0.336888	25.2381	25.4871	26.0314	28.1396	27.0784	27.875	26.7242	27.1739	28.1842
EEF1G	P26641	Elongation factor 1-gamma		0.285319	-0.333653		0.295594	0.336657	25.7342	25.4215	25.8359	25.7911	25.5214	25.6881	24.5605	25.2948	26.1353
ERC1	Q8IUD2	ELKS/Rab6-interacting/CAST family member 1		0.580807	2.54329		0.244468	0.332647	25.7875	26.5243	20.382	26.4313	26.8602	28.0301	26.8215	26.3261	27.176
HLTF	Q14527	Helicase-like transcription factor		0.49002	1.07921		0.613975	0.327807	19.5114	22.3539	22.3951	22.7513	23.2384	22.4917	22.6557	22.5227	22.3197
RPS27	P42677	40S ribosomal protein S27		0.273474	1.55529		1.02251	0.316376	27.3064	26.6732	20.1759	26.5249	26.4513	26.7943	26.1837	26.4757	26.1619
RPL23	P62829	60S ribosomal protein L23		0.484004	1.5665		0.168979	0.314271	24.6916	26.1194	21.8075	26.3306	25.4024	26.5278	24.8522	25.5379	26.9278
UPF1	Q92900	Regulator of nonsense transcripts 1		0.537682	0.292736		0.520127	0.307324	24.665	25.0041	24.754	25.2154	25.3248	25.6831	24.6998	25.4485	25.1529
RPL13A	P40429;Q6NVV1	60S ribosomal protein L13a		2.07856	0.720297		0.395206	0.292487	25.1628	25.4006	25.6406	26.6651	25.8019	26.7754	26.0134	26.1578	26.1937
MSN	P26038	Moesin		0.341316	0.757748		0.260871	0.286435	21.2706	21.9982	19.2665	21.761	21.7723	22.1346	20.7672	21.9469	22.0944
ATP5O	P48047	ATP synthase subunit O, mitochondrial		0.373914	0.888782		0.101208	0.269583	21.2666	21.1752	23.0959	22.8505	22.1192	24.0431	21.4151	22.689	24.1
RARS	P54136	Arginine--tRNA ligase, cytoplasmic		0.337145	-0.585365		0.224281	0.261271	25.5837	25.3347	23.6415	24.2965	25.0397	24.2516	23.538	24.7937	24.4722
PABPC1	P11940;Q9H361;Q4VXU2;Q96DU9	Polyadenylate-binding protein 1		0.423321	0.594912		0.369203	0.259954	28.2966	28.7161	26.9581	28.6873	28.8471	29.0011	28.0529	28.6991	29.0036
ACSL3	O95573	Long-chain-fatty-acid--CoA ligase 3		0.207479	0.159135		0.256221	0.259729	23.4298	23.6499	23.2153	23.3301	23.8518	24.3698	23.0543	23.8919	23.8262
EIF4A1;EIF4A2	P60842;Q14240	Eukaryotic initiation factor 4A-I;Eukaryotic initiation factor 4A-II;Eukaryotic initiation factor 4A-II, N-terminally processed		0.0122891	-0.0343342		0.0846978	0.258547	23.7848	23.9031	24.1377	24.7106	23.0191	24.7685	22.6844	23.3359	25.7022
PLEKHA7	Q6IQ23	Pleckstrin homology domain-containing family A member 7		0.866538	1.20317		0.123982	0.252749	19.9856	20.5183	21.5553	21.4235	21.6859	23.3176	22.3467	20.9844	22.3376
LRRC59	Q96AG4	Leucine-rich repeat-containing protein 59		0.264277	0.485433		0.136175	0.248899	24.0551	23.3264	24.3332	24.8105	24.5739	24.5333	23.6844	23.7589	25.7276
RPL23A	P62750	60S ribosomal protein L23a		0.954352	0.690277		0.295272	0.242839	26.3863	26.4399	25.7319	27.5283	26.7755	27.0536	26.5438	26.7178	27.3675
RPS15	P62841	40S ribosomal protein S15		0.375846	0.637985		0.193509	0.230705	24.9683	24.4697	22.8961	25.5661	24.8245	24.5497	24.7864	24.1392	25.3225
JUP	P14923	Junction plakoglobin		1.36327	-0.962278		0.142295	0.23054	26.888	27.1875	27.3777	26.8801	26.9999	25.378	26.1026	26.7415	25.7223
CSE1L	P55060	Exportin-2		1.19383	-0.728252		0.367266	0.229328	26.6363	26.5391	27.3065	26.04	26.2081	26.7371	26.3367	26.1526	25.8079
TMEM41B	Q5BJD5	Transmembrane protein 41B		1.66752	0.834918		0.42355	0.218	20.9744	21.1654	21.3227	22.3607	22.0896	22.1709	22.1922	22.1948	21.5803
SYNCRIP	O60506	Heterogeneous nuclear ribonucleoprotein Q		1.30564	0.580367		0.441235	0.207851	26.2192	26.6168	26.2806	27.1594	26.9651	27.3567	27.0216	26.6339	27.2022
EIF4G1	Q04637;O43432;REV__Q8NEG2	Eukaryotic translation initiation factor 4 gamma 1		0.28255	0.65251		0.29665	0.202158	24.9611	25.3805	22.5279	25.1344	25.2193	25.0799	24.8976	25.4367	24.4928
RAI14	Q9P0K7	Ankycorbin		0.280283	0.704784		0.105658	0.197847	20.8173	23.3639	23.166	23.3742	22.7909	23.8898	23.8073	23.69	21.9641
CSNK2A1;CSNK2A3	P68400;Q8NEV1	Casein kinase II subunit alpha;Casein kinase II subunit alpha 3		0.373414	1.08816		0.201321	0.196505	19.9597	20.3891	23.7344	23.1855	22.3211	22.4306	22.9224	22.4004	22.0249
QARS	P47897	Glutamine--tRNA ligase		0.152849	0.654083		0.64579	0.182058	25.042	25.0489	20.2601	24.4427	24.2312	24.1856	24.007	24.3039	24.0024
MRE11A	P49959	Double-strand break repair protein MRE11A		0.241833	-0.295818		0.302033	0.17843	22.623	23.1558	21.6963	22.3354	22.5309	22.2567	22.3638	22.4753	21.7486
XPO5	Q9HAV4	Exportin-5		0.515581	1.1372		0.184522	0.176975	22.3085	22.8299	19.8967	22.7623	23.145	23.0705	23.0242	23.2838	22.1388
ITPR3	Q14573	Inositol 1,4,5-trisphosphate receptor type 3		0.00515656	-0.00722186		0.23337	0.176183	21.2109	21.6387	22.5402	22.2941	21.9087	21.6939	21.3668	21.8077	22.1936
TRIM25	Q14258	E3 ubiquitin/ISG15 ligase TRIM25		0.0951242	-0.21836		0.0633156	0.173777	24.5862	25.3384	23.0118	24.5135	25.5853	22.7039	23.1942	24.6009	24.4862
RPS23	P62266	40S ribosomal protein S23		1.17823	2.10209		0.145815	0.173061	24.4239	23.4762	21.6452	26.2467	25.0779	25.0461	25.6742	25.1245	25.0528
CCDC18	Q5T9S5	Coiled-coil domain-containing protein 18		0.0658963	0.234683		0.127077	0.167182	24.1187	23.7587	20.4979	22.9215	23.3088	23.3506	23.74	23.1796	22.1598
LBR	Q14739	Lamin-B receptor		0.917868	2.13686		0.116422	0.163621	19.9771	22.9824	22.8438	24.2925	23.8708	24.5414	23.4606	23.7531	25.0002
EEF2	P13639	Elongation factor 2		0.583836	-0.558127		0.058028	0.15786	25.1527	25.61	25.1221	24.3014	23.8049	26.5777	24.5858	24.1387	25.4859
CLPTM1L	Q96KA5	Cleft lip and palate transmembrane protein 1-like protein		1.00864	0.399586		0.168973	0.154036	21.0865	21.3288	20.9403	21.2098	22.2639	21.5428	21.4935	21.2761	21.7848
DDX28	Q9NUL7	Probable ATP-dependent RNA helicase DDX28		0.110874	0.14077		0.16973	0.15041	20.7308	21.1753	21.8288	21.4371	21.5957	21.5756	20.9283	21.2	22.029
NCL	P19338	Nucleolin		0.58027	0.468204		0.149721	0.149927	27.078	27.2515	26.578	27.3815	27.3434	28.037	27.1204	27.1595	28.0322
HDAC2	Q92769	Histone deacetylase 2		0.251932	0.577452		0.197234	0.147142	23.071	23.0837	20.4454	23.0689	22.6061	23.0989	23.0045	23.027	22.3009
MAGED2	Q9UNF1	Melanoma-associated antigen D2		0.589563	0.455482		0.200501	0.134694	19.89	20.2972	20.9319	20.6718	21.3451	20.8728	20.5561	20.8041	21.1254
PRPF6	O94906	Pre-mRNA-processing factor 6		0.694288	1.32382		0.0523104	0.133565	20.3708	21.2541	20.6409	21.6566	22.6489	22.3324	23.5768	21.9436	20.7169
SUPT16H	Q9Y5B9	FACT complex subunit SPT16		0.0840905	0.223324		0.0449401	0.133192	23.8872	24.3504	24.0085	24.0954	23.9843	25.2358	25.5346	24.9	22.4814
VIM	P08670;P41219;P07196	Vimentin		0.569818	0.410934		0.400354	0.124064	30.6934	31.0743	31.7158	31.7649	31.7427	31.581	31.6179	31.3493	31.7491
NPM1	P06748	Nucleophosmin		0.182556	0.261316		0.0769627	0.123413	28.9775	29.4449	29.0678	29.1538	29.6547	29.8358	30.3133	29.4686	28.4921
ADAR	P55265	Double-stranded RNA-specific adenosine deaminase		0.644387	1.54131		0.0381016	0.121442	22.6537	23.2192	22.8101	24.7482	24.2037	24.7194	26.4476	24.0458	22.8137
RRP12	Q5JTH9	RRP12-like protein		0.643197	0.888045		0.0804546	0.116709	22.0742	20.4464	20.7178	21.5564	21.9328	22.7634	22.7024	21.6145	21.5857
MKI67	P46013	Antigen KI-67		0.19025	1.0535		0.0186908	0.116589	23.6134	23.3844	25.5206	24.5037	25.2371	26.2879	28.713	25.2114	21.7545
GTPBP4	Q9BZE4	Nucleolar GTP-binding protein 1		0.785889	1.45375		0.0805781	0.114373	20.1833	21.1568	22.7538	22.9412	22.4263	23.4308	23.5933	22.656	22.2059
EPPK1	P58107	Epiplakin		0.106407	0.517483		0.0235386	0.113925	26.1372	26.7927	23.6074	25.6377	25.276	27.5177	27.4928	27.4891	23.1077
SLC39A7	Q92504	Zinc transporter SLC39A7		0.5704	0.947913		0.128282	0.112342	21.8497	22.0132	19.8104	22.7497	22.1759	21.9284	22.5909	21.9344	21.9917
HERC2	O95714;Q9BVR0	E3 ubiquitin-protein ligase HERC2		0.0245539	-0.0665468		0.0479838	0.110996	22.3127	23.0131	21.3397	22.495	21.8621	22.4417	23.4369	22.2422	20.7868
HIST1H1E;HIST1H1D	P10412;P16402;Q02539;P22492	Histone H1.4;Histone H1.3		0.797165	3.79654		0.0370412	0.101238	20.6693	21.199	27.2699	25.5984	27.2372	27.9959	28.0269	26.3966	26.1043
RSL1D1	O76021	Ribosomal L1 domain-containing protein 1		0.719617	1.82443		0.0492302	0.0963885	20.3913	23.3242	23.7272	23.4882	24.7584	24.9585	25.209	24.1779	23.5291
MTCL1	Q9Y4B5	Microtubule cross-linking factor 1		0.402559	0.986034		0.209402	0.0829538	22.62	22.6911	19.5643	22.6044	22.593	22.885	22.8213	22.4053	22.607
XRCC5	P13010	X-ray repair cross-complementing protein 5		0.11213	-0.110485		0.0631256	0.0818583	26.872	27.0616	27.1569	26.5432	26.9299	27.5315	27.1892	27.3389	26.2309
SMARCA4;SMARCA2	P51532;P51531	Transcription activator BRG1;Probable global transcription activator SNF2L2		0.676256	1.19856		0.060454	0.0817553	21.9272	22.0067	19.9479	22.3034	22.5644	22.8549	22.8111	23.0455	21.6209
DDX17	Q92841	Probable ATP-dependent RNA helicase DDX17		0.66385	0.693289		0.0677576	0.0799592	25.6065	26.326	25.3426	26.2404	26.4973	26.8572	26.3811	25.8472	27.1267
PRKDC	P78527	DNA-dependent protein kinase catalytic subunit		0.204167	-0.415393		0.035095	0.0782642	28.997	29.3699	28.4996	28.631	28.3957	28.8284	29.5952	28.9213	27.1039
TUBA1B	P68363;Q9H853	Tubulin alpha-1B chain		0.528731	-0.831895		0.0413875	0.075889	30.9332	31.0774	30.0653	30.1038	29.9435	29.7607	28.9702	29.5664	31.0437
SLC3A2	P08195	4F2 cell-surface antigen heavy chain		0.140192	0.215462		0.0430672	0.0741946	25.6412	25.7299	25.3955	25.7448	25.6604	26.2302	25.172	25.3199	26.9211
ANXA2;ANXA2P2	P07355;A6NMY6	Annexin A2;Putative annexin A2-like protein		0.0136007	-0.0370286		0.0425753	0.0728385	26.1256	25.6187	28.1195	26.8723	26.0011	27.0979	25.7557	26.5866	27.4105
EIF4A3	P38919	Eukaryotic initiation factor 4A-III;Eukaryotic initiation factor 4A-III, N-terminally processed		0.47987	0.830566		0.0331863	0.0684853	23.9326	23.3684	24.8949	24.7275	24.5218	25.6438	24.6436	23.9964	26.0477
HDLBP	Q00341	Vigilin		0.161976	0.159046		0.0661672	0.0675583	22.5441	22.4245	21.8356	22.1625	22.841	22.4804	22.0585	23.0149	22.2079
SOAT1	P35610	Sterol O-acyltransferase 1		0.693279	0.443032		0.0732722	0.0636311	23.2506	22.7884	23.4201	24.0633	23.5525	23.3632	23.8207	23.8145	23.153
LARS	Q9P2J5	Leucine--tRNA ligase, cytoplasmic		0.768368	-0.726297		0.0580578	0.0585874	24.8785	24.195	23.6654	23.6707	23.9338	23.1313	23.5974	23.9215	23.0411
HNRNPK	P61978	Heterogeneous nuclear ribonucleoprotein K		0.584069	0.609634		0.0412339	0.0553341	25.0154	25.4629	24.6896	25.6205	25.4266	26.1157	25.2508	25.2642	26.4818
MSH6	P52701	DNA mismatch repair protein Msh6		0.412327	1.06158		0.0335051	0.0512034	25.712	26.0269	22.9246	25.6505	26.0034	26.3479	26.4077	26.4415	24.999
APC	P25054	Adenomatous polyposis coli protein		0.92477	0.79888		0.0484444	0.045297	21.068	21.2644	20.3432	21.6372	22.0034	21.5673	21.6056	21.2353	22.2312
LYPD3	O95274	Ly6/PLAUR domain-containing protein 3		0.337327	-0.756249		0.0100219	0.0314306	21.4603	22.3787	24.032	21.7331	23.5011	20.4625	21.5443	22.9207	21.1374
STOM	P27105	Erythrocyte band 7 integral membrane protein		0.539232	-0.569115		0.0119579	0.0292422	24.6048	24.4705	25.2782	25.5057	24.1608	23.0675	24.7153	24.4912	23.4397
EEF1A1P5;EEF1A1	Q5VTE0;P68104;Q05639	Putative elongation factor 1-alpha-like 3;Elongation factor 1-alpha 1		0.315688	-0.241039		0.0232549	0.0222543	29.7455	29.7831	29.1652	29.6269	29.4787	28.9318	28.9888	29.1931	29.7888
TSR1	Q2NL82	Pre-rRNA-processing protein TSR1 homolog		0.935615	1.26661		0.00906438	0.0143909	20.1964	21.3917	20.2675	21.9932	21.608	22.0974	21.1944	21.6024	22.8587
PHF6	Q8IWS0	PHD finger protein 6		0.382828	0.895554		0.0035963	0.0136038	21.4429	21.3614	19.119	22.5436	22.6929	19.4143	21.8982	20.3232	22.3886
SPECC1	Q5M775	Cytospin-B		0.122186	0.206423		0.0026796	-0.00581932	23.2412	23.1863	23.4122	23.9086	23.7611	22.7718	24.118	24.0809	22.26
HNRNPM	P52272	Heterogeneous nuclear ribonucleoprotein M		0.0881605	0.131053		0.00607797	-0.0105203	29.6986	30.0643	29.7068	29.7179	29.6893	30.4242	30.979	29.5203	29.3637
H2AFV;H2AFZ	Q71UI9;P0C0S5	Histone H2A.V;Histone H2A.Z		0.409531	1.59192		0.00375398	-0.0118885	21.0326	20.2989	24.5992	23.0325	24.1806	23.4576	25.4204	23.2011	22.085
DNAJC10	Q8IXB1	DnaJ homolog subfamily C member 10		0.0850897	0.189206		0.0142237	-0.0167885	21.93	22.511	20.124	21.7955	21.2742	22.0124	21.0986	22.1978	21.8362
SLC1A5	Q15758	Neutral amino acid transporter B(0)		0.439115	0.758878		0.0217375	-0.0266787	22.1867	22.0355	20.1843	22.0239	22.0169	22.5622	21.8956	21.8259	22.9616
TUBB6	Q9BUF5	Tubulin beta-6 chain		0.672789	-0.871337		0.0229594	-0.0351632	26.8451	26.6994	25.7177	25.7852	25.6423	25.1151	24.7487	25.5253	26.374
FARP1	Q9Y4F1	FERM, RhoGEF and pleckstrin domain-containing protein 1		1.86043	0.536374		0.0322774	-0.0358512	20.8422	20.866	20.4883	21.9456	21.0649	20.6876	21.3212	21.1942	21.2902
DTX3L	Q8TDB6	E3 ubiquitin-protein ligase DTX3L		0.632087	0.342073		0.0313308	-0.0375055	22.4589	21.8371	21.8378	22.7476	22.7153	21.5846	22.2921	22.6411	22.2268
SNRPA1	P09661	U2 small nuclear ribonucleoprotein A		0.418191	0.819859		0.0329808	-0.040863	23.1135	20.49	20.8068	22.909	21.5228	22.3155	22.3594	22.4488	22.0616
CNOT1	A5YKK6	CCR4-NOT transcription complex subunit 1		0.247307	0.655114		0.0526687	-0.0419254	25.716	26.128	22.8704	25.6303	25.7199	25.2038	25.3791	26.0034	25.2973
MYBBP1A	Q9BQG0	Myb-binding protein 1A		0.838809	2.28945		0.0111162	-0.0451756	21.8294	21.0141	23.8575	23.0009	24.1745	26.2583	26.3996	23.419	23.7506
PATL1	Q86TB9	Protein PAT1 homolog 1		0.40802	-0.458618		0.110509	-0.0527439	20.7626	22.2619	20.9914	20.7355	21.103	20.6433	20.8736	21.0575	20.709
LIG3	P49916	DNA ligase 3		1.17639	-0.699369		0.0729996	-0.065829	22.8946	22.9631	22.896	21.9113	22.1202	22.4266	22.3343	22.6327	21.6886
TJP1	Q07157	Tight junction protein ZO-1		1.24569	1.92009		0.0248348	-0.070015	22.6605	23.314	22.0763	23.465	24.276	25.86	24.0997	23.857	25.8544
ILF2	Q12905	Interleukin enhancer-binding factor 2	yes	2.26146	3.65742		0.0362393	-0.0757402	20.002	20.0743	20.2589	24.1132	23.2797	23.6874	23.1626	23.0461	25.0989
CSNK1A1	P48729;Q8N752	Casein kinase I isoform alpha		0.278328	0.620106		0.0454457	-0.0816466	24.1599	24.1646	26.1548	25.2872	25.1957	25.6119	24.4397	25.3815	26.5184
EIF2AK2	P19525	Interferon-induced, double-stranded RNA-activated protein kinase		1.1787	2.16825		0.144746	-0.0963147	23.9105	24.8521	22.0167	25.5157	25.8286	25.6508	25.8206	26.1266	25.3368
TRIP13	Q15645	Pachytene checkpoint protein 2 homolog		0.310564	0.960166		0.0509219	-0.0971343	24.3815	23.3137	20.7284	23.6644	23.8713	23.477	22.8086	23.4997	24.9958
ALYREF	Q86V81	THO complex subunit 4		0.473558	1.50621		0.0561509	-0.0982208	25.0555	24.4387	20.9079	24.9726	24.2011	25.4524	25.9369	24.4805	24.5034
HNRNPA1;HNRNPA1L2	P09651;Q32P51	Heterogeneous nuclear ribonucleoprotein A1;Heterogeneous nuclear ribonucleoprotein A1, N-terminally processed;Heterogeneous nuclear ribonucleoprotein A1-like 2		0.304721	0.606297		0.052687	-0.10012	27.2563	26.1655	27.8276	27.4493	27.543	27.7756	28.8231	27.6622	26.5829
NAV1	Q8NEY1	Neuron navigator 1		1.63547	1.95032		0.115195	-0.100964	19.7785	21.3346	20.2687	22.0622	22.4671	22.4006	22.8501	22.5265	21.8562
ZC3H4	Q9UPT8	Zinc finger CCCH domain-containing protein 4		0.669063	0.76836		0.0703139	-0.103301	20.4206	20.6385	19.7516	20.9153	21.3832	20.5074	20.6089	20.5737	21.9332
TMOD3	Q9NYL9	Tropomodulin-3		0.175124	0.475686		0.0470536	-0.112668	23.9608	21.9856	24.0885	23.6753	23.2518	24.1969	22.6006	23.6089	25.2525
GNB2	P62879	Guanine nucleotide-binding protein G(I)/G(S)/G(T) subunit beta-2		0.485841	-1.0406		0.0368038	-0.119504	26.7335	25.8787	28.3751	27.2176	26.2421	24.0473	26.2352	26.7832	24.8472
XRCC6	P12956	X-ray repair cross-complementing protein 6		0.0232231	-0.0175699		0.139042	-0.128914	26.3245	26.9142	27.1126	26.1006	26.5695	27.2417	26.6955	26.9429	26.6602
RBM14	Q96PK6	RNA-binding protein 14		0.69434	0.579707		0.0918701	-0.129155	24.5864	25.2245	25.382	25.2838	24.9544	26.3063	26.2221	25.4311	25.2787
MARS	P56192	Methionine--tRNA ligase, cytoplasmic		0.136121	0.191746		0.203465	-0.130994	25.2133	25.8367	24.2455	25.2691	25.1952	25.0135	24.8992	25.7165	25.255
RPS27A;UBA52;UBB;UBC	P62979;P62987;P0CG47;P0CG48	Ubiquitin-40S ribosomal protein S27a;Ubiquitin;40S ribosomal protein S27a;Ubiquitin-60S ribosomal protein L40;Ubiquitin;60S ribosomal protein L40;Polyubiquitin-B;Ubiquitin;Polyubiquitin-C;Ubiquitin		0.787017	0.499565		0.189323	-0.131914	26.3291	26.1284	26.8638	26.5547	26.7065	27.1632	26.8105	26.6881	27.3215
TOMM40	O96008	Mitochondrial import receptor subunit TOM40 homolog		0.803334	1.13757		0.0828085	-0.132775	20.612	21.232	22.3064	22.7684	21.6452	22.7512	21.7793	22.5202	23.2636
AP2A1	O95782	AP-2 complex subunit alpha-1		0.504104	1.11431		0.0508372	-0.135831	20.1355	21.1333	21.2628	21.9999	22.0189	21.4481	20.5698	21.6636	23.641
DNAJA1	P31689	DnaJ homolog subfamily A member 1		0.538958	-0.479609		0.144545	-0.140162	25.8529	25.6554	24.9221	25.0264	25.1532	24.3915	24.5478	24.9557	25.488
HSPB1	P04792	Heat shock protein beta-1		0.948116	0.367447		0.445038	-0.145547	28.0936	27.6749	28.0126	28.2602	28.0683	28.1183	28.0893	28.5304	28.2638
PRPF8	Q6P2Q9	Pre-mRNA-processing-splicing factor 8		1.40155	2.21165		0.0591284	-0.14988	22.3084	23.3034	23.1522	24.1438	24.7336	26.072	26.2682	25.1728	23.958
EPRS	P07814	Bifunctional glutamate/proline--tRNA ligase;Glutamate--tRNA ligase;Proline--tRNA ligase		0.156298	-0.203182		0.334242	-0.151684	27.9317	27.5789	26.3769	26.8351	27.219	26.7689	26.9608	27.3403	26.9769
LIMA1	Q9UHB6;Q9BT23	LIM domain and actin-binding protein 1		0.485076	-0.371683		0.179874	-0.155863	28.8342	29.3006	29.0691	28.2966	28.6145	28.7102	28.9261	29.0705	28.0922
SF3B2	Q13435	Splicing factor 3B subunit 2		0.717721	2.23937		0.111005	-0.157869	23.3846	24.5819	20.0407	24.3579	25.285	24.6088	25.698	24.2007	24.8266
DSG2	Q14126	Desmoglein-2		1.40439	-0.943407		0.0584041	-0.159485	25.7526	26.3439	26.086	25.9564	25.7722	23.1452	25.0677	25.5943	24.6903
SMC3	Q9UQE7	Structural maintenance of chromosomes protein 3		0.178351	0.129688		0.205561	-0.164797	22.5278	22.3701	22.4011	22.1046	22.5068	22.5823	22.9861	22.6468	22.0551
TUBB	P07437;A6NNZ2;CON__ENSEMBL:ENSBTAP00000025008;Q9H4B7	Tubulin beta chain		0.802139	-1.01248		0.141012	-0.17288	31.7859	31.6402	30.5725	30.2806	30.2319	29.93	29.7385	30.0383	31.1845
LRPPRC	P42704	Leucine-rich PPR motif-containing protein, mitochondrial		0.775308	0.97906		0.0928086	-0.175901	24.0859	24.9106	25.5015	24.9303	25.2902	26.6871	25.5489	25.2661	26.6203
SMN1	Q16637	Survival motor neuron protein		0.646304	1.02325		0.108044	-0.176608	22.5363	20.4679	20.9387	21.2042	22.6478	22.6308	22.454	22.8702	21.6884
MYO1E	Q12965;O00160	Unconventional myosin-Ie		1.13808	1.37378		0.130008	-0.195354	25.3656	26.2914	26.4328	27.4718	27.5577	26.5956	27.4245	26.5993	28.1873
KIFC3	Q9BVG8	Kinesin-like protein KIFC3		1.00517	1.36107		0.304202	-0.197666	21.6229	21.7351	19.8628	21.9022	22.5373	22.2717	22.7944	22.1498	22.3599
CKAP5	Q14008	Cytoskeleton-associated protein 5		0.429605	-0.650108		0.122062	-0.211834	23.2273	23.6057	22.9989	22.6177	22.4247	22.2038	23.4793	22.987	21.4153
TFCP2	Q12800	Alpha-globin transcription factor CP2		0.504203	0.647741		0.735947	-0.213099	20.8646	21.0165	19.2872	20.9538	20.8594	20.659	20.9435	21.2377	20.9304
GEMIN8	Q9NWZ8	Gem-associated protein 8		0.0360319	0.10487		0.0971655	-0.213663	19.4691	21.2866	21.2386	20.6424	20.3989	20.6267	20.2138	19.779	22.3162
XPO1	O14980	Exportin-1		0.537619	0.494129		0.233588	-0.215021	24.6307	24.7324	24.1069	24.7422	24.6784	24.8867	24.4417	24.8553	25.6553
ILF3	Q12906	Interleukin enhancer-binding factor 3		0.806481	3.02937		0.0936221	-0.223063	24.513	24.7361	19.9247	25.6475	25.2968	26.6484	27.4797	24.9174	25.8649
KIAA1671	Q9BY89	Uncharacterized protein KIAA1671		0.586634	1.93439		0.0256586	-0.228352	20.2302	20.5286	21.8656	19.0106	20.9941	27.738	21.413	21.439	25.5756
NAT10	Q9H0A0	N-acetyltransferase 10		0.94616	2.26216		0.171376	-0.232385	20.416	20.6996	23.7445	22.8843	24.0052	24.0599	24.4793	23.2985	23.8687
PSIP1	O75475	PC4 and SFRS1-interacting protein		0.425498	1.52059		0.0713843	-0.235132	22.3397	19.8759	23.2311	22.9547	23.0707	23.2778	25.361	23.2671	21.3804
CAPZB	P47756	F-actin-capping protein subunit beta		0.375263	0.580704		0.147854	-0.239558	24.2583	23.4716	25.0432	25.0703	23.8356	24.8906	24.2626	24.4961	25.7565
WDR36	Q8NI36	WD repeat-containing protein 36		0.739521	1.17381		0.162909	-0.245764	20.6802	21.8523	22.7211	22.0105	22.7147	23.3124	23.5431	22.1116	23.1203
CANX	P27824;O14967	Calnexin		0.455219	0.347023		0.180608	-0.250987	24.6504	24.581	23.9305	25.0579	24.8478	23.5443	24.4351	24.5689	25.1989
XPOT	O43592	Exportin-T		0.471887	1.37029		0.133606	-0.251024	24.4507	23.3744	20.8	23.5115	24.0595	24.4119	23.7235	23.4929	25.5196
KPNB1	Q14974	Importin subunit beta-1		0.859492	0.429365		0.346307	-0.252064	22.8326	23.1722	23.1703	22.9264	23.1113	23.6693	23.3617	23.2166	23.8849
SLC7A5	Q01650;Q9UM01;Q92536	Large neutral amino acids transporter small subunit 1		0.692645	0.772567		0.214177	-0.253364	25.6112	24.8874	24.9697	25.7434	25.5283	25.7542	25.7799	25.2281	26.7779
CLTC	Q00610;P53675	Clathrin heavy chain 1		0.0339587	0.0548967		0.140035	-0.264804	26.2109	25.7946	25.9087	25.2536	25.362	26.6688	25.5706	25.4215	27.0867
SNRNP200	O75643	U5 small nuclear ribonucleoprotein 200 kDa helicase		0.725095	1.65214		0.085828	-0.26539	22.6092	23.7879	24.4185	24.1219	24.6392	26.2147	26.9596	24.9023	23.91
ECM29	Q5VYK3	Proteasome-associated protein ECM29 homolog		0.181974	-0.427844		0.12339	-0.274649	23.5448	24.1098	22.7914	22.6238	22.8813	22.8334	24.1955	23.4786	21.4883
COBL	O75128	Protein cordon-bleu		0.21719	-0.605208		0.101756	-0.279502	23.3295	24.9356	23.6626	22.8098	22.995	23.4687	24.7007	23.9228	21.4886
HNRNPR	O43390	Heterogeneous nuclear ribonucleoprotein R		1.08944	0.803347		0.334721	-0.279857	22.7436	22.8906	23.5007	23.2245	23.4783	24.0026	24.2281	23.3564	23.9605
OSBPL3	Q9H4L5	Oxysterol-binding protein-related protein 3		0.608126	1.58155		0.0965484	-0.287883	21.7459	20.4266	20.1686	22.1338	22.266	21.8224	23.81	22.9763	20.2995
RNF5	Q99942	E3 ubiquitin-protein ligase RNF5		0.200341	0.390608		0.164348	-0.289183	20.7262	21.0544	19.6501	20.4771	20.2341	21.0238	19.8433	20.7748	21.9844
PWP2	Q15269	Periodic tryptophan protein 2 homolog		0.663829	0.962115		1.05722	-0.292882	21.4418	20.3407	22.5972	21.9306	22.2397	22.2171	22.4667	22.2595	22.5399
TIMM50	Q3ZCQ8	Mitochondrial import inner membrane translocase subunit TIM50		1.22234	1.08493		0.525871	-0.298857	23.0803	21.8586	22.8117	23.6696	23.1169	23.3224	23.994	23.3325	23.679
HNRNPUL1	Q9BUJ2	Heterogeneous nuclear ribonucleoprotein U-like protein 1		0.236098	0.227758		0.332956	-0.313286	25.9823	25.8872	25.9038	25.8604	25.9758	25.6805	25.9205	25.6444	26.8917
DDX6	P26196	Probable ATP-dependent RNA helicase DDX6		0.428838	1.37783		0.0854434	-0.321299	23.0942	24.2825	23.1773	24.8666	24.6503	24.2067	23.4625	23.6947	27.5304
ABCF3	Q9NUQ8	ATP-binding cassette sub-family F member 3		1.45526	1.23029		0.232863	-0.321428	21.3784	20.9216	20.1282	21.98	20.7113	22.4633	21.759	22.1246	22.2354
HSPA8	P11142;P54652	Heat shock cognate 71 kDa protein		0.384986	-0.370608		0.363386	-0.334714	29.8946	30.1158	29.5316	28.9227	29.208	29.2953	29.0771	29.142	30.2111
IARS	P41252	Isoleucine--tRNA ligase, cytoplasmic		0.0759454	-0.158215		0.651505	-0.335997	27.2773	27.1025	25.0199	26.2716	26.0748	25.5707	26.1295	26.49	26.3054
IPO7	O95373	Importin-7		0.507724	0.316218		0.445512	-0.348892	25.2837	24.7386	25.1862	24.5317	25.3893	25.1894	25.2981	25.0651	25.7938
KARS	Q15046	Lysine--tRNA ligase		0.0606708	-0.115587		0.217345	-0.350159	25.0662	24.9899	23.8166	24.1235	24.7753	23.5766	23.6095	24.4971	25.4193
TRIM29	Q14134	Tripartite motif-containing protein 29		0.194512	0.489901		0.504024	-0.351582	24.6503	24.6665	27.4322	25.5812	25.6315	25.9512	25.786	25.7954	26.6373
RRP15	Q9Y3B9	RRP15-like protein		0.27599	0.6496		0.144958	-0.353296	21.4127	20.159	20.8368	21.0769	20.696	21.5246	22.6782	19.7629	21.9163
CAPZA1	P52907	F-actin-capping protein subunit alpha-1		0.511233	1.97268		0.25156	-0.357389	24.944	20.1529	25.0338	24.8107	24.6979	25.4679	24.6836	25.0142	26.3509
IQGAP1	P46940;Q13576	Ras GTPase-activating-like protein IQGAP1		0.168896	0.387227		0.155641	-0.359014	23.01	23.8688	24.6074	23.4928	23.3134	24.7648	23.0318	24.0616	25.5546
DHX9	Q08211	ATP-dependent RNA helicase A	yes	2.24569	1.51203		0.409057	-0.359781	26.1584	26.1259	25.7668	26.7	27.1479	27.6599	27.8507	27.0364	27.7001
LAMB3	Q13751	Laminin subunit beta-3		0.452718	0.971877		1.1057	-0.35981	22.7459	22.6284	19.9466	22.2701	22.4057	22.4814	22.4834	22.9617	22.7915
CHD4	Q14839;Q8TDI0;Q12873	Chromodomain-helicase-DNA-binding protein 4		1.48462	2.16796		0.224241	-0.365792	19.7285	20.5937	19.9262	21.9875	22.0406	21.6269	23.4002	22.0966	21.2555
SFPQ	P23246	Splicing factor, proline- and glutamine-rich		0.241434	0.372063		0.229957	-0.366832	27.4514	27.647	26.7981	27.7505	27.4163	26.7455	28.7435	27.3534	26.9158
RAD50	Q92878	DNA repair protein RAD50		0.21104	0.472446		0.214212	-0.372309	23.011	23.992	21.9173	23.4387	22.6	23.182	24.2771	23.8454	22.2152
PHGDH	O43175	D-3-phosphoglycerate dehydrogenase		0.134898	-0.283351		0.1836	-0.375101	25.9744	26.1607	25.29	24.7935	24.9604	25.6959	24.4169	25.2616	26.8966
RQCD1	Q92600	Cell differentiation protein RCD1 homolog		0.641176	1.16161		0.16136	-0.381114	19.9275	20.0298	20.5038	21.7073	20.5001	20.5952	19.8052	21.6219	22.5188
IGHMBP2	P38935	DNA-binding protein SMUBP-2		0.551347	0.773715		0.369275	-0.396407	20.6456	20.4353	19.2029	20.3513	20.323	20.7414	20.3093	20.5856	21.71
HNRNPU	Q00839	Heterogeneous nuclear ribonucleoprotein U		0.923118	0.940183		0.342703	-0.399824	27.2939	26.9811	26.4116	27.128	27.2033	27.9764	28.5739	27.2012	27.7322
AHNAK	Q09666	Neuroblast differentiation-associated protein AHNAK		0.581242	-1.20964		0.226889	-0.403811	26.8848	26.9802	24.904	24.7867	25.0513	24.0906	26.0773	25.1731	23.8897
SQSTM1	Q13501	Sequestosome-1		0.0720774	0.105061		0.167734	-0.437504	21.9769	22.9518	21.2182	19.9385	21.8935	23.3176	21.9755	22.1843	22.3023
ACTG1	P63261	Actin, cytoplasmic 2;Actin, cytoplasmic 2, N-terminally processed		0.40352	-0.259405		1.55043	-0.447726	33.5961	33.3952	34.2666	33.2514	32.8596	33.0256	33.4171	33.4309	33.6317
EIF2S1	P05198	Eukaryotic translation initiation factor 2 subunit 1		0.618262	1.34839		0.102563	-0.457837	23.9572	23.2132	20.8115	25.575	20.4223	24.6563	23.5922	24.4359	23.999
LMNA	P02545	Prelamin-A/C;Lamin-A/C		0.917947	-0.354881		0.741465	-0.462289	30.8387	30.8635	30.7339	29.6294	29.9491	30.4061	30.7865	30.4007	30.1842
DNAJB6;DNAJB3	O75190;Q8WWF6;Q7Z6W7	DnaJ homolog subfamily B member 6;DnaJ homolog subfamily B member 3	yes	1.91167	1.85273		1.26059	-0.468928	19.313	19.4871	20.5961	21.1402	21.0372	21.3702	21.3808	21.7006	21.8729
YWHAB	P31946	14-3-3 protein beta/alpha;14-3-3 protein beta/alpha, N-terminally processed	yes	3.08358	6.72348		0.276711	-0.475046	29.4095	28.9745	27.6755	35.3013	35.4484	34.0551	36.1907	35.639	34.4002
PNN	Q9H307	Pinin	yes	1.6593	2.97797		0.224808	-0.486867	20.842	20.7309	20.4315	22.7793	23.0651	23.6332	25.2062	22.4992	23.2328
CDK1	P06493;Q00526	Cyclin-dependent kinase 1		0.876463	1.26729		0.317448	-0.48818	23.2298	23.1132	23.9407	24.1751	24.0507	24.3952	23.7469	24.4731	25.8655
WDR3	Q9UNX4	WD repeat-containing protein 3		0.788784	0.8072		1.47125	-0.491147	21.315	21.0129	22.5214	21.7905	22.1601	21.8469	22.4013	22.6134	22.2562
TUFM	P49411	Elongation factor Tu, mitochondrial		0.057855	0.150902		0.204325	-0.496703	25.7112	25.3339	25.6771	25.7878	24.8464	25.0506	24.8328	24.829	27.5131
NUP93	Q8N1F7	Nuclear pore complex protein Nup93		1.57033	0.789972		1.17625	-0.497318	22.6498	22.5467	23.123	23.1399	22.8088	23.2487	23.8321	23.32	23.5373
HNRNPH1	P31943	Heterogeneous nuclear ribonucleoprotein H;Heterogeneous nuclear ribonucleoprotein H, N-terminally processed		0.0424833	0.17005		0.139625	-0.504428	24.5046	24.5263	25.6371	24.8833	24.7309	24.0507	23.4522	24.0668	27.6592
UBTF	P17480	Nucleolar transcription factor 1		0.353094	1.52877		0.150491	-0.533436	20.3718	23.4558	24.5513	23.6882	23.379	24.2978	26.5992	24.2469	22.1192
KANK2	Q63ZY3	KN motif and ankyrin repeat domain-containing protein 2		0.846714	1.47734		0.225786	-0.53592	20.4575	21.0414	19.8576	20.3302	22.2671	21.5834	21.2762	21.1164	23.3959
CCDC47	Q96A33	Coiled-coil domain-containing protein 47		0.506027	1.19181		0.297006	-0.538684	22.1272	22.3412	19.4782	20.827	22.5958	22.4832	23.0822	22.8487	21.5912
FARSA	Q9Y285	Phenylalanine--tRNA ligase alpha subunit		0.623983	1.07825		0.283854	-0.541007	20.8064	20.1279	19.9713	20.9354	20.4059	21.176	21.1223	20.2577	22.7603
FUS	P35637	RNA-binding protein FUS		0.144101	-0.2742		0.359478	-0.547997	27.0167	26.4908	25.8288	25.5161	25.922	25.4315	27.1921	26.2613	25.0603
DNTTIP2	Q5QJE6	Deoxynucleotidyltransferase terminal-interacting protein 2		1.56575	2.44703		0.254016	-0.549216	20.9294	20.2775	20.7265	21.5643	23.2654	22.7972	24.3267	23.017	21.9309
DHX15	O43143	Pre-mRNA-splicing factor ATP-dependent RNA helicase DHX15		1.52291	1.87084		0.37504	-0.555658	22.1339	23.3297	23.0951	23.5026	23.9892	25.0124	25.5524	24.0879	24.5309
TUBB4B	P68371	Tubulin beta-4B chain		0.599378	-0.845823		0.758562	-0.559106	29.1107	29.2694	27.5365	27.2593	27.4762	26.9663	27.2824	27.7593	28.3374
MAP4	P27816	Microtubule-associated protein 4		0.216271	0.937344		0.924692	-0.579273	25.196	24.9918	20.117	23.7471	23.8333	23.7985	24.4209	23.8446	24.8513
SPATS2	Q86XZ4	Spermatogenesis-associated serine-rich protein 2		1.45059	1.27459		0.446452	-0.58857	20.8279	20.5377	20.6526	21.2795	22.0916	20.7051	21.3418	21.799	22.7011
NDUFS3	O75489	NADH dehydrogenase [ubiquinone] iron-sulfur protein 3, mitochondrial		0.102443	-0.211567		0.332091	-0.607393	21.7249	21.4484	21.5779	20.925	20.4621	20.9072	20.0935	21.3718	22.6512
NUP188	Q5SRE5	Nucleoporin NUP188 homolog		0.995379	1.17185		0.629163	-0.622253	20.5601	21.2593	21.7358	21.8078	21.5363	21.8597	21.9166	21.9294	23.2247
HSPA5	P11021	78 kDa glucose-regulated protein		0.346336	-0.343231		0.697633	-0.62634	30.0356	30.0409	29.5749	28.6159	29.0921	29.0347	29.2269	29.0966	30.2982
CAD	P27708	CAD protein;Glutamine-dependent carbamoyl-phosphate synthase;Aspartate carbamoyltransferase;Dihydroorotase		0.961231	0.929993		0.835112	-0.632352	23.6239	24.6373	24.2722	24.3443	24.4707	24.6114	25.2493	25.6178	24.4563
PCNT	O95613	Pericentrin		1.39059	1.21619		0.767538	-0.642248	20.8387	20.8561	20.4173	21.2119	21.2447	21.3774	22.1525	21.174	22.4342
BRIX1	Q8TDN6	Ribosome biogenesis protein BRX1 homolog		0.866499	1.64965		0.490491	-0.642251	20.6986	21.2315	23.0321	22.3162	23.0045	22.6637	24.3594	22.6271	22.9246
AKAP13	Q12802	A-kinase anchor protein 13		1.05835	1.36605		0.914798	-0.645253	21.4828	21.5909	19.9817	21.6842	21.936	21.5977	22.8051	22.5766	21.7719
NUP205	Q92621	Nuclear pore complex protein Nup205		0.796478	1.66192		0.4248	-0.645679	21.598	20.4563	23.1659	22.1683	22.7916	23.309	24.3508	23.4391	22.416
TOP2A	P11388	DNA topoisomerase 2-alpha		0.967808	2.99996		0.296647	-0.662319	19.6499	22.7403	24.1793	23.6503	24.0097	25.9224	26.254	24.3129	25.0024
DCD	P81605	Dermcidin;Survival-promoting peptide;DCD-1		0.740404	-1.7359		0.301715	-0.671263	25.0394	25.657	22.3828	22.6798	22.8595	20.3184	22.9099	23.0988	21.8628
SRPRB	Q9Y5M8	Signal recognition particle receptor subunit beta		0.423289	1.39699		0.233619	-0.683053	22.9988	23.2883	18.9545	23.6546	20.1885	23.5404	23.4615	23.041	22.9301
HNRNPC	P07910;O60812;B2RXH8;P0DMR1;B7ZW38	Heterogeneous nuclear ribonucleoproteins C1/C2		0.817916	1.29741		0.677326	-0.690017	26.6192	25.3917	27.3552	26.9638	27.0868	27.1377	28.3456	26.8473	28.0654
CLASP1	Q7Z460	CLIP-associating protein 1		0.832237	1.4296		0.638745	-0.705401	24.7591	26.0917	23.6751	25.155	25.3482	26.1952	26.008	25.7817	27.025
DDX21	Q9NR30	Nucleolar RNA helicase 2		1.00994	2.48096		0.325213	-0.708743	23.6238	22.9858	26.2224	24.8746	26.0688	27.2052	27.6915	25.6641	26.9192
RBMX;RBMXL1	P38159;Q96E39;O75526;Q8N7X1	RNA-binding motif protein, X chromosome;RNA-binding motif protein, X chromosome, N-terminally processed;RNA binding motif protein, X-linked-like-1		0.822296	1.87426		0.278945	-0.709841	24.1412	23.3923	25.3525	24.5564	25.5072	26.3156	27.4118	24.4488	26.6482
GNAS	P63092;Q5JWF2	Guanine nucleotide-binding protein G(s) subunit alpha isoforms short;Guanine nucleotide-binding protein G(s) subunit alpha isoforms XLas		0.0344471	0.105415		0.2541	-0.715406	22.8502	21.4113	24.7515	23.96	22.8393	20.3838	22.6266	22.8728	23.8299
BASP1	P80723	Brain acid soluble protein 1		1.02731	-1.2737		0.216015	-0.715906	28.8435	29.6038	28.1778	27.7542	28.4278	24.4742	28.3471	27.5291	26.9277
PARP1	P09874	Poly [ADP-ribose] polymerase 1		0.60641	0.358909		1.38097	-0.719398	27.0285	27.3935	27.1406	26.8625	26.7961	26.8225	28.0085	27.4423	27.1886
EFTUD2	Q15029	116 kDa U5 small nuclear ribonucleoprotein component	yes	1.63654	2.58955		0.372807	-0.720219	21.6315	20.8659	22.1657	23.0088	22.7965	24.4658	25.339	23.2849	23.8078
MATR3	P43243	Matrin-3		0.717453	1.23407		0.356996	-0.733112	25.7106	25.3515	26.2488	25.4327	26.5702	26.8109	28.4873	26.2185	26.3074
NUMA1	Q14980	Nuclear mitotic apparatus protein 1		1.02527	2.2393		0.279294	-0.746714	21.1664	21.1262	22.2473	22.0431	23.3325	23.642	25.36	23.8502	22.0476
KHDRBS1	Q07666;Q5VWX1	KH domain-containing, RNA-binding, signal transduction-associated protein 1		0.284824	-0.797857		0.269317	-0.759718	24.2301	25.6387	24.8258	23.3031	24.0622	22.6567	25.7071	24.4772	22.1169
RICTOR	Q6R327	Rapamycin-insensitive companion of mTOR	yes	1.7997	3.3487		0.36158	-0.763092	20.0922	20.8284	20.7207	22.9397	22.6179	23.8405	23.3809	22.8401	25.4664
HSPA1B;HSPA1A	P0DMV9;P0DMV8	Heat shock 70 kDa protein 1B;Heat shock 70 kDa protein 1A		0.117509	0.214818		0.581371	-0.793721	28.6296	28.7074	27.6444	27.7824	28.097	27.3653	27.744	28.2344	29.6474
COPB1	P53618	Coatomer subunit beta		0.245849	0.607079		0.352268	-0.814737	20.2554	20.9376	20.432	20.4604	20.1116	20.4299	21.0303	19.5576	22.8582
HSPD1	P10809	60 kDa heat shock protein, mitochondrial		0.0960839	-0.208907		0.469392	-0.81964	24.6173	24.5616	23.9418	23.2666	23.1938	23.5747	23.8928	23.0283	25.5729
CDR2L	Q86X02	Cerebellar degeneration-related protein 2-like	yes	2.68188	4.02831		0.360359	-0.828465	20.8108	20.1246	19.9155	24.4327	24.1637	21.8541	23.5955	24.0687	25.2717
UTP18	Q9Y5J1	U3 small nucleolar RNA-associated protein 18 homolog		1.13549	2.41627		0.429317	-0.841476	18.9257	20.7244	20.5282	21.4439	21.5087	21.9501	23.9093	21.0593	22.4585
NONO	Q15233	Non-POU domain-containing octamer-binding protein		0.19132	0.330954		0.945729	-0.843903	27.2636	27.8175	25.9159	26.7638	26.6699	26.0243	28.0108	26.8753	27.1037
NOLC1	Q14978	Nucleolar and coiled-body phosphoprotein 1		1.24704	2.87178		0.611142	-0.8521	24.3211	23.9925	21.5174	25.15	25.379	25.361	27.3289	25.2222	25.8951
CDC42EP1	Q00587	Cdc42 effector protein 1		1.16818	1.90561		0.328807	-0.852201	21.5824	21.165	20.3543	20.4807	23.2089	22.5724	22.4679	22.0761	24.2746
NOP56	O00567	Nucleolar protein 56		1.16395	2.98703		0.494256	-0.858886	21.5539	21.1176	24.6245	23.4601	24.7937	25.4266	26.2088	24.5264	25.522
PMS2	P54278	Mismatch repair endonuclease PMS2		0.534107	0.677165		0.922663	-0.864682	19.4877	20.3814	20.7078	20.0534	20.1682	19.7929	20.6571	20.2656	21.6858
YWHAH	Q04917	14-3-3 protein eta	yes	2.62645	7.76242		0.753354	-0.879623	20.8102	20.5774	24.0808	29.5115	28.9139	27.6915	29.5475	29.5609	29.6473
YES1	P07947	Tyrosine-protein kinase Yes		0.411957	-0.546271		0.267118	-0.884803	23.7335	24.9653	25.4923	24.3566	24.8404	20.7008	23.7584	24.3498	24.4441
SH3BP5L	Q7L8J4	SH3 domain-binding protein 5-like	yes	4.78049	3.94384		0.464355	-0.887344	20.2564	19.9189	19.7974	23.9953	23.7364	21.4105	23.766	24.0113	24.027
LARP1	Q6PKG0;Q659C4	La-related protein 1		1.46481	3.38192	yes	1.97967	-0.889557	25.239	26.1758	22.637	27.3551	26.9884	27.1855	28.3944	27.9222	27.8809
FLII	Q13045	Protein flightless-1 homolog		0.692693	1.16513		0.551522	-0.89069	21.3716	22.2874	20.7717	21.1095	22.2889	21.8556	22.0269	22.0041	23.8951
HNRNPA3	P51991	Heterogeneous nuclear ribonucleoprotein A3		0.962774	1.1202		0.868066	-0.898294	24.8447	23.9066	24.3512	24.6555	24.7038	24.409	26.433	24.9971	25.0331
DBN1	Q16643	Drebrin		0.265904	-0.0648104		1.17189	-0.90109	28.127	28.0609	28.1301	27.3233	27.6317	26.4654	28.2306	27.9422	27.9508
HSD17B4	P51659	Peroxisomal multifunctional enzyme type 2;(3R)-hydroxyacyl-CoA dehydrogenase;Enoyl-CoA hydratase 2		0.472321	-0.981352		0.56919	-0.910728	27.4093	27.4727	25.5642	24.8493	25.467	24.4537	24.8224	25.6402	27.0397
LGALS3	P17931	Galectin-3		0.0396762	0.338863		0.11633	-0.915548	21.9679	22.9652	24.7829	23.9265	22.3837	21.6757	21.0557	20.5408	29.1361
GIGYF2	Q6Y7W6	PERQ amino acid-rich with GYF domain-containing protein 2		0.67892	2.44502		0.744555	-0.934446	25.5722	25.7839	21.0523	25.9588	25.6711	25.3103	26.0187	26.0546	27.6702
HSP90AB1	P08238;Q58FF7	Heat shock protein HSP 90-beta		0.0641338	0.184304		0.39445	-0.952077	26.3542	26.6143	27.1569	25.5049	25.7785	26.5388	25.8012	26.0467	28.8304
TJP2	Q9UDY2	Tight junction protein ZO-2	yes	2.17711	5.69941		0.309512	-0.962911	20.3302	20.5336	20.4312	24.1627	25.0076	26.3342	27.6171	26.7949	23.9813
CENPV	Q7Z7K6	Centromere protein V		1.29973	2.89451		0.401701	-0.988806	18.8431	18.8757	18.2123	20.1298	20.7442	20.7743	22.6533	19.4991	22.4623
HIST1H4A	P62805	Histone H4		1.06749	2.86478		0.714826	-0.99665	26.8409	26.021	29.8278	28.7266	29.4886	30.0789	31.4311	29.8653	29.9877
ACIN1	Q9UKV3	Apoptotic chromatin condensation inducer in the nucleus		1.02214	1.74748		0.55174	-1.00063	21.2435	21.2384	22.0138	21.7825	22.2763	22.6775	24.7646	22.5493	22.4242
GNAI3	P08754;P11488;P19087;A8MTJ3;P09471;P38405	Guanine nucleotide-binding protein G(k) subunit alpha		0.623001	-1.11951		0.206375	-1.02351	26.5706	25.803	28.4523	27.166	26.2088	21.022	25.5501	26.1723	25.745
ZC3H18	Q86VM9	Zinc finger CCCH domain-containing protein 18		0.989826	1.57123		0.772696	-1.02847	19.5539	20.9997	20.5545	20.7768	21.0019	20.9577	22.4831	20.7244	22.6143
CORO1B	Q9BR76;A9Z1Z3	Coronin-1B		0.0732172	0.157597		0.601802	-1.03079	24.4979	24.6387	24.8781	23.4512	24.0085	23.9353	23.46	24.9967	26.0307
PPL	O60437	Periplakin		0.207876	-0.569408		0.216611	-1.03138	23.3885	24.9681	25.9045	19.7875	24.6312	25.04	25.1946	24.6731	22.6851
SEC16A	O15027	Protein transport protein Sec16A		0.629511	2.80916		0.424844	-1.03668	24.8291	24.1488	19.3567	24.6193	24.6962	24.3367	24.3391	24.7794	27.6436
TAF15	Q92804	TATA-binding protein-associated factor 2N		0.282499	0.675488		0.474552	-1.04812	21.5684	21.3547	20.0318	20.5024	19.8596	21.475	23.0959	20.2042	21.6813
SNRPD3	P62318	Small nuclear ribonucleoprotein Sm D3	yes	1.72106	3.10808		0.500849	-1.04827	20.2581	20.7744	19.7844	22.7469	21.3345	22.9149	22.9593	22.3171	24.8648
TMPO	P42167	Lamina-associated polypeptide 2, isoforms beta/gamma;Thymopoietin;Thymopentin		0.98356	-0.773137		0.231085	-1.04932	24.1192	24.6272	25.1709	19.2803	24.5191	24.6504	23.4712	23.9458	24.1809
CALM1	P62158;P27482;P02585	Calmodulin		0.404929	-0.457268		0.419236	-1.0541	28.2879	27.4432	28.5028	27.8027	27.3353	24.5617	27.162	27.3852	28.3149
SAMD4B	Q5PRF9	Protein Smaug homolog 2	yes	3.62167	4.23818		1.10148	-1.07121	20.6009	19.9389	20.2546	23.6447	23.9216	22.729	24.1264	24.3288	25.0537
HSPA9	P38646	Stress-70 protein, mitochondrial		0.382519	-0.497845		1.14766	-1.09128	30.9433	30.986	29.9983	28.9435	29.1713	29.0454	29.837	29.5803	31.0168
VASP	P50552	Vasodilator-stimulated phosphoprotein		0.702195	1.83314		0.394955	-1.09527	19.7172	21.4739	20.9584	20.5318	22.1178	21.7134	21.0413	21.9878	24.6198
NUP210	Q8TEM1	Nuclear pore membrane glycoprotein 210	yes	2.53542	2.63207		0.405367	-1.10863	19.7121	20.4648	20.7605	19.5814	22.8202	23.106	23.3772	22.48	22.9763
SF3B1	O75533	Splicing factor 3B subunit 1		1.25963	2.40297		0.650179	-1.12133	21.2411	22.217	20.182	22.0563	22.157	23.2717	24.8835	22.5771	23.3884
EWSR1	Q01844	RNA-binding protein EWS		0.685841	2.02116		1.05384	-1.1218	24.2905	22.1353	19.896	22.9113	23.479	22.6296	24.9514	23.4816	23.9523
RALGPS2	Q86X27;Q5JS13	Ras-specific guanine nucleotide-releasing factor RalGPS2	yes	4.03277	6.03153		1.13849	-1.12511	20.7661	20.9731	21.7364	26.164	26.6988	25.332	26.7605	27.2171	27.5926
HIST1H2AJ;HIST1H2AH;H2AFJ;HIST1H2AG;HIST1H2AD	Q99878;Q96KK5;Q9BTM1;P0C0S8;P20671	Histone H2A type 1-J;Histone H2A type 1-H;Histone H2A.J;Histone H2A type 1;Histone H2A type 1-D		1.17776	1.7495		1.13926	-1.14857	28.0767	27.2277	29.4627	28.0566	29.3195	29.1938	30.4948	29.6571	29.8637
SERPINH1	P50454	Serpin H1		0.816492	-0.894862		0.411375	-1.15804	24.4656	23.63	23.2238	19.4363	22.7681	22.9563	22.6061	22.4523	23.5765
TNKS1BP1	Q9C0C2	182 kDa tankyrase-1-binding protein		0.601065	1.90989		0.715791	-1.16202	24.6957	25.1761	20.8158	24.5295	25.3233	23.0785	25.0727	25.1865	26.1581
HEATR1	Q9H583	HEAT repeat-containing protein 1;HEAT repeat-containing protein 1, N-terminally processed	yes	1.93581	3.26842		0.513627	-1.16805	20.5884	19.4348	20.2855	20.8363	22.3463	23.4271	24.6812	22.6643	22.7684
SNRPF	P62306	Small nuclear ribonucleoprotein F		0.187558	0.607192		0.620616	-1.18035	23.3328	23.4372	19.825	20.1247	22.0017	22.7491	23.3655	22.1655	22.8856
HNRNPA2B1	P22626	Heterogeneous nuclear ribonucleoproteins A2/B1		1.61277	1.70268		1.35238	-1.18514	27.2951	26.5739	27.4219	27.6694	27.4897	27.6844	29.3041	27.999	29.0959
GTF3C3	Q9Y5Q9	General transcription factor 3C polypeptide 3		0.223213	0.692673		0.619837	-1.18856	19.7972	21.9814	19.1551	19.6532	19.9007	19.8921	22.126	19.3184	21.5673
HNRNPL	P14866	Heterogeneous nuclear ribonucleoprotein L		0.349019	0.773454		0.518963	-1.24291	25.4674	24.3404	23.8746	22.7127	24.6212	24.9402	26.8529	24.9453	24.2046
YWHAG	P61981	14-3-3 protein gamma;14-3-3 protein gamma, N-terminally processed	yes	4.51158	8.56942		1.17397	-1.2523	24.6255	23.2995	23.7042	31.8322	31.5126	30.2357	32.6656	32.2664	32.4055
BRAF	P15056	Serine/threonine-protein kinase B-raf	yes	4.0543	7.36093		1.27691	-1.25303	20.5742	20.1677	19.8633	26.38	26.6316	25.9173	27.0668	27.245	28.3761
MYL6	P60660;P14649	Myosin light polypeptide 6		0.0271369	0.059864		0.714972	-1.25962	26.2197	25.4772	26.4355	25.4961	25.0035	24.0335	25.3808	25.4662	27.465
YWHAZ	P63104	14-3-3 protein zeta/delta	yes	4.36236	6.45323		1.09413	-1.29762	26.8171	27.8463	27.6975	33.2752	33.0316	31.5209	34.1059	33.8127	33.802
YWHAE	P62258	14-3-3 protein epsilon	yes	3.9806	6.64767		1.0881	-1.30004	28.7809	27.9627	27.3975	34.1544	33.6754	32.3543	34.9421	34.3935	34.7484
KANK1	Q14678	KN motif and ankyrin repeat domain-containing protein 1	yes	2.5013	3.83949		0.9392	-1.35151	21.2161	20.3782	20.4808	23.9702	22.8269	22.742	25.0878	25.0627	23.443
YWHAQ	P27348	14-3-3 protein theta	yes	2.37041	7.87092		0.921172	-1.35356	23.9617	20.8751	25.1551	30.5831	30.1544	28.8066	30.8287	30.7173	32.0587
FBL	P22087	rRNA 2-O-methyltransferase fibrillarin		0.737702	2.47971		0.72049	-1.36667	21.0326	20.3698	24.8219	22.5559	22.7279	24.2796	25.8736	23.6673	24.1225
GAPVD1	Q14C86	GTPase-activating protein and VPS9 domain-containing protein 1	yes	2.16468	4.18895	yes	2.74879	-1.38044	20.3768	21.8385	19.0835	23.2449	23.295	23.1844	24.8562	24.7502	24.2592
NEXN	Q0ZGT2	Nexilin		0.619892	0.832046		0.974506	-1.39826	20.2729	20.1128	20.4481	19.3511	20.3332	19.4509	20.0996	21.0691	22.1612
LMNB1	P20700	Lamin-B1		0.727924	2.35895		0.737833	-1.41042	23.0048	22.7688	26.7904	24.1098	25.6051	25.6947	27.4265	25.1417	27.0726
HNRNPA0	Q13151	Heterogeneous nuclear ribonucleoprotein A0	yes	2.93632	3.69795		0.554086	-1.43868	20.0365	20.905	20.3443	23.624	20.5144	23.9252	24.7585	23.488	24.1331
HIST2H3A	Q71DI3	Histone H3.2		1.03288	1.74784		1.56273	-1.44609	27.8764	27.0483	29.401	28.1049	28.5035	28.6225	30.1738	29.0694	30.326
RIN1	Q13671	Ras and Rab interactor 1	yes	4.28707	6.14115		1.56146	-1.47471	19.9709	20.0754	20.6385	24.9574	25.4613	24.2654	26.8883	26.0447	26.1753
ABLIM1	O14639	Actin-binding LIM protein 1		0.923149	3.16562		0.82127	-1.4799	24.6287	23.6273	20.0265	24.7052	23.8722	24.7622	24.8888	25.4282	27.4623
SRSF6	Q13247;Q08170	Serine/arginine-rich splicing factor 6		0.829283	0.621219		1.46343	-1.4888	24.1247	24.0327	23.8851	23.1833	23.6943	22.5621	24.7569	23.9949	25.1545
LANCL1	O43813	LanC-like protein 1		0.257431	-0.531581		0.791377	-1.49309	31.9591	30.8579	30.3289	30.0133	28.9871	28.0714	29.7843	29.9191	31.8478
ZAK	Q9NYL2	Mitogen-activated protein kinase kinase kinase MLT	yes	1.63524	2.66084		0.837215	-1.50641	18.9545	21.3356	20.1287	21.548	19.8244	22.5098	23.024	22.2392	23.1381
NOP2	P46087	Probable 28S rRNA (cytosine(4447)-C(5))-methyltransferase		0.607376	2.38548		0.290734	-1.5353	21.4417	21.1661	24.4211	20.1747	23.8035	25.6013	27.4007	22.5631	24.2216
MLEC	Q14165	Malectin		0.202206	0.885387		0.760056	-1.53544	24.6675	25.1749	20.7049	22.8325	23.0398	22.7247	23.6679	23.2978	26.2378
DDB1	Q16531	DNA damage-binding protein 1		0.230552	0.50238		0.993078	-1.5507	25.1412	24.7509	23.5237	23.0664	23.7914	23.413	23.9458	24.6618	26.3154
H1FX	Q92522	Histone H1x		0.357339	0.972984		1.51232	-1.55278	18.5375	21.9108	21.3384	20.265	19.715	20.0672	21.3878	20.9015	22.4163
SH3PXD2A	Q5TCZ1;A1X283	SH3 and PX domain-containing protein 2A	yes	2.62181	3.93412	yes	2.94226	-1.55502	21.8802	20.5536	19.9704	22.9191	23.172	23.4505	24.9445	24.5926	24.6695
SPTBN1	Q01082;P11277	Spectrin beta chain, non-erythrocytic 1		0.690108	0.364143	yes	3.32568	-1.61013	29.7486	29.4716	30.1583	28.4298	28.6897	28.521	30.0173	30.0291	30.4245
HMGN2	P05204	Non-histone chromosomal protein HMG-17		1.33779	1.81648		0.887813	-1.61515	20.7238	21.0303	20.9241	19.9928	21.3987	21.8906	23.7294	21.5622	22.8359
MAP3K2	Q9Y2U5	Mitogen-activated protein kinase kinase kinase 2	yes	3.51353	6.20126		1.26212	-1.61773	19.9274	21.714	20.4502	26.0362	25.7131	24.0928	26.908	26.8637	26.9235
BCLAF1	Q9NYF8	Bcl-2-associated transcription factor 1		0.954795	1.7962		0.912757	-1.62808	21.9187	21.0143	22.8298	21.3302	22.0859	22.851	25.1275	22.9102	23.1136
MITF	O75030;O14948	Microphthalmia-associated transcription factor	yes	2.77476	4.61082	yes	1.70041	-1.63692	20.5032	20.8114	19.3552	23.3586	23.2205	23.0123	24.6268	25.651	24.2244
PKM	P14618;P30613	Pyruvate kinase PKM		0.084907	0.470959		0.356719	-1.65936	23.1725	23.4525	21.605	20.962	21.2288	22.474	20.1096	22.9309	26.6024
CCT2	P78371	T-complex protein 1 subunit beta		0.020975	0.0641448		0.759321	-1.71008	21.1675	21.6297	22.3529	19.5037	19.8899	20.8185	21.5275	20.2603	23.5546
H2AFY	O75367;Q9P0M6	Core histone macro-H2A.1		0.68345	1.91432		0.547293	-1.71144	20.6361	21.8221	24.5165	19.9962	23.9306	23.6565	24.5619	23.1641	24.9916
RPA3	P35244	Replication protein A 14 kDa subunit		0.386508	-0.792519		0.775885	-1.73884	25.5077	24.4825	22.6063	22.5019	19.6361	22.8645	23.5582	23.5644	23.0962
ARHGEF5	Q12774;A5YM69	Rho guanine nucleotide exchange factor 5	yes	1.86225	3.79059		1.34759	-1.77751	22.8961	22.1822	19.9764	24.4659	24.0676	22.5604	25.5444	25.0842	25.7979
RHPN2	Q8IUC4;A8MT19	Rhophilin-2	yes	3.49602	5.42998		0.814794	-1.81498	19.7877	20.8288	20.0877	25.0224	24.5992	21.9276	25.1508	26.341	25.5022
DOCK11	Q5JSL3	Dedicator of cytokinesis protein 11	yes	4.74017	2.57926		1.50628	-1.86078	20.8709	20.7284	20.5952	22.0409	20.317	21.992	23.2699	23.2101	23.4524
HIST1H2BH;HIST2H2BF	Q93079;Q5QNW6	Histone H2B type 1-H;Histone H2B type 2-F		1.27544	2.71657		1.07652	-1.87376	26.3631	26.6781	28.4338	27.5593	27.8869	28.5573	31.3137	28.7117	29.5993
SMARCA5	O60264	SWI/SNF-related matrix-associated actin-dependent regulator of chromatin subfamily A member 5		1.51825	3.22867		0.5957	-1.929	20.6101	20.8777	21.6569	20.1554	23.1498	23.7385	26.0913	23.7316	23.0078
PPP1R12A	O14974;O60237	Protein phosphatase 1 regulatory subunit 12A		0.691574	2.12648		0.93017	-1.92953	21.2249	24.1108	25.2689	22.4675	24.0848	24.6431	24.9974	24.892	27.0947
KIF5B	P33176;O60282	Kinesin-1 heavy chain		0.653893	3.57308		0.312644	-1.94425	20.5474	19.7534	20.3214	23.025	20.866	21.6176	21.4188	21.2219	28.7007
MPRIP	Q6WCQ1	Myosin phosphatase Rho-interacting protein		0.920155	1.08537		0.365683	-1.95059	24.8452	23.496	23.6814	19.0473	23.7944	26.5852	25.7986	24.6922	24.7879
GNG12	Q9UBI6	Guanine nucleotide-binding protein G(I)/G(S)/G(O) subunit gamma-12		0.639549	-0.914796		0.35478	-1.97415	26.0417	26.7329	27.3199	25.8327	26.2851	19.3099	26.1912	26.4254	24.7336
BAIAP2	Q9UQB8	Brain-specific angiogenesis inhibitor 1-associated protein 2	yes	2.05967	2.99096		1.26188	-1.97667	20.5791	19.5642	20.8668	20.7876	22.458	20.8072	23.8073	23.8153	22.3603
PRRC2B	Q5JSZ5	Protein PRRC2B		0.765187	0.54136	yes	3.20543	-1.99284	21.4134	21.1597	20.5017	19.5273	19.431	19.7622	21.7823	21.21	21.7067
PPIA	P62937;P0DN26;A0A0B4J2A2;A0A075B759;Q9Y536;F5H284	Peptidyl-prolyl cis-trans isomerase A;Peptidyl-prolyl cis-trans isomerase A, N-terminally processed		0.15028	-0.598903		0.454254	-2.01133	23.3288	23.6114	24.3061	21.0795	19.0342	23.302	22.0809	21.3366	26.0322
ZYX	Q15942	Zyxin		0.0468172	-0.161973		1.38642	-2.01245	26.5264	26.5142	23.2084	23.7712	23.7618	22.1927	25.4389	24.4378	25.8864
RANBP2	P49792;O14715;Q99666;P0DJD0;P0DJD1	E3 SUMO-protein ligase RanBP2		0.467092	2.44267		0.366603	-2.02854	20.0192	19.8842	21.6226	19.4554	21.5929	21.7201	27.2525	21.5431	20.0584
MYH9	P35579;P35749;P12883;P13535;Q9UKX3;Q9Y623;P13533;P12882;P11055;Q9UKX2;A7E2Y1	Myosin-9		0.270286	0.366425	yes	1.74598	-2.03234	29.8024	29.3866	30.1721	28.3245	28.2753	27.7636	29.889	29.4628	31.1086
SPTAN1	Q13813	Spectrin alpha chain, non-erythrocytic 1		0.747925	0.514849	yes	2.36892	-2.03345	29.9325	29.6105	30.1873	27.9617	28.6989	28.5139	30.4444	29.9506	30.8799
MARK1	Q9P0L2	Serine/threonine-protein kinase MARK1	yes	2.52776	5.5786	yes	2.49236	-2.03736	19.5711	22.4966	20.4825	25.0341	24.0206	24.1193	26.4351	26.4166	26.4343
SORBS2	O94875	Sorbin and SH3 domain-containing protein 2		1.17833	3.7091		0.840429	-2.04977	22.7522	23.1831	20.1009	23.9096	23.4247	23.6798	24.3791	24.832	27.9523
MARK3	P27448	MAP/microtubule affinity-regulating kinase 3	yes	2.80876	4.73234	yes	2.80642	-2.08822	22.3078	22.6057	20.777	24.3468	24.7622	24.5139	26.644	26.1985	27.045
MARK2	Q7KZI7;Q96L34	Serine/threonine-protein kinase MARK2	yes	4.20939	5.82726	yes	2.66985	-2.12404	22.4904	22.0746	21.6181	25.3625	26.0727	25.8576	28.033	27.4634	28.1684
HIST1H2AC;HIST3H2A;HIST1H2AB	Q93077;Q7L7L0;P04908	Histone H2A type 1-C;Histone H2A type 3;Histone H2A type 1-B/E		1.13149	3.68427		0.430632	-2.14727	20.1995	20.8224	25.0023	19.3185	25.8454	25.4713	26.0399	25.1678	25.8693
SRSF3	P84103	Serine/arginine-rich splicing factor 3	yes	4.24205	2.77972	yes	2.12834	-2.15393	24.6435	24.4894	24.8533	24.7563	25.0024	26.1048	27.6452	27.2509	27.4292
CYFIP1	Q7L576;Q96F07	Cytoplasmic FMR1-interacting protein 1	yes	1.88791	3.92426		1.08282	-2.16951	21.1021	19.6048	20.8503	21.3317	22.4204	23.0695	24.01	23.3373	25.9828
HDAC4	P56524;Q9UKV0	Histone deacetylase 4	yes	3.3413	7.6192	yes	2.16454	-2.1937	20.2966	18.8789	21.232	25.9812	25.8587	24.8442	28.0057	27.2946	27.9649
MAT2A	P31153;Q00266	S-adenosylmethionine synthase isoform type-2		0.232217	0.8108		0.985809	-2.19871	23.8757	23.7986	20.5552	22.5413	21.1917	20.3328	22.4822	23.0041	25.1756
LMO7	Q8WWI1	LIM domain only protein 7		0.857959	0.998391	yes	1.85322	-2.20153	28.7507	28.4749	29.1361	27.2938	27.6585	27.8001	29.6078	29.0121	30.7371
FGD6	Q6ZV73	FYVE, RhoGEF and PH domain-containing protein 6		0.94048	2.54472		0.833775	-2.21157	19.7814	20.4373	20.9302	20.6636	20.4856	20.9992	21.463	21.9679	25.3522
FLNA	P21333	Filamin-A		0.49473	-0.802658		1.42542	-2.21656	28.9516	28.4967	28.5299	25.2269	25.7784	25.9151	27.6779	26.7569	29.1353
FOXK1	P85037	Forkhead box protein K1	yes	2.69108	5.63367	yes	3.06451	-2.31227	19.666	22.0345	19.9328	23.9371	23.7255	23.9348	26.0998	25.792	26.6425
ARHGAP21	Q5T5U3	Rho GTPase-activating protein 21		1.49383	4.91435		0.703232	-2.34104	19.607	20.15	23.5043	22.0491	22.8948	26.0373	25.2292	24.9539	27.8213
AMER1	Q5JTC6	APC membrane recruitment protein 1		0.562527	1.49437		1.00982	-2.38563	20.6805	19.8337	19.2828	19.0623	19.1324	18.9285	20.7308	19.9545	23.5948
SHROOM3	Q8TF72	Protein Shroom3		1.30028	4.81434		0.566885	-2.38668	19.8485	20.1764	19.4812	21.208	21.922	23.6592	22.839	23.0151	28.095
CD44	P16070	CD44 antigen		0.268154	0.893131		0.729079	-2.39152	24.4219	24.3031	20.7489	24.4396	20.1966	20.3426	23.1925	23.8359	25.1249
PARD3	Q8TEW0;Q8TEW8	Partitioning defective 3 homolog	yes	2.22808	5.53407	yes	1.9635	-2.40402	23.2054	22.8592	20.3424	25.039	25.5868	25.1714	28.2907	28.0577	26.6608
CLASP2	O75122	CLIP-associating protein 2		0.590705	2.30614		0.819876	-2.4301	24.1406	20.9701	19.5542	22.1875	19.7823	22.3232	22.0456	23.702	25.8357
DYNLL1	P63167	Dynein light chain 1, cytoplasmic		1.37187	3.68424		0.639976	-2.45107	19.9336	20.9164	20.2017	20.5419	20.1846	24.0247	22.6378	23.0024	26.4641
HIRIP3	Q9BW71	HIRA-interacting protein 3		0.193017	0.377803	yes	1.78592	-2.4581	20.0148	21.172	21.4087	18.7018	18.7629	18.8898	20.4586	20.8151	22.4551
SAFB	Q15424	Scaffold attachment factor B1		1.03324	3.69934		0.638598	-2.47494	18.8986	19.6837	18.993	19.4455	21.3094	20.4936	26.2144	21.3483	21.1106
SIPA1	Q96FS4	Signal-induced proliferation-associated protein 1	yes	3.04441	4.69812		0.925731	-2.50588	20.2103	21.6215	20.4975	24.2877	24.0992	20.519	24.9239	25.4986	26.0011
MYL12A;MYL12B;MYL9	P19105;O14950;P24844	Myosin regulatory light chain 12A;Myosin regulatory light chain 12B;Myosin regulatory light polypeptide 9		0.0178595	0.069514		1.05716	-2.518	26.2167	24.1099	26.101	23.3022	23.1841	22.5958	24.7233	24.1934	27.7193
HDAC7	Q8WUI4	Histone deacetylase 7	yes	4.93445	7.89624		1.37706	-2.55113	20.7997	19.9767	20.8573	26.5583	26.9299	24.1808	28.5129	28.2821	28.5274
VPS13D	Q5THJ4	Vacuolar protein sorting-associated protein 13D	yes	1.74904	3.22259		1.49769	-2.60905	20.3694	19.6244	22.2119	20.4372	22.8208	20.7883	24.4457	23.3741	24.0536
RAC1	P63000;P15153;P60763	Ras-related C3 botulinum toxin substrate 1		0.465406	1.16624		0.815797	-2.67567	20.7111	23.7253	24.1297	24.3727	19.7256	19.9394	24.2303	23.8789	23.9554
AJUBA	Q96IF1	LIM domain-containing protein ajuba	yes	2.04503	2.60327	yes	1.8569	-2.72962	21.6332	20.8678	19.7818	20.507	21.8066	19.5902	23.1413	23.5057	23.4457
TFEB	P19484	Transcription factor EB	yes	3.48693	5.78394		0.873256	-2.75989	20.4958	20.6961	19.0981	20.1948	24.851	24.3163	25.8991	25.8786	25.864
THRAP3	Q9Y2W1	Thyroid hormone receptor-associated protein 3	yes	2.02547	4.04859		0.988427	-2.77598	21.8998	21.0467	21.5068	20.8172	23.1621	24.2918	27.1411	24.3812	25.0768
YAP1	P46937;Q86UL8;Q96QZ7	Transcriptional coactivator YAP1	yes	3.52048	8.33765	yes	2.25112	-2.78727	19.2538	21.3745	19.6419	25.767	26.3129	24.8415	28.7248	27.8628	28.6956
RAF1	P04049	RAF proto-oncogene serine/threonine-protein kinase	yes	2.44757	3.81787		1.0949	-2.80468	20.542	20.9773	20.9803	22.3069	23.3758	19.8565	23.8942	24.213	25.8461
TFE3	P19532	Transcription factor E3	yes	3.48011	3.89493	yes	1.61592	-2.83925	20.5287	21.4757	21.5742	22.1213	23.6958	20.9285	25.2081	24.9775	25.0778
KIAA0930	Q6ICG6	Uncharacterized protein KIAA0930	yes	1.85047	3.75212	yes	1.79509	-2.85845	20.7988	20.1487	18.623	20.1493	20.7949	21.3072	22.484	23.681	24.6618
SRSF10	O75494;Q8WXF0	Serine/arginine-rich splicing factor 10	yes	2.10837	3.79676		1.03829	-2.97274	21.1414	20.6788	18.8372	19.0807	20.5232	23.5255	23.4271	24.4623	24.1582
ARHGEF7	Q14155;Q15052	Rho guanine nucleotide exchange factor 7	yes	2.70357	2.99667	yes	2.05185	-3.04175	20.9528	19.8972	19.6647	18.9184	20.4504	21.0108	23.2282	23.3543	22.9222
FAM53B	Q14153	Protein FAM53B	yes	1.69159	2.4159		1.41523	-3.05993	19.9339	20.8977	20.3861	18.2103	20.0812	20.994	21.9844	22.5321	23.9489
RACGAP1	Q9H0H5	Rac GTPase-activating protein 1	yes	3.28461	6.12941	yes	1.69923	-3.13903	20.4847	21.2865	19.8258	22.9097	22.6996	24.9588	27.2312	26.9281	25.8259
SKIV2L2	P42285	Superkiller viralicidic activity 2-like 2	yes	2.13596	4.62029		0.776758	-3.18386	21.4372	21.1722	19.9226	18.8828	24.3985	23.56	26.1341	23.8899	26.3688
PIK3C2B	O00750	Phosphatidylinositol 4-phosphate 3-kinase C2 domain-containing subunit beta	yes	3.04086	5.48025	yes	1.77851	-3.20544	22.4383	21.7462	20.5667	24.7499	24.4648	22.361	26.5701	27.0306	27.5913
CTR9	Q6PD62	RNA polymerase-associated protein CTR9 homolog		1.63644	1.68345	yes	5.2263	-3.22557	19.9733	20.983	19.3985	18.5468	18.6995	18.4822	21.7598	21.6909	21.9545
ZCCHC8	Q6NZY4	Zinc finger CCHC domain-containing protein 8	yes	2.91533	4.40938	yes	1.80453	-3.23863	20.1066	19.9574	19.3635	19.7511	21.8853	21.3033	24.8959	23.2694	24.4903
PDLIM5	Q96HC4	PDZ and LIM domain protein 5		0.324728	1.18854		1.40139	-3.25803	23.6623	23.8524	19.379	19.4288	22.2595	18.9969	22.9622	23.3291	24.1681
TSC1	Q92574	Hamartin	yes	2.76511	2.52091	yes	3.86949	-3.2926	21.3334	20.2865	20.9354	19.9841	19.8326	20.4236	23.1347	23.35	23.6333
SHCBP1	Q8NEM2	SHC SH2 domain-binding protein 1	yes	2.91371	4.09907	yes	2.46629	-3.29822	21.1351	21.2757	20.0831	20.8239	21.8747	22.1978	25.1523	25.3605	24.2783
TPM4	P67936	Tropomyosin alpha-4 chain		0.0568471	0.177435		0.756988	-3.30848	25.0215	24.587	25.78	20.1499	20.3883	25.4572	24.1502	24.4286	27.342
ZFP36L2	P47974	Zinc finger protein 36, C3H1 type-like 2	yes	1.99355	3.55624	yes	1.80561	-3.39125	21.1947	21.8529	20.2974	20.1847	21.9758	21.6795	24.1785	23.9109	25.9243
MYO18A	Q92614	Unconventional myosin-XVIIIa		0.858418	2.43546		1.2533	-3.46728	22.0483	21.913	20.7666	19.9488	21.1078	20.5759	22.9352	22.5863	26.5127
SRSF1	Q07955	Serine/arginine-rich splicing factor 1	yes	2.34013	4.31287		0.973526	-3.49239	21.5739	19.8413	20.0797	19.7	19.7413	24.515	24.7736	23.929	25.731
WWC2	Q6AWC2	Protein WWC2	yes	2.48636	4.40876		1.22735	-3.57099	20.5567	21.5471	19.6306	19.9	20.3504	23.9974	24.6804	24.444	25.8364
RAPGEF2	Q9Y4G8	Rap guanine nucleotide exchange factor 2	yes	1.66511	2.78777	yes	2.00245	-3.58536	20.954	19.9868	19.8171	20.1137	19.4742	18.7771	21.6986	23.5846	23.838
WDR62	O43379	WD repeat-containing protein 62	yes	3.65421	4.12893	yes	4.12842	-3.60178	19.4447	20.3391	20.1409	20.6362	20.2662	20.6039	23.7753	24.1427	24.3936
CCDC6	Q16204	Coiled-coil domain-containing protein 6	yes	2.22089	4.51475	yes	3.02381	-3.65407	20.719	20.7359	18.4115	20.5651	20.6199	21.2636	24.349	23.9282	25.1335
IRS2	Q9Y4H2	Insulin receptor substrate 2	yes	3.09318	7.91403	yes	2.05462	-3.66516	20.35	21.7855	20.0476	24.8468	25.6346	24.4483	28.253	27.6999	29.9723
NCKAP1	Q9Y2A7;P55160	Nck-associated protein 1		1.40122	2.58851	yes	2.27106	-3.66699	19.7039	21.8214	20.6636	19.0895	19.9019	19.9621	22.9061	22.5379	24.5104
MYCBP2	O75592	E3 ubiquitin-protein ligase MYCBP2	yes	4.02667	7.92945	yes	2.7575	-3.69265	20.5771	21.1826	20.9785	24.9665	25.0105	25.4715	29.5754	27.967	28.9841
WWC1	Q8IX03	Protein KIBRA	yes	2.88509	3.43624	yes	3.88604	-3.74795	19.9173	19.966	21.1325	20.2376	19.6209	20.2221	23.7171	23.5334	24.074
ARAF	P10398	Serine/threonine-protein kinase A-Raf	yes	1.66741	3.85082	yes	1.67871	-3.94966	20.5961	23.2798	20.5991	23.2233	20.5186	20.4365	24.4493	25.2254	26.3526
USP8	P40818	Ubiquitin carboxyl-terminal hydrolase 8	yes	3.68172	6.72616	yes	1.7319	-3.99124	23.2197	22.8116	21.9265	26.2465	26.4804	23.4355	30.0553	29.2275	28.8534
ACTN4	O43707;Q08043	Alpha-actinin-4		0.568219	3.2136		0.784535	-4.08203	21.7666	21.1139	26.6994	19.4956	22.4555	25.0235	25.8918	23.5931	29.7359
RAE1	P78406	mRNA export factor	yes	1.73309	3.4084	yes	2.04279	-4.21421	21.2281	19.8186	20.3533	19.1341	19.3699	20.4787	22.7508	23.4826	25.392
EDC3	Q96F86	Enhancer of mRNA-decapping protein 3	yes	2.29077	4.9273	yes	2.09603	-4.24284	20.6888	19.7973	19.8932	20.4124	20.9094	21.1108	23.9171	24.5512	26.6928
GAPDH	P04406	Glyceraldehyde-3-phosphate dehydrogenase		0.0565109	0.269613		1.14276	-4.24464	24.9188	24.508	25.4867	20.3174	22.2847	20.3864	24.3101	23.0121	28.4002
GLCCI1	Q86VQ1	Glucocorticoid-induced transcript 1 protein	yes	3.6014	4.68987	yes	2.89159	-4.24633	20.4583	19.71	20.3552	21.3707	20.6099	19.8735	24.9914	24.2919	25.3099
DENND4C	Q5VZ89	DENN domain-containing protein 4C	yes	2.07754	3.4091	yes	2.24181	-4.25277	20.6377	20.7197	20.613	19.0958	20.1825	20.161	23.0788	23.6928	25.426
EIF4E2	O60573	Eukaryotic translation initiation factor 4E type 2		1.26672	3.4457		1.21856	-4.30554	20.7241	23.2246	19.8361	23.1889	18.2072	19.8092	23.4337	24.5804	26.1078
LDHB	P07195;Q6ZMR3;P07864	L-lactate dehydrogenase B chain		0.163093	0.686871		1.12797	-4.30875	24.334	23.4212	23.6638	18.7049	21.7822	20.0664	23.961	22.0964	27.4223
PAK4	O96013;Q9NQU5;Q9P286	Serine/threonine-protein kinase PAK 4	yes	3.0869	5.76723	yes	2.47494	-4.365	20.4735	21.2488	22.6305	23.5743	23.5205	21.4647	27.0916	27.3636	27.1992
GIT1	Q9Y2X7	ARF GTPase-activating protein GIT1	yes	3.70933	5.06006	yes	2.26908	-4.41706	19.8957	20.5043	19.2715	21.1706	18.9601	21.4697	25.1159	24.6529	25.0828
DNMBP	Q6XZF7	Dynamin-binding protein	yes	1.92002	3.51548	yes	2.59973	-4.45545	21.0472	20.5617	22.6922	20.9318	19.5936	20.9557	24.3679	24.5717	25.908
WWTR1	Q9GZV5	WW domain-containing transcription regulator protein 1	yes	3.20077	5.39895	yes	1.64526	-4.48	21.6125	20.3183	19.7375	20.0041	20.4782	23.9429	25.8998	26.0451	25.9202
HOMER3	Q9NSC5;Q9NSB8	Homer protein homolog 3	yes	2.09392	5.44532	yes	1.80983	-4.51241	19.4434	19.5119	18.8464	20.6273	19.8593	20.1139	23.5795	23.6633	26.8949
KIF23	Q02241	Kinesin-like protein KIF23	yes	2.35413	6.38598	yes	1.73185	-4.53669	19.3845	20.6293	21.8416	22.1278	21.2338	24.0417	28.2985	27.2982	25.4166
MTMR3	Q13615	Myotubularin-related protein 3	yes	2.16111	4.38547	yes	4.33855	-4.59332	21.6241	20.5668	18.7911	20.0907	19.9859	20.2818	25.039	24.2771	24.8223
FBXO22	Q8NEZ5	F-box only protein 22		0.131766	0.428057	yes	1.63643	-4.62117	25.2322	24.2392	24.0354	19.6795	19.7198	21.5281	23.7448	23.8437	27.2025
TP53BP2	Q13625	Apoptosis-stimulating of p53 protein 2	yes	3.02814	3.80749	yes	2.81668	-4.69375	21.205	21.5732	21.5387	20.1942	20.0316	21.4323	26.0715	24.9576	24.7103
FRYL	O94915;Q5TBA9	Protein furry homolog-like	yes	1.75092	5.1751	yes	1.7901	-4.74718	18.4891	20.1904	20.579	19.7266	20.404	20.4117	23.4796	24.0675	27.2366
PPP1R3D	O95685	Protein phosphatase 1 regulatory subunit 3D	yes	2.54624	3.77951	yes	2.5657	-4.77789	21.0077	20.7573	21.3727	20.7849	20.1798	19.1778	24.1883	24.366	25.9219
FAM83G	A6ND36	Protein FAM83G	yes	3.12312	4.69456	yes	3.40993	-4.78274	20.5178	19.9916	21.2948	20.0907	20.4171	21.0317	25.7906	24.6536	25.4436
TSC2	P49815	Tuberin	yes	1.7584	4.19233	yes	2.07113	-4.83381	21.5715	21.2039	20.1808	20.6366	20.3011	20.0939	24.1807	24.1964	27.1561
TTC28	Q96AY4	Tetratricopeptide repeat protein 28	yes	1.89361	4.18377	yes	2.04135	-4.88819	20.515	20.349	20.5154	20.2055	19.9793	19.0813	24.5003	23.0322	26.3982
SFN	P31947	14-3-3 protein sigma	yes	2.96728	10.1517		0.659035	-4.90846	19.4364	20.9574	20.1145	27.9647	29.1846	19.0887	31.8815	30.9306	28.1513
DOCK7	Q96N67;Q8NF50	Dedicator of cytokinesis protein 7	yes	1.58411	5.10614		1.30298	-5.0278	21.0595	22.8658	20.0478	19.4324	23.9246	20.8511	24.7059	25.7753	28.8104
CDC25B	P30305	M-phase inducer phosphatase 2	yes	2.40806	4.10071	yes	3.07559	-5.04594	21.3134	19.8697	19.6843	19.8394	18.7141	19.4782	23.7198	24.2013	25.2484
NEDD4L	Q96PU5;P46934	E3 ubiquitin-protein ligase NEDD4-like	yes	3.21768	4.40661	yes	3.05082	-5.04777	20.5013	20.2571	20.1539	19.8772	20.1574	18.9543	25.4879	24.6696	23.9747
SRGAP1	Q7Z6B7	SLIT-ROBO Rho GTPase-activating protein 1	yes	2.18299	5.31898	yes	2.13773	-5.17752	20.7934	19.693	20.6497	21.0938	20.5881	19.8786	23.788	26.4115	26.8935
PPFIBP1	Q86W92	Liprin-beta-1	yes	3.23448	6.96429	yes	2.93827	-5.56585	21.1014	22.0137	20.9559	22.392	22.6251	23.2492	27.9859	27.4548	29.5232
FAM122B	Q7Z309;Q96E09	Protein FAM122B	yes	2.29618	4.87905	yes	2.53552	-5.57198	20.2869	22.3182	19.8855	19.9282	21.5023	18.9812	26.4068	25.8374	24.8835
PI4KB	Q9UBF8	Phosphatidylinositol 4-kinase beta	yes	2.96658	4.86352	yes	3.8862	-5.63044	20.4221	21.7187	19.839	19.7951	20.5516	19.3323	25.7512	25.2311	25.588
DENND4A	Q7Z401	C-myc promoter-binding protein	yes	2.8867	5.3156	yes	3.12237	-5.67183	19.4176	20.4076	20.3084	19.4774	20.0715	19.516	25.1903	24.4491	26.4411
SRGAP2	O75044;P0DMP2;P0DJJ0	SLIT-ROBO Rho GTPase-activating protein 2	yes	1.81406	5.24096	yes	2.01878	-5.68326	21.302	20.343	19.5793	20.0683	19.4699	20.3592	24.8693	24.0903	27.9876
DYRK1A	Q13627;Q9Y463	Dual specificity tyrosine-phosphorylation-regulated kinase 1A	yes	2.72696	5.12042	yes	3.05889	-5.75646	21.3452	20.7969	19.097	19.3885	20.9876	18.9549	25.349	25.3472	25.9043
PFKFB2	O60825;P16118;Q16875;Q16877	6-phosphofructo-2-kinase/fructose-2,6-bisphosphatase 2;6-phosphofructo-2-kinase;Fructose-2,6-bisphosphatase		0.783733	3.99863		1.39342	-5.84378	20.3791	24.4153	20.0155	20.1806	20.3765	18.7172	23.5156	23.927	29.3632
SRSF7	Q16629	Serine/arginine-rich splicing factor 7	yes	4.10339	7.20537	yes	2.13319	-6.83985	20.516	19.852	21.1902	19.8737	19.2301	23.551	27.8418	27.3295	28.0031

## Sheet: Overlap with phosphoproteomics
Overlap between 14-3-3 interacting proteins that are sensitive to PP1 treatment, are enriched in untreated compared to GFP-control, and show at least one class I site dephosphorylated by PP1 in phosphoproteomics (87 sites on 56 proteins)
14-3-3 interactome (untreated/GFP-treated			14-3-3 interactome (untreated/PP1-treated)			phosphoproteomics
Significant?	p-value (-log10)	fold-change (log2)	Significant?	p-value (-log10)	fold-change (log2)	Significant?	p-value (-log10)	fold-change (log2)	Gene names	Protein names	UniprotIDs	Positions within proteins	Sequence window (+/- 15 aa)
yes	2.16468	4.18895	yes	2.74879	-1.38044	yes	3.8295	-1.59214	GAPVD1	GTPase-activating protein and VPS9 domain-containing protein 1	Q14C86	1019	DDLGPDRFSTLTDDPSPRLSAQAQVAEDILD
yes	2.16468	4.18895	yes	2.74879	-1.38044	yes	4.19452	-2.18482	GAPVD1	GTPase-activating protein and VPS9 domain-containing protein 1	Q14C86	466	KSSSLEMTPYNTPQLSPATTPANKKNRLPIA
yes	2.16468	4.18895	yes	2.74879	-1.38044	yes	5.49076	-2.64877	GAPVD1	GTPase-activating protein and VPS9 domain-containing protein 1	Q14C86	742	PDLKQEERLQELESCSGLGSTSDDTDVREVS
yes	2.16468	4.18895	yes	2.74879	-1.38044	yes	4.25851	-3.17502	GAPVD1	GTPase-activating protein and VPS9 domain-containing protein 1	Q14C86	902	FKQRHSYPERLVRSRSSDIVSSVRRPMSDPS
yes	2.62181	3.93412	yes	2.94226	-1.55502	yes	3.38924	-0.930738	SH3PXD2A	SH3 and PX domain-containing protein 2A	Q5TCZ1	644	AEDTLSARGSSGDSDSPGSSSLSLTRKNSPK
yes	2.62181	3.93412	yes	2.94226	-1.55502	yes	2.49207	-0.98796	SH3PXD2A	SH3 and PX domain-containing protein 2A	Q5TCZ1	925	DTVPAKGRQNEGKSDSLEKIERRVQALNTVN
yes	2.62181	3.93412	yes	2.94226	-1.55502	yes	2.90376	-1.07074	SH3PXD2A	SH3 and PX domain-containing protein 2A	Q5TCZ1	547	KEAEEGPTGASESQDSPRKLKYEEPEYDIPA
yes	2.62181	3.93412	yes	2.94226	-1.55502	yes	3.22262	-1.52215	SH3PXD2A	SH3 and PX domain-containing protein 2A	Q5TCZ1	1038	SAAAEAKGRLAERAASQGSDSPLLPAQRNSI
yes	4.20939	5.82726	yes	2.66985	-2.12404	yes	2.82546	-3.49571	MARK2	Serine/threonine-protein kinase MARK2	Q7KZI7	456	RESGRKASSTAKVPASPLPGLERKKTTPTPS
yes	4.20939	5.82726	yes	2.66985	-2.12404	yes	1.13836	-5.3157	MARK2	Serine/threonine-protein kinase MARK2	Q7KZI7	486	STNSVLSTSTNRSRNSPLLERASLGQASIQN
yes	3.3413	7.6192	yes	2.16454	-2.1937	yes	3.54742	-0.340407	HDAC4	Histone deacetylase 4	P56524	467	SIHKLRQHRPLGRTQSAPLPQNAQALQHLVI
yes	2.69108	5.63367	yes	3.06451	-2.31227	yes	1.88409	-0.424028	FOXK1	Forkhead box protein K1	P85037	445	RSGGLQTPECLSREGSPIPHDPEFGSKLASV
yes	2.69108	5.63367	yes	3.06451	-2.31227	yes	2.26384	-0.622025	FOXK1	Forkhead box protein K1	P85037	213	KIQFTSLYHKEEAPASPLRPLYPQISPLKIH
yes	2.22808	5.53407	yes	1.9635	-2.40402	yes	1.74601	-0.373434	PARD3	Partitioning defective 3 homolog	Q8TEW0	873	ADETKLNTVDDQKAGSPSRDVGPSLGLKKSS
yes	2.04503	2.60327	yes	1.8569	-2.72962	yes	2.47242	-0.673606	AJUBA	LIM domain-containing protein ajuba	Q96IF1	263	AAGPLERRGAQPGRHSVTGYGDCAVGARYQD
yes	2.04503	2.60327	yes	1.8569	-2.72962	yes	3.31807	-0.761625	AJUBA	LIM domain-containing protein ajuba	Q96IF1	119	SLPPDFRLEPTAPALSPRSSFASSSASDASK
yes	3.52048	8.33765	yes	2.25112	-2.78727	yes	2.21845	-0.410984	YAP1	Transcriptional coactivator YAP1	P46937	367	LPTLEQDGGTQNPVSSPGMSQELRTMTTNSS
yes	3.52048	8.33765	yes	2.25112	-2.78727	yes	2.29439	-0.682237	YAP1	Transcriptional coactivator YAP1	P46937	109	SFFKPPEPKSHSRQASTDAGTAGALTPQHVR
yes	1.85047	3.75212	yes	1.79509	-2.85845	yes	3.31146	-1.10773	KIAA0930	Uncharacterized protein KIAA0930	Q6ICG6	362	LRSRSLSGTGRSLVGSWLKLNRADGNFLLYA
yes	2.70357	2.99667	yes	2.05185	-3.04175	yes	1.30814	-1.12996	ARHGEF7	Rho guanine nucleotide exchange factor 7	Q14155	694	TMKKLLPKRKPERKPSDEEFASRKSTAALEE
yes	2.91533	4.40938	yes	1.80453	-3.23863	yes	2.92415	-0.50275	ZCCHC8	Zinc finger CCHC domain-containing protein 8	Q6NZY4	658	LFPADTSPSTATKIHSPIPDMSKFATGITPF
yes	2.76511	2.52091	yes	3.86949	-3.2926	yes	2.69653	-1.05608	TSC1	Hamartin	Q92574	505	TTAEAEPVVPRGGFDSPFYRDSLPGSQRKTH
yes	1.66511	2.78777	yes	2.00245	-3.58536	yes	0.993909	-1.23359	RAPGEF2	Rap guanine nucleotide exchange factor 2	Q9Y4G8	1021	TLPKNPGDKKPVKSETSPVAPRAGSQQKAQS
yes	1.66511	2.78777	yes	2.00245	-3.58536	yes	2.93583	-2.77472	RAPGEF2	Rap guanine nucleotide exchange factor 2	Q9Y4G8	960	DVAQTGGHKKRVRRSSFLNAKKLYEDAQMAR
yes	3.65421	4.12893	yes	4.12842	-3.60178	yes	2.48976	-0.756301	WDR62	WD repeat-containing protein 62	O43379	1123	FTHTFPPRATQCLVKSPEVKLMDRGGSQPRA
yes	3.65421	4.12893	yes	4.12842	-3.60178	yes	4.44757	-4.01133	WDR62	WD repeat-containing protein 62	O43379	50	PPAPPICLRRRTRLSTASEETVQNRVSLEKV
yes	3.65421	4.12893	yes	4.12842	-3.60178	yes	4.44757	-4.01133	WDR62	WD repeat-containing protein 62	O43379	49	PPPAPPICLRRRTRLSTASEETVQNRVSLEK
yes	2.22089	4.51475	yes	3.02381	-3.65407	yes	2.37777	-0.297967	CCDC6	Coiled-coil domain-containing protein 6	Q16204	323	LQREMERREALCRQLSESESSLEMDDERYFN
yes	2.22089	4.51475	yes	3.02381	-3.65407	yes	1.56727	-0.549052	CCDC6	Coiled-coil domain-containing protein 6	Q16204	417	HMGTSHGITRPSPRRSNSPDKFKRPTPPPSP
yes	2.22089	4.51475	yes	3.02381	-3.65407	yes	2.9703	-0.992522	CCDC6	Coiled-coil domain-containing protein 6	Q16204	240	EAEKRILQEKLDQPVSAPPSPRDISMEIDSP
yes	2.22089	4.51475	yes	3.02381	-3.65407	yes	2.9703	-0.992522	CCDC6	Coiled-coil domain-containing protein 6	Q16204	244	RILQEKLDQPVSAPPSPRDISMEIDSPENMM
yes	2.22089	4.51475	yes	3.02381	-3.65407	yes	1.50979	-1.25164	CCDC6	Coiled-coil domain-containing protein 6	Q16204	367	SPIPYTPSPSSSRPISPGLSYASHTVGFTPP
yes	3.09318	7.91403	yes	2.05462	-3.66516	yes	2.41289	-0.463511	IRS2	Insulin receptor substrate 2	Q9Y4H2	731	AGRTFPASGGGYKASSPAESSPEDSGYMRMW
yes	3.09318	7.91403	yes	2.05462	-3.66516	yes	1.89707	-0.502886	IRS2	Insulin receptor substrate 2	Q9Y4H2	577	DAAQDLDRGLRKRTYSLTTPARQRPVPQPSS
yes	3.09318	7.91403	yes	2.05462	-3.66516	yes	2.55252	-0.525926	IRS2	Insulin receptor substrate 2	Q9Y4H2	594	TTPARQRPVPQPSSASLDEYTLMRATFSGSA
yes	3.09318	7.91403	yes	2.05462	-3.66516	yes	1.9006	-0.584208	IRS2	Insulin receptor substrate 2	Q9Y4H2	731	AGRTFPASGGGYKASSPAESSPEDSGYMRMW
yes	3.09318	7.91403	yes	2.05462	-3.66516	yes	1.9006	-0.584208	IRS2	Insulin receptor substrate 2	Q9Y4H2	736	PASGGGYKASSPAESSPEDSGYMRMWCGSKL
yes	3.09318	7.91403	yes	2.05462	-3.66516	yes	1.19209	-0.853319	IRS2	Insulin receptor substrate 2	Q9Y4H2	1100	QPIAAPPKPEAARVASPTSGVKRLSLMEQVS
yes	3.09318	7.91403	yes	2.05462	-3.66516	yes	4.88523	-1.68689	IRS2	Insulin receptor substrate 2	Q9Y4H2	679	GSGSGSCRSDDYMPMSPASVSAPKQILQPRA
yes	3.09318	7.91403	yes	2.05462	-3.66516	yes	2.28275	-1.88267	IRS2	Insulin receptor substrate 2	Q9Y4H2	915	SLPSMHEYPLPPEPKSPGEYINIDFGEPGAR
yes	3.09318	7.91403	yes	2.05462	-3.66516	yes	3.56954	-2.20639	IRS2	Insulin receptor substrate 2	Q9Y4H2	560	MDRPLSHCGRSYRRVSGDAAQDLDRGLRKRT
yes	3.09318	7.91403	yes	2.05462	-3.66516	yes	2.64558	-2.33089	IRS2	Insulin receptor substrate 2	Q9Y4H2	1174	TPVSPSFAHNPKRHNSASVENVSLRKSSEGG
yes	3.09318	7.91403	yes	2.05462	-3.66516	yes	4.11364	-2.6208	IRS2	Insulin receptor substrate 2	Q9Y4H2	1203	GGVGVGPGGGDEPPTSPRQLQPAPPLAPQGR
yes	3.09318	7.91403	yes	2.05462	-3.66516	yes	3.45537	-2.94436	IRS2	Insulin receptor substrate 2	Q9Y4H2	520	SSPGDLRAFCSHRSNTPESIAETPPARDGGG
yes	3.09318	7.91403	yes	2.05462	-3.66516	yes	5.63363	-3.21034	IRS2	Insulin receptor substrate 2	Q9Y4H2	527	AFCSHRSNTPESIAETPPARDGGGGGEFYGY
yes	3.09318	7.91403	yes	2.05462	-3.66516	yes	3.7428	-3.21194	IRS2	Insulin receptor substrate 2	Q9Y4H2	620	FSGSAGRLCPSCPASSPKVAYHPYPEDYGDI
yes	3.09318	7.91403	yes	2.05462	-3.66516	yes	3.89458	-3.35494	IRS2	Insulin receptor substrate 2	Q9Y4H2	391	AAAGARPVSVAGSPLSPGPVRAPLSRSHTLS
yes	3.09318	7.91403	yes	2.05462	-3.66516	yes	3.96432	-3.62202	IRS2	Insulin receptor substrate 2	Q9Y4H2	350	QTGLVRRSRTDSLAATPPAAKCSSCRVRTAS
yes	3.09318	7.91403	yes	2.05462	-3.66516	yes	4.16016	-4.01373	IRS2	Insulin receptor substrate 2	Q9Y4H2	365	TPPAAKCSSCRVRTASEGDGGAAAGAAAAGA
yes	4.02667	7.92945	yes	2.7575	-3.69265	yes	1.96747	-1.70186	MYCBP2	E3 ubiquitin-protein ligase MYCBP2	O75592	3440	TDTDLAKRTVFQRSYSVVASEYDKQHSILPA
yes	4.02667	7.92945	yes	2.7575	-3.69265	yes	4.0205	-3.49205	MYCBP2	E3 ubiquitin-protein ligase MYCBP2	O75592	3467	ILPARVKAIPRRRVNSGDTEVGSSLLRHPSP
yes	4.02667	7.92945	yes	2.7575	-3.69265	yes	3.27068	-6.23578	MYCBP2	E3 ubiquitin-protein ligase MYCBP2	O75592	2833	APVKTKLDPPRERSKSDSYTLDPDTLRKKKM
yes	1.66741	3.85082	yes	1.67871	-3.94966	yes	2.83819	-1.46374	ARAF	Serine/threonine-protein kinase A-Raf	P10398	186	PSNRPLNELLTPQGPSPRTQHCDPEHFPFPA
yes	3.68172	6.72616	yes	1.7319	-3.99124	yes	6.31247	-3.12	USP8	Ubiquitin carboxyl-terminal hydrolase 8	P40818	718	PAERDREPSKLKRSYSSPDITQAIQEEEKRK
yes	2.29077	4.9273	yes	2.09603	-4.24284	yes	3.27579	-1.14217	EDC3	Enhancer of mRNA-decapping protein 3	Q96F86	131	NIPKRTDVKSQDVAVSPQQQQCSKSYVDRHM
yes	2.29077	4.9273	yes	2.09603	-4.24284	yes	4.34503	-4.6846	EDC3	Enhancer of mRNA-decapping protein 3	Q96F86	131	NIPKRTDVKSQDVAVSPQQQQCSKSYVDRHM
yes	3.6014	4.68987	yes	2.89159	-4.24633	yes	1.96206	-0.443432	GLCCI1	Glucocorticoid-induced transcript 1 protein	Q86VQ1	303	PKSSVSRVPCNVEGISPELEKVFIKENNGKE
yes	3.6014	4.68987	yes	2.89159	-4.24633	yes	3.02909	-1.28606	GLCCI1	Glucocorticoid-induced transcript 1 protein	Q86VQ1	172	KSQQVRTSSTIRRTSSLDTITGPYLTGQWPR
yes	2.07754	3.4091	yes	2.24181	-4.25277	yes	3.55169	-0.803783	DENND4C	DENN domain-containing protein 4C	Q5VZ89	989	ECTGGKTPDSEDKLFSPVIARNLADEIESYM
yes	2.07754	3.4091	yes	2.24181	-4.25277	yes	2.08543	-3.02652	DENND4C	DENN domain-containing protein 4C	Q5VZ89	810	DRGEKRQKHFPERSCSFSSESRAGMLLKKSS
yes	3.0869	5.76723	yes	2.47494	-4.365	yes	2.27767	-1.02124	PAK4	Serine/threonine-protein kinase PAK 4	O96013	104	FENMSVTRSNSLRRDSPPPPARARQENGMPE
yes	3.0869	5.76723	yes	2.47494	-4.365	yes	3.31589	-1.36017	PAK4	Serine/threonine-protein kinase PAK 4	O96013	207	GLASGAKLAAGRPFNTYPRADTDHPSRGAQG
yes	3.0869	5.76723	yes	2.47494	-4.365	yes	4.36587	-2.28575	PAK4	Serine/threonine-protein kinase PAK 4	O96013	181	GSGGPQESSRDKRPLSGPDVGTPQPAGLASG
yes	3.70933	5.06006	yes	2.26908	-4.41706	yes	4.28421	-2.33687	GIT1	ARF GTPase-activating protein GIT1	Q9Y2X7	362	ILSEAKRRQQGKSLSSPTDNLELSLRSQSDL
yes	3.70933	5.06006	yes	2.26908	-4.41706	yes	3.73609	-2.94005	GIT1	ARF GTPase-activating protein GIT1	Q9Y2X7	592	SQEGSRHTSKLSRHGSGADSDYENTQSGDPL
yes	3.70933	5.06006	yes	2.26908	-4.41706	yes	3.50104	-3.29558	GIT1	ARF GTPase-activating protein GIT1	Q9Y2X7	410	EPLRSTGATRSNRARSMDSSDLSDGAVTLQE
yes	1.92002	3.51548	yes	2.59973	-4.45545	yes	1.50593	-0.868287	DNMBP	Dynamin-binding protein	Q6XZF7	1436	SLNPSNSESSPSRCPSDPDSTSQPRSGDSAD
yes	2.09392	5.44532	yes	1.80983	-4.51241	yes	1.55939	-1.04597	HOMER3	Homer protein homolog 3	Q9NSC5	159	VSANGPGEEKLFRSQSADAPGPTERERLKKM
yes	2.16111	4.38547	yes	4.33855	-4.59332	yes	2.98803	-0.831708	MTMR3	Myotubularin-related protein 3	Q13615	613	TSPDDPPLSRLPKTRSYDNLTTACDNTVPLA
yes	2.16111	4.38547	yes	4.33855	-4.59332	yes	2.12102	-0.986655	MTMR3	Myotubularin-related protein 3	Q13615	647	CSDPSLNEKWQEHRRSLELSSLAGPGEDPLS
yes	3.02814	3.80749	yes	2.81668	-4.69375	yes	1.52738	-0.500381	TP53BP2	Apoptosis-stimulating of p53 protein 2	Q13625	698	SVQENHENERIPRPLSPTKLLPFLSNPYRNQ
yes	3.02814	3.80749	yes	2.81668	-4.69375	yes	1.96833	-1.37159	TP53BP2	Apoptosis-stimulating of p53 protein 2	Q13625	480	QSNAPPSFGTLRKNQSSEDILRDAQVANKNV
yes	1.75092	5.1751	yes	1.7901	-4.74718	yes	2.49599	-3.06954	FRYL	Protein furry homolog-like	O94915	1959	LSLIGDRRGDRRRSNTLDIMDGRINHSSSLA
yes	1.7584	4.19233	yes	2.07113	-4.83381	yes	3.70524	-1.13526	TSC2	Tuberin	P49815	1449	GEDSRGQPEGPLPSSSPRSPSGLRPRGYTIS
yes	2.40806	4.10071	yes	3.07559	-5.04594	yes	4.88556	-3.84134	CDC25B	M-phase inducer phosphatase 2	P30305	353	RPQDRDTPVQNKRRRSVTPPEEQQEAEEPKA
yes	3.23448	6.96429	yes	2.93827	-5.56585	yes	4.44101	-2.521	PPFIBP1	Liprin-beta-1	Q86W92	1009	DFAARSPSASITDEDSNV_____________
yes	3.23448	6.96429	yes	2.93827	-5.56585	yes	3.64503	-5.25435	PPFIBP1	Liprin-beta-1	Q86W92	466	QLCDKLLTSSLQKSSSLGNLKKETSDGEKET
yes	2.29618	4.87905	yes	2.53552	-5.57198	yes	1.92366	-1.20549	FAM122B	Protein FAM122B	Q7Z309	58	TLRTRRNSTTIMSRHSLEEGLDMVNRETAHE
yes	2.29618	4.87905	yes	2.53552	-5.57198	yes	1.74866	-1.40384	FAM122B	Protein FAM122B	Q7Z309	119	YSPKRIDFTPVSPAPSPTRGFGKMFVSSSGL
yes	2.29618	4.87905	yes	2.53552	-5.57198	yes	2.94223	-2.42435	FAM122B	Protein FAM122B	Q7Z309	137	RGFGKMFVSSSGLPPSPVPSPRRFSRRSQSP
yes	2.29618	4.87905	yes	2.53552	-5.57198	yes	3.16024	-3.37848	FAM122B	Protein FAM122B	Q7Z309	50	LSQVFQPYTLRTRRNSTTIMSRHSLEEGLDM
yes	2.29618	4.87905	yes	2.53552	-5.57198	yes	2.72268	-3.96495	FAM122B	Protein FAM122B	Q7Z309	115	PEKLYSPKRIDFTPVSPAPSPTRGFGKMFVS
yes	2.29618	4.87905	yes	2.53552	-5.57198	yes	2.06425	-4.84017	FAM122B	Protein FAM122B	Q7Z309	119	YSPKRIDFTPVSPAPSPTRGFGKMFVSSSGL
yes	2.29618	4.87905	yes	2.53552	-5.57198	yes	2.06425	-4.84017	FAM122B	Protein FAM122B	Q7Z309	115	PEKLYSPKRIDFTPVSPAPSPTRGFGKMFVS
yes	2.96658	4.86352	yes	3.8862	-5.63044	yes	4.03589	-1.30708	PI4KB	Phosphatidylinositol 4-kinase beta	Q9UBF8	428	SVPARIPENRIRSTRSVENLPECGITHEQRA
yes	4.10339	7.20537	yes	2.13319	-6.83985	yes	3.87225	-4.51128	SRSF7	Serine/arginine-rich splicing factor 7	Q16629	194	SRSGSIKGSRYFQSPSRSRSRSRSISRPRSS
yes	4.10339	7.20537	yes	2.13319	-6.83985	yes	2.72702	-8.21666	SRSF7	Serine/arginine-rich splicing factor 7	Q16629	192	RRSRSGSIKGSRYFQSPSRSRSRSRSISRPR

## Sheet: PP1vsUntrted Perseus raw output
Significant	p-value (-log10)	Difference	Protein IDs	Majority protein IDs	Protein names	Gene names	Fasta headers	Only identified by site	GOBP name	GOMF name	GOCC name	Peptides	Razor + unique peptides	Unique peptides	Sequence coverage [%]	Unique + razor sequence coverage [%]	Unique sequence coverage [%]	Mol. weight [kDa]	Q-value	Score	Intensity	MS/MS count	Number of proteins	Peptide counts (all)	Peptide counts (razor+unique)	Peptide counts (unique)	Peptides GFP_1	Peptides GFP_2	Peptides GFP_3	Peptides PP1_1	Peptides PP1_2	Peptides PP1_3	Peptides untreated_1	Peptides untreated_2	Peptides untreated_3	LFQ intensity GFP_1	LFQ intensity GFP_2	LFQ intensity GFP_3	LFQ intensity PP1_1	LFQ intensity PP1_2	LFQ intensity PP1_3	LFQ intensity untreated_1	LFQ intensity untreated_2	LFQ intensity untreated_3
	0.0526687	-0.0419254	A5YKK6	A5YKK6	CCR4-NOT transcription complex subunit 1	CNOT1	sp|A5YKK6|CNOT1_HUMAN CCR4-NOT transcription complex subunit 1 OS=Homo sapiens GN=CNOT1 PE=1 SV=2 XREF(PFAM)=CCR4-NOT transcription complex subunit 1 CAF1-binding domain;CCR4-NOT transcription complex subunit 1 HEAT repeat;CCR4-NOT transcription complex su		biological regulation;biosynthetic process;catabolic process;cellular biosynthetic process;cellular catabolic process;cellular macromolecule biosynthetic process;cellular macromolecule catabolic process;cellular macromolecule metabolic process;cellular metabolic process;cellular nitrogen compound metabolic process;cellular process;developmental process;gene expression;gene silencing;gene silencin…	armadillo repeat domain binding;binding;estrogen receptor binding;hormone receptor binding;nuclear hormone receptor binding;protein binding;protein complex scaffold;protein domain specific binding;receptor binding;retinoic acid receptor binding;steroid hormone receptor binding;structural molecule activity;transcription factor binding	CCR4-NOT complex;cell part;cytoplasmic mRNA processing body;cytoplasmic part;cytosol;extracellular region part;extracellular space;intracellular membrane-bounded organelle;intracellular non-membrane-bounded organelle;intracellular organelle;intracellular organelle part;intracellular part;macromolecular complex;membrane;membrane-bounded organelle;microbody;microbody membrane;microbody part;non-mem…	51	51	51	27.9	27.9	27.9	266.94	0	214.9	11468000000	212	1	51	51	51	19	25	4	22	22	21	20	22	12	25.716	26.128	22.8704	25.6303	25.7199	25.2038	25.3791	26.0034	25.2973
+	3.40993	-4.78274	A6ND36	A6ND36	Protein FAM83G	FAM83G	sp|A6ND36|FA83G_HUMAN Protein FAM83G OS=Homo sapiens GN=FAM83G PE=1 SV=2 XREF(PFAM)=Protein of unknown function (DUF1669);		biological regulation;BMP signaling pathway;cell surface receptor linked signaling pathway;cellular process;cellular response to stimulus;enzyme linked receptor protein signaling pathway;regulation of biological process;regulation of cellular process;response to stimulus;signal transduction;transmembrane receptor protein serine/threonine kinase signaling pathway		cell part;cytoplasmic part;cytosol;intracellular membrane-bounded organelle;intracellular organelle;intracellular part;membrane-bounded organelle;nucleus;organelle	32	32	32	42.3	42.3	42.3	90.834	0	105.18	2559500000	90	1	32	32	32	1	0	0	2	0	0	13	10	7	20.5178	19.9916	21.2948	20.0907	20.4171	21.0317	25.7906	24.6536	25.4436
	0.410925	1.26503	Q13765;E9PAV3;Q9BZK3	Q13765;E9PAV3	Nascent polypeptide-associated complex subunit alpha;Nascent polypeptide-associated complex subunit alpha, muscle-specific form	NACA	sp|Q13765|NACA_HUMAN Nascent polypeptide-associated complex subunit alpha OS=Homo sapiens GN=NACA PE=1 SV=1 XREF(PFAM)=NAC domain;;sp|E9PAV3|NACAM_HUMAN Nascent polypeptide-associated complex subunit alpha, muscle-specific form OS=Homo sapiens GN=NACA PE=1		anatomical structure development;anatomical structure morphogenesis;biological regulation;biosynthetic process;cardiac chamber development;cardiac ventricle development;cellular biosynthetic process;cellular macromolecule biosynthetic process;cellular macromolecule metabolic process;cellular metabolic process;cellular nitrogen compound metabolic process;cellular process;cellular protein metabolic…	binding;DNA binding;nucleic acid binding;protein binding;protein binding transcription factor activity;TBP-class protein binding;transcription coactivator activity;transcription cofactor activity;transcription factor binding;transcription factor binding transcription factor activity	cell part;cytoplasm;cytoplasmic part;extracellular membrane-bounded organelle;extracellular organelle;extracellular region part;extracellular vesicular exosome;intracellular membrane-bounded organelle;intracellular organelle;intracellular part;macromolecular complex;membrane-bounded organelle;membrane-bounded vesicle;nascent polypeptide-associated complex;nucleus;organelle;protein complex;vesicle	8	8	8	29.8	29.8	29.8	23.384	0	147.02	3013400000	42	3	NaN	NaN	NaN	4	3	1	8	4	6	0	3	3	22.4786	22.3948	19.9887	24.2876	23.5768	24.0365	20.2908	23.1063	24.7087
	0.587148	0.461533	O00159	O00159	Unconventional myosin-Ic	MYO1C	sp|O00159|MYO1C_HUMAN Unconventional myosin-Ic OS=Homo sapiens GN=MYO1C PE=1 SV=4 XREF(PFAM)=IQ calmodulin-binding motif;Myosin head (motor domain);Unconventional myosin tail, actin- and lipid-binding;		biological regulation;cellular component organization;cellular component organization or biogenesis;defense response;establishment of localization;establishment of localization in cell;establishment of protein localization;establishment of RNA localization;immune response;immune system process;innate immune response;intracellular protein transport;intracellular transport;membrane organization;mRN…	actin-dependent ATPase activity;adenyl nucleotide binding;adenyl ribonucleotide binding;ATP binding;ATPase activity;ATPase activity, coupled;binding;catalytic activity;enzyme binding;GTPase binding;hydrolase activity;hydrolase activity, acting on acid anhydrides;hydrolase activity, acting on acid anhydrides, in phosphorus-containing anhydrides;motor activity;nucleoside-triphosphatase activity;nuc…	basal plasma membrane;brush border;cell part;cell projection;cell projection membrane;cell projection part;cytoplasm;cytoplasmic membrane-bounded vesicle;cytoplasmic part;cytoplasmic vesicle;cytoskeletal part;cytosol;extracellular membrane-bounded organelle;extracellular organelle;extracellular region part;extracellular vesicular exosome;filamentous actin;intracellular membrane-bounded organelle;…	101	101	100	67.8	67.8	67.8	121.68	0	323.31	251400000000	1318	1	101	101	100	71	79	68	71	63	69	81	75	27	29.8991	30.2702	30.6059	30.3591	30.4332	29.6978	29.8107	30.0907	29.2041
	1.65604	1.11043	O00425;Q9Y6M1	O00425	Insulin-like growth factor 2 mRNA-binding protein 3	IGF2BP3	sp|O00425|IF2B3_HUMAN Insulin-like growth factor 2 mRNA-binding protein 3 OS=Homo sapiens GN=IGF2BP3 PE=1 SV=2 XREF(PFAM)=KH domain;RNA recognition motif. (a.k.a. RRM, RBD, or RNP domain);		anatomical structure morphogenesis;biological regulation;biosynthetic process;cellular biosynthetic process;cellular macromolecule biosynthetic process;cellular macromolecule metabolic process;cellular metabolic process;cellular process;cellular protein metabolic process;developmental process;establishment of localization;establishment of RNA localization;gene expression;macromolecule biosyntheti…	binding;mRNA 3'-UTR binding;mRNA 5'-UTR binding;mRNA binding;nucleic acid binding;nucleotide binding;RNA binding;translation regulator activity	cell part;cytoplasm;cytoplasmic part;cytosol;intracellular membrane-bounded organelle;intracellular organelle;intracellular part;membrane-bounded organelle;nucleus;organelle	18	15	15	37.7	33	33	63.704	0	129.06	3258300000	72	2	NaN	NaN	NaN	8	11	2	9	9	11	7	9	5	23.5367	23.8292	22.0046	24.1503	24.3451	24.112	22.4986	23.3703	23.4073
	0.494256	-0.858886	O00567	O00567	Nucleolar protein 56	NOP56	sp|O00567|NOP56_HUMAN Nucleolar protein 56 OS=Homo sapiens GN=NOP56 PE=1 SV=4 XREF(PFAM)=snoRNA binding domain, fibrillarin;NOP5NT (NUC127) domain;		cellular macromolecule metabolic process;cellular metabolic process;cellular nitrogen compound metabolic process;cellular process;macromolecule metabolic process;macromolecule modification;metabolic process;ncRNA metabolic process;ncRNA processing;nitrogen compound metabolic process;nucleic acid metabolic process;nucleobase-containing compound metabolic process;primary metabolic process;RNA metab…	binding;nucleic acid binding;RNA binding;snoRNA binding	box C/D snoRNP complex;cell part;cytoplasm;intracellular non-membrane-bounded organelle;intracellular organelle;intracellular organelle part;intracellular part;macromolecular complex;membrane;non-membrane-bounded organelle;nuclear part;nucleolar part;nucleolus;nucleoplasm;organelle;organelle part;preribosome;pre-snoRNP complex;ribonucleoprotein complex;small nucleolar ribonucleoprotein complex;sm…	19	19	19	33.2	33.2	33.2	66.049	0	89.247	7103300000	97	1	19	19	19	3	1	7	7	7	13	14	7	7	21.5539	21.1176	24.6245	23.4601	24.7937	25.4266	26.2088	24.5264	25.522
	0.934806	0.654574	O00571;O15523;Q9NQI0	O00571;O15523	ATP-dependent RNA helicase DDX3X;ATP-dependent RNA helicase DDX3Y	DDX3X;DDX3Y	sp|O00571|DDX3X_HUMAN ATP-dependent RNA helicase DDX3X OS=Homo sapiens GN=DDX3X PE=1 SV=3 XREF(PFAM)=DEAD/DEAH box helicase;Helicase conserved C-terminal domain;;sp|O15523|DDX3Y_HUMAN ATP-dependent RNA helicase DDX3Y OS=Homo sapiens GN=DDX3Y PE=1 SV=2 XREF		biological regulation;biosynthetic process;cellular biosynthetic process;cellular component assembly;cellular component assembly at cellular level;cellular component organization;cellular component organization at cellular level;cellular component organization or biogenesis;cellular component organization or biogenesis at cellular level;cellular macromolecular complex assembly;cellular macromolec…	adenyl nucleotide binding;adenyl ribonucleotide binding;ATP binding;ATPase activity;ATPase activity, coupled;ATP-dependent DNA helicase activity;ATP-dependent helicase activity;ATP-dependent RNA helicase activity;binding;catalytic activity;CTPase activity;DNA binding;DNA helicase activity;DNA-dependent ATPase activity;eukaryotic initiation factor 4E binding;GTPase activity;helicase activity;hydro…	cell part;cytoplasm;cytoplasmic part;extracellular membrane-bounded organelle;extracellular organelle;extracellular region part;extracellular vesicular exosome;intracellular membrane-bounded organelle;intracellular non-membrane-bounded organelle;intracellular organelle;intracellular organelle part;intracellular part;macromolecular complex;membrane;membrane-bounded organelle;membrane-bounded vesic…	47	47	46	66.8	66.8	66.8	73.243	0	323.31	55130000000	346	3	NaN	NaN	NaN	14	22	18	24	29	39	30	22	11	26.3465	26.852	27.6899	27.2937	27.7531	28.3442	27.1337	27.3569	26.9366
+	1.77851	-3.20544	O00750	O00750	Phosphatidylinositol 4-phosphate 3-kinase C2 domain-containing subunit beta	PIK3C2B	sp|O00750|P3C2B_HUMAN Phosphatidylinositol 4-phosphate 3-kinase C2 domain-containing subunit beta OS=Homo sapiens GN=PIK3C2B PE=1 SV=2 XREF(PFAM)=C2 domain;Phosphatidylinositol 3- and 4-kinase (_KINASE_-LIPID);Phosphoinositide 3-kinase C2 (_KINASE_-LIPID);		adaptive immune response;biological regulation;biosynthetic process;cell activation;cell chemotaxis;cell migration;cell motility;cellular biosynthetic process;cellular component movement;cellular lipid metabolic process;cellular macromolecule metabolic process;cellular metabolic process;cellular process;cellular protein metabolic process;cellular response to chemical stimulus;cellular response to…	1-phosphatidylinositol-3-kinase activity;adenyl nucleotide binding;adenyl ribonucleotide binding;ATP binding;binding;catalytic activity;inositol or phosphatidylinositol kinase activity;kinase activity;lipid binding;lipid kinase activity;nucleotide binding;phosphatidylinositol 3-kinase activity;phosphatidylinositol binding;phosphatidylinositol kinase activity;phosphatidylinositol phosphate kinase …	cell part;cytoplasm;cytoplasmic membrane-bounded vesicle;cytoplasmic part;cytoplasmic vesicle;cytosol;cytosolic part;endocytic vesicle;endoplasmic reticulum;intracellular membrane-bounded organelle;intracellular organelle;intracellular part;macromolecular complex;membrane;membrane-bounded organelle;membrane-bounded vesicle;nucleus;organelle;phosphatidylinositol 3-kinase complex;plasma membrane;pr…	54	54	54	38.4	38.4	38.4	184.77	0	260.16	8135100000	207	1	54	54	54	2	1	1	10	9	4	36	32	22	22.4383	21.7462	20.5667	24.7499	24.4648	22.361	26.5701	27.0306	27.5913
	0.82127	-1.4799	O14639	O14639	Actin-binding LIM protein 1	ABLIM1	sp|O14639|ABLM1_HUMAN Actin-binding LIM protein 1 OS=Homo sapiens GN=ABLIM1 PE=1 SV=3 XREF(PFAM)=Putative adherens-junction anchoring region of AbLIM;LIM domain;Villin headpiece domain;		anatomical structure formation involved in morphogenesis;anatomical structure morphogenesis;axon guidance;biological regulation;cell projection assembly;cell projection organization;cellular component assembly;cellular component assembly at cellular level;cellular component assembly involved in morphogenesis;cellular component organization;cellular component organization at cellular level;cellula…	actin binding;binding;cation binding;cytoskeletal protein binding;ion binding;metal ion binding;protein binding;transition metal ion binding;zinc ion binding	actin cytoskeleton;actin filament bundle;actomyosin;cell part;cell projection;cytoplasm;cytoskeletal part;cytoskeleton;intracellular non-membrane-bounded organelle;intracellular organelle;intracellular organelle part;intracellular part;lamellipodium;non-membrane-bounded organelle;organelle;organelle part;stress fiber	39	39	39	44.2	44.2	44.2	87.687	0	206.76	7423900000	108	1	39	39	39	4	4	1	8	6	11	12	8	16	24.6287	23.6273	20.0265	24.7052	23.8722	24.7622	24.8888	25.4282	27.4623
	0.455375	1.30129	O14880	O14880	Microsomal glutathione S-transferase 3	MGST3	sp|O14880|MGST3_HUMAN Microsomal glutathione S-transferase 3 OS=Homo sapiens GN=MGST3 PE=1 SV=1 XREF(PFAM)=MAPEG family;		biological regulation;cellular metabolic process;cellular process;cellular response to stimulus;lipid metabolic process;metabolic process;oxidation-reduction process;primary metabolic process;regulation of biological process;regulation of cellular process;response to stimulus;signal transduction;small molecule metabolic process;xenobiotic metabolic process	antioxidant activity;catalytic activity;glutathione peroxidase activity;glutathione transferase activity;oxidoreductase activity;oxidoreductase activity, acting on peroxide as acceptor;peroxidase activity;transferase activity;transferase activity, transferring alkyl or aryl (other than methyl) groups	cell part;cytoplasmic part;endoplasmic reticulum membrane;endoplasmic reticulum part;envelope;extracellular membrane-bounded organelle;extracellular organelle;extracellular region part;extracellular vesicular exosome;integral to membrane;intracellular membrane-bounded organelle;intracellular organelle;intracellular organelle part;intracellular part;intrinsic to membrane;membrane;membrane part;mem…	3	3	3	18.4	18.4	18.4	16.516	0	60.664	1628700000	31	1	3	3	3	1	1	2	3	2	2	1	2	2	21.8376	22.7366	19.8402	23.6272	22.6186	23.5738	19.6518	23.5732	22.6908
	1.05716	-2.518	P19105;O14950;P24844	P19105;O14950;P24844	Myosin regulatory light chain 12A;Myosin regulatory light chain 12B;Myosin regulatory light polypeptide 9	MYL12A;MYL12B;MYL9	sp|P19105|ML12A_HUMAN Myosin regulatory light chain 12A OS=Homo sapiens GN=MYL12A PE=1 SV=2 XREF(PFAM)=EF-hand domain pair;;sp|O14950|ML12B_HUMAN Myosin regulatory light chain 12B OS=Homo sapiens GN=MYL12B PE=1 SV=2 XREF(PFAM)=EF-hand domain pair;;sp|P2484		axon guidance;biological adhesion;biological regulation;cell adhesion;cell surface receptor linked signaling pathway;cell-cell adhesion;cellular process;cellular response to stimulus;chemotaxis;enzyme linked receptor protein signaling pathway;ephrin receptor signaling pathway;establishment of localization;establishment of localization in cell;establishment of protein localization;establishment of…	binding;calcium ion binding;cation binding;ion binding;metal ion binding;structural constituent of muscle;structural molecule activity	actin filament bundle;actomyosin;apical part of cell;cell part;contractile fiber part;cytoplasmic part;cytoskeletal part;cytosol;extracellular membrane-bounded organelle;extracellular organelle;extracellular region part;extracellular vesicular exosome;intracellular organelle part;intracellular part;macromolecular complex;membrane-bounded organelle;membrane-bounded vesicle;muscle myosin complex;my…	10	10	10	55	55	55	19.794	0	41.324	3548300000	46	3	NaN	NaN	NaN	3	2	3	2	3	2	7	4	8	26.2167	24.1099	26.101	23.3022	23.1841	22.5958	24.7233	24.1934	27.7193
	0.93017	-1.92953	O14974;O60237	O14974	Protein phosphatase 1 regulatory subunit 12A	PPP1R12A	sp|O14974|MYPT1_HUMAN Protein phosphatase 1 regulatory subunit 12A OS=Homo sapiens GN=PPP1R12A PE=1 SV=1 XREF(PFAM)=cGMP-dependent protein kinase interacting domain;		biological regulation;cell cycle;cell cycle phase;cell cycle process;cellular component organization;cellular component organization at cellular level;cellular component organization or biogenesis;cellular component organization or biogenesis at cellular level;cellular macromolecule metabolic process;cellular metabolic process;cellular process;cellular protein metabolic process;cellular response …	14-3-3 protein binding;binding;enzyme binding;enzyme inhibitor activity;enzyme regulator activity;kinase binding;molecular transducer activity;phosphatase regulator activity;protein binding;protein kinase binding;signal transducer activity	actin cytoskeleton;adherens junction;anchoring junction;cell junction;cell part;cell-substrate adherens junction;cell-substrate junction;centrosome;chromosomal part;contractile fiber;cytoplasm;cytoplasmic part;cytoskeletal part;cytoskeleton;cytosol;focal adhesion;intracellular non-membrane-bounded organelle;intracellular organelle;intracellular organelle part;intracellular part;kinetochore;macrom…	27	27	27	26.9	26.9	26.9	115.28	0	75.274	4831300000	73	2	NaN	NaN	NaN	2	5	4	4	3	9	12	6	13	21.2249	24.1108	25.2689	22.4675	24.0848	24.6431	24.9974	24.892	27.0947
	0.233588	-0.215021	O14980	O14980	Exportin-1	XPO1	sp|O14980|XPO1_HUMAN Exportin-1 OS=Homo sapiens GN=XPO1 PE=1 SV=1 XREF(PFAM)=CRM1 C terminal;Importin-beta N-terminal domain;Exportin 1-like protein;		biological regulation;cell cycle;cell surface receptor linked signaling pathway;cellular localization;cellular macromolecule localization;cellular process;cellular protein localization;cellular response to stimulus;enzyme linked receptor protein signaling pathway;establishment of localization;establishment of localization in cell;establishment of organelle localization;establishment of protein lo…	binding;nucleic acid binding;nucleocytoplasmic transporter activity;protein transporter activity;RNA binding;substrate-specific transporter activity;transporter activity	annulate lamellae;Cajal body;cell part;chromosomal part;cytoplasm;cytoplasmic part;cytosol;envelope;intracellular membrane-bounded organelle;intracellular non-membrane-bounded organelle;intracellular organelle;intracellular organelle part;intracellular part;kinetochore;macromolecular complex;membrane;membrane part;membrane-bounded organelle;non-membrane-bounded organelle;nuclear body;nuclear enve…	29	29	29	32.2	32.2	32.2	123.38	0	152.61	6550900000	185	1	29	29	29	10	14	7	10	15	15	15	18	12	24.6307	24.7324	24.1069	24.7422	24.6784	24.8867	24.4417	24.8553	25.6553
	0.424844	-1.03668	O15027	O15027	Protein transport protein Sec16A	SEC16A	sp|O15027|SC16A_HUMAN Protein transport protein Sec16A OS=Homo sapiens GN=SEC16A PE=1 SV=3 XREF(PFAM)=Vesicle coat trafficking protein Sec16 mid-region;Sec23-binding domain of Sec16;		anatomical structure development;cellular component organization;cellular component organization at cellular level;cellular component organization or biogenesis;cellular component organization or biogenesis at cellular level;cellular process;COPII vesicle coating;developmental process;endoplasmic reticulum organization;establishment of localization;establishment of protein localization;organelle …		cell part;cytoplasm;cytoplasmic part;cytosol;endoplasmic reticulum membrane;endoplasmic reticulum part;Golgi apparatus;Golgi apparatus part;Golgi membrane;intracellular membrane-bounded organelle;intracellular organelle;intracellular organelle part;intracellular part;membrane;membrane part;membrane-bounded organelle;organelle;organelle membrane;organelle part	32	32	32	23.4	23.4	23.4	233.51	0	110.36	5146300000	95	1	32	32	32	5	6	1	3	3	4	8	9	16	24.8291	24.1488	19.3567	24.6193	24.6962	24.3367	24.3391	24.7794	27.6436
	1.7741	0.871317	O15042	O15042	U2 snRNP-associated SURP motif-containing protein	U2SURP	sp|O15042|SR140_HUMAN U2 snRNP-associated SURP motif-containing protein OS=Homo sapiens GN=U2SURP PE=1 SV=2 XREF(PFAM)=RNA polymerase II-binding domain.;cwf21 domain;RNA recognition motif. (a.k.a. RRM, RBD, or RNP domain);Surp module;		cellular macromolecule metabolic process;cellular metabolic process;cellular nitrogen compound metabolic process;cellular process;macromolecule metabolic process;metabolic process;nitrogen compound metabolic process;nucleic acid metabolic process;nucleobase-containing compound metabolic process;primary metabolic process;RNA metabolic process;RNA processing	binding;nucleotide binding	cell part;intracellular membrane-bounded organelle;intracellular organelle;intracellular organelle part;intracellular part;membrane-bounded organelle;nuclear part;nucleoplasm;nucleus;organelle;organelle part	7	7	7	9.8	9.8	9.8	118.29	0	14.746	1902800000	28	1	7	7	7	2	1	1	3	4	6	1	2	3	22.3992	21.5773	20.4072	22.6741	23.1637	22.9601	21.7798	22.3635	22.0406
	0.0872421	0.46073	O15230	O15230	Laminin subunit alpha-5	LAMA5	sp|O15230|LAMA5_HUMAN Laminin subunit alpha-5 OS=Homo sapiens GN=LAMA5 PE=1 SV=8 XREF(PFAM)=Laminin B (Domain IV);Laminin EGF domain;Laminin G domain;Laminin Domain I;Laminin Domain II;Laminin N-terminal (Domain VI);		ameboidal cell migration;anatomical structure development;anatomical structure formation involved in morphogenesis;anatomical structure morphogenesis;angiogenesis;biological adhesion;biological regulation;branching involved in salivary gland morphogenesis;branching involved in ureteric bud morphogenesis;branching morphogenesis of a tube;cell adhesion;cell differentiation;cell junction assembly;ce…	binding;integrin binding;protein binding;protein complex binding;receptor binding;structural molecule activity	basal lamina;basement membrane;cell part;extracellular matrix;extracellular matrix part;extracellular membrane-bounded organelle;extracellular organelle;extracellular region;extracellular region part;extracellular space;extracellular vesicular exosome;intracellular membrane-bounded organelle;intracellular organelle;intracellular part;laminin complex;laminin-1 complex;laminin-10 complex;laminin-11…	9	9	9	3.2	3.2	3.2	399.73	0	14.048	3978400000	22	1	9	9	9	3	2	2	3	4	2	1	3	1	25.4492	24.9641	23.7576	24.6193	25.0756	19.9767	21.4549	24.5598	22.2748
	1.20741	2.16939	O15371	O15371	Eukaryotic translation initiation factor 3 subunit D	EIF3D	sp|O15371|EIF3D_HUMAN Eukaryotic translation initiation factor 3 subunit D OS=Homo sapiens GN=EIF3D PE=1 SV=1 XREF(PFAM)=Eukaryotic translation initiation factor 3 subunit 7 (eIF-3);		biological regulation;biosynthetic process;cellular biosynthetic process;cellular component assembly;cellular component assembly at cellular level;cellular component organization;cellular component organization at cellular level;cellular component organization or biogenesis;cellular component organization or biogenesis at cellular level;cellular macromolecular complex assembly;cellular macromolec…	binding;nucleic acid binding;RNA binding;translation factor activity, nucleic acid binding;translation initiation factor activity	cell part;cytoplasmic part;cytosol;eukaryotic 43S preinitiation complex;eukaryotic 48S preinitiation complex;eukaryotic translation initiation factor 3 complex;eukaryotic translation initiation factor 3 complex, eIF3m;intracellular part;macromolecular complex;membrane;protein complex;ribonucleoprotein complex;translation preinitiation complex	8	8	8	21.2	21.2	21.2	63.972	0	62.316	2537500000	29	1	8	8	8	2	3	1	3	5	6	1	4	0	22.7819	22.4692	20.2391	23.2708	23.3539	24.179	19.9591	22.6782	21.6582
+	1.64434	1.65061	O15427	O15427	Monocarboxylate transporter 4	SLC16A3	sp|O15427|MOT4_HUMAN Monocarboxylate transporter 4 OS=Homo sapiens GN=SLC16A3 PE=1 SV=1 XREF(PFAM)=Major Facilitator Superfamily;		anion transport;biological regulation;blood coagulation;carboxylic acid metabolic process;carboxylic acid transport;cell migration;cell motility;cellular component movement;cellular ketone metabolic process;cellular metabolic process;cellular process;coagulation;establishment of localization;hemostasis;immune system process;ion transmembrane transport;ion transport;lactate transmembrane transport…	active transmembrane transporter activity;carboxylic acid transmembrane transporter activity;lactate transmembrane transporter activity;monocarboxylic acid transmembrane transporter activity;organic acid transmembrane transporter activity;secondary active monocarboxylate transmembrane transporter activity;secondary active transmembrane transporter activity;substrate-specific transmembrane transpo…	actin cytoskeleton;cell part;cytoskeleton;integral to membrane;integral to plasma membrane;intracellular non-membrane-bounded organelle;intracellular organelle;intracellular organelle part;intracellular part;intrinsic to membrane;intrinsic to plasma membrane;membrane;membrane part;non-membrane-bounded organelle;nuclear membrane;nuclear part;organelle;organelle membrane;organelle part;plasma membr…	6	6	6	15.3	15.3	15.3	49.469	0	14.386	3882000000	32	1	6	6	6	3	3	3	4	6	4	3	4	1	23.3843	23.4937	20.9423	24.8891	24.5829	23.8651	22.5942	23.4636	22.3273
	0.37504	-0.555658	O43143	O43143	Pre-mRNA-splicing factor ATP-dependent RNA helicase DHX15	DHX15	sp|O43143|DHX15_HUMAN Pre-mRNA-splicing factor ATP-dependent RNA helicase DHX15 OS=Homo sapiens GN=DHX15 PE=1 SV=2 XREF(PFAM)=DEAD/DEAH box helicase;Helicase associated domain (HA2);Helicase conserved C-terminal domain;Oligonucleotide/oligosaccharide-bindi		cellular macromolecule metabolic process;cellular metabolic process;cellular nitrogen compound metabolic process;cellular process;macromolecule metabolic process;metabolic process;mRNA metabolic process;mRNA processing;nitrogen compound metabolic process;nuclear mRNA splicing, via spliceosome;nucleic acid metabolic process;nucleobase-containing compound metabolic process;primary metabolic process…	adenyl nucleotide binding;adenyl ribonucleotide binding;ATP binding;ATPase activity;ATPase activity, coupled;ATP-dependent helicase activity;ATP-dependent RNA helicase activity;binding;catalytic activity;double-stranded RNA binding;helicase activity;hydrolase activity;hydrolase activity, acting on acid anhydrides;hydrolase activity, acting on acid anhydrides, in phosphorus-containing anhydrides;n…	cell part;cytoplasm;intracellular membrane-bounded organelle;intracellular non-membrane-bounded organelle;intracellular organelle;intracellular organelle part;intracellular part;macromolecular complex;membrane-bounded organelle;non-membrane-bounded organelle;nuclear part;nucleolus;nucleoplasm;nucleus;organelle;organelle part;ribonucleoprotein complex;spliceosomal complex;U12-type spliceosomal com…	21	21	21	30.6	30.6	30.6	90.932	0	105.39	4102400000	81	1	21	21	21	3	4	3	6	6	11	13	9	9	22.1339	23.3297	23.0951	23.5026	23.9892	25.0124	25.5524	24.0879	24.5309
	0.1836	-0.375101	O43175	O43175	D-3-phosphoglycerate dehydrogenase	PHGDH	sp|O43175|SERA_HUMAN D-3-phosphoglycerate dehydrogenase OS=Homo sapiens GN=PHGDH PE=1 SV=4 XREF(PFAM)=D-isomer specific 2-hydroxyacid dehydrogenase, catalytic domain;D-isomer specific 2-hydroxyacid dehydrogenase, NAD binding domain;		amine biosynthetic process;amine metabolic process;anatomical structure development;aspartate family amino acid metabolic process;biological regulation;biosynthetic process;brain development;carboxylic acid biosynthetic process;carboxylic acid metabolic process;cell cycle arrest;cell cycle process;cell development;cell projection organization;cellular amine metabolic process;cellular amino acid b…	binding;catalytic activity;coenzyme binding;cofactor binding;electron carrier activity;NAD binding;nucleotide binding;oxidoreductase activity;oxidoreductase activity, acting on CH-OH group of donors;oxidoreductase activity, acting on the CH-OH group of donors, NAD or NADP as acceptor;phosphoglycerate dehydrogenase activity	cell part;cytoplasmic part;cytosol;extracellular membrane-bounded organelle;extracellular organelle;extracellular region part;extracellular vesicular exosome;intracellular part;membrane-bounded organelle;membrane-bounded vesicle;organelle;vesicle	19	19	19	48.2	48.2	48.2	56.65	0	83.713	9724000000	76	1	19	19	19	7	12	7	7	8	9	6	8	9	25.9744	26.1607	25.29	24.7935	24.9604	25.6959	24.4169	25.2616	26.8966
+	4.12842	-3.60178	O43379	O43379	WD repeat-containing protein 62	WDR62	sp|O43379|WDR62_HUMAN WD repeat-containing protein 62 OS=Homo sapiens GN=WDR62 PE=1 SV=4 XREF(PFAM)=WD domain, G-beta repeat;		anatomical structure development;cell differentiation;cellular developmental process;cellular process;cerebral cortex development;developmental process;neurogenesis		cell part;cytoplasm;cytoskeletal part;intracellular membrane-bounded organelle;intracellular organelle;intracellular organelle part;intracellular part;membrane-bounded organelle;nuclear part;nucleoplasm;nucleus;organelle;organelle part;spindle pole	12	12	12	10.2	10.2	10.2	165.95	0	53.36	666010000	21	1	12	12	12	0	0	0	0	1	2	4	5	7	19.4447	20.3391	20.1409	20.6362	20.2662	20.6039	23.7753	24.1427	24.3936
	0.334721	-0.279857	O43390	O43390	Heterogeneous nuclear ribonucleoprotein R	HNRNPR	sp|O43390|HNRPR_HUMAN Heterogeneous nuclear ribonucleoprotein R OS=Homo sapiens GN=HNRNPR PE=1 SV=1 XREF(PFAM)=RNA recognition motif. (a.k.a. RRM, RBD, or RNP domain);		cellular macromolecule metabolic process;cellular metabolic process;cellular nitrogen compound metabolic process;cellular process;gene expression;macromolecule metabolic process;metabolic process;mRNA metabolic process;mRNA processing;nitrogen compound metabolic process;nuclear mRNA splicing, via spliceosome;nucleic acid metabolic process;nucleobase-containing compound metabolic process;primary m…	binding;nucleic acid binding;nucleotide binding;RNA binding	catalytic step 2 spliceosome;cell part;cytoplasm;intracellular organelle part;intracellular part;macromolecular complex;nuclear part;nucleoplasm;organelle part;ribonucleoprotein complex;spliceosomal complex	17	11	11	31.6	25	25	70.942	0	67.352	2629300000	47	1	17	11	11	4	7	5	7	8	14	13	8	9	22.7436	22.8906	23.5007	23.2245	23.4783	24.0026	24.2281	23.3564	23.9605
	0.133606	-0.251024	O43592	O43592	Exportin-T	XPOT	sp|O43592|XPOT_HUMAN Exportin-T OS=Homo sapiens GN=XPOT PE=1 SV=2 XREF(PFAM)=Importin-beta N-terminal domain;Exportin 1-like protein;		establishment of localization;establishment of localization in cell;establishment of protein localization;establishment of RNA localization;intracellular protein transport;intracellular transport;nuclear export;nuclear transport;nucleic acid transport;nucleobase-containing compound transport;nucleocytoplasmic transport;protein transport;RNA export from nucleus;RNA transport;transport;tRNA export …	binding;nucleic acid binding;RNA binding;tRNA binding	cell part;cytoplasm;intracellular organelle part;intracellular part;nuclear part;nucleoplasm;organelle part	18	18	18	23.8	23.8	23.8	109.96	0	80.604	3353800000	71	1	18	18	18	5	6	2	8	8	11	6	5	6	24.4507	23.3744	20.8	23.5115	24.0595	24.4119	23.7235	23.4929	25.5196
	0.784535	-4.08203	O43707;Q08043	O43707	Alpha-actinin-4	ACTN4	sp|O43707|ACTN4_HUMAN Alpha-actinin-4 OS=Homo sapiens GN=ACTN4 PE=1 SV=2 XREF(PFAM)=Calponin homology (CH) domain;Ca2+ insensitive EF hand;Spectrin repeat;		actin cytoskeleton organization;actin filament bundle assembly;actin filament organization;actin filament-based process;biological regulation;blood coagulation;cell activation;cell junction assembly;cell junction organization;cell-cell junction assembly;cell-cell junction organization;cellular component assembly;cellular component assembly at cellular level;cellular component organization;cellula…	actin binding;actin filament binding;binding;calcium ion binding;cation binding;cytoskeletal protein binding;hormone receptor binding;identical protein binding;integrin binding;ion binding;ligand-dependent nuclear receptor transcription coactivator activity;metal ion binding;nuclear hormone receptor binding;nucleoside binding;protein binding;protein binding transcription factor activity;protein c…	actin filament bundle;actomyosin;adherens junction;anchoring junction;cell cortex part;cell junction;cell part;cell projection;cell-cell junction;cell-substrate adherens junction;cell-substrate junction;contractile fiber part;cortical cytoskeleton;cytoplasm;cytoplasmic membrane-bounded vesicle lumen;cytoplasmic part;cytoplasmic vesicle part;cytoskeletal part;cytoskeleton;extracellular membrane-bo…	53	53	35	66	66	47	104.85	0	323.31	10790000000	161	2	NaN	NaN	NaN	4	3	21	1	2	14	21	10	35	21.7666	21.1139	26.6994	19.4956	22.4555	25.0235	25.8918	23.5931	29.7359
	0.280627	0.583825	O43795	O43795	Unconventional myosin-Ib	MYO1B	sp|O43795|MYO1B_HUMAN Unconventional myosin-Ib OS=Homo sapiens GN=MYO1B PE=1 SV=3 XREF(PFAM)=IQ calmodulin-binding motif;Myosin head (motor domain);Unconventional myosin tail, actin- and lipid-binding;		actin cytoskeleton organization;actin filament bundle assembly;actin filament organization;actin filament-based movement;actin filament-based process;cellular component assembly;cellular component assembly at cellular level;cellular component movement;cellular component organization;cellular component organization at cellular level;cellular component organization or biogenesis;cellular component …	actin binding;actin filament binding;adenyl nucleotide binding;adenyl ribonucleotide binding;ATP binding;binding;catalytic activity;cytoskeletal protein binding;hydrolase activity;hydrolase activity, acting on acid anhydrides;hydrolase activity, acting on acid anhydrides, in phosphorus-containing anhydrides;lipid binding;microfilament motor activity;motor activity;nucleoside-triphosphatase activi…	actin filament;brush border;cell part;cell periphery;cell projection;cytoplasm;cytoplasmic part;cytoskeletal part;early endosome;endosomal part;endosome;endosome membrane;extracellular membrane-bounded organelle;extracellular organelle;extracellular region part;extracellular vesicular exosome;filopodium;intracellular membrane-bounded organelle;intracellular organelle;intracellular organelle part;…	59	59	57	50.4	50.4	49.6	131.98	0	323.31	61581000000	442	1	59	59	57	32	45	39	44	39	39	47	42	13	27.8928	28.5968	28.8529	28.1745	28.2046	27.4665	28.1472	28.1857	25.7611
	0.791377	-1.49309	O43813	O43813	LanC-like protein 1	LANCL1	sp|O43813|LANC1_HUMAN LanC-like protein 1 OS=Homo sapiens GN=LANCL1 PE=1 SV=1 XREF(PFAM)=Lanthionine synthetase C-like protein;		biological regulation;cell surface receptor linked signaling pathway;cellular process;cellular response to stimulus;G-protein coupled receptor protein signaling pathway;regulation of biological process;regulation of cellular process;response to stimulus;signal transduction	amine binding;amino acid binding;binding;carboxylic acid binding;catalytic activity;cation binding;glutathione binding;G-protein coupled receptor activity;ion binding;lipoprotein particle receptor binding;low-density lipoprotein particle receptor binding;metal ion binding;modified amino acid binding;molecular transducer activity;peptide binding;protein binding;protein domain specific binding;rece…	cell part;cytoplasm;extracellular membrane-bounded organelle;extracellular organelle;extracellular region part;extracellular vesicular exosome;integral to membrane;integral to plasma membrane;intracellular membrane-bounded organelle;intracellular organelle;intracellular part;intrinsic to membrane;intrinsic to plasma membrane;membrane part;membrane-bounded organelle;membrane-bounded vesicle;nucleu…	34	34	34	74.4	74.4	74.4	45.283	0	323.31	188550000000	610	1	34	34	34	29	27	21	22	18	15	27	22	14	31.9591	30.8579	30.3289	30.0133	28.9871	28.0714	29.7843	29.9191	31.8478
	0.5957	-1.929	O60264	O60264	SWI/SNF-related matrix-associated actin-dependent regulator of chromatin subfamily A member 5	SMARCA5	sp|O60264|SMCA5_HUMAN SWI/SNF-related matrix-associated actin-dependent regulator of chromatin subfamily A member 5 OS=Homo sapiens GN=SMARCA5 PE=1 SV=1 XREF(PFAM)=DNA-binding domain;HAND;Helicase conserved C-terminal domain;SLIDE;SNF2 family N-terminal do		ATP-dependent chromatin remodeling;biological regulation;biosynthetic process;cellular biosynthetic process;cellular component assembly;cellular component assembly at cellular level;cellular component organization;cellular component organization at cellular level;cellular component organization or biogenesis;cellular component organization or biogenesis at cellular level;cellular macromolecular c…	adenyl nucleotide binding;adenyl ribonucleotide binding;ATP binding;ATPase activity;binding;catalytic activity;chromatin binding;DNA binding;helicase activity;hydrolase activity;hydrolase activity, acting on acid anhydrides;hydrolase activity, acting on acid anhydrides, in phosphorus-containing anhydrides;nucleic acid binding;nucleoside-triphosphatase activity;nucleotide binding;purine nucleotide…	cell part;chromatin remodeling complex;chromatin silencing complex;chromosome;condensed chromosome;intracellular membrane-bounded organelle;intracellular non-membrane-bounded organelle;intracellular organelle;intracellular organelle part;intracellular part;ISWI complex;macromolecular complex;membrane-bounded organelle;non-membrane-bounded organelle;nuclear part;nucleolus;nucleoplasm;nucleus;NURF …	27	27	20	26.7	26.7	21.5	121.9	0	53.77	2380000000	60	1	27	27	20	0	1	3	1	5	9	20	7	6	20.6101	20.8777	21.6569	20.1554	23.1498	23.7385	26.0913	23.7316	23.0078
	0.216611	-1.03138	O60437	O60437	Periplakin	PPL	sp|O60437|PEPL_HUMAN Periplakin OS=Homo sapiens GN=PPL PE=1 SV=4		developmental process;keratinization	structural constituent of cytoskeleton;structural molecule activity	anchoring junction;cell junction;cell part;cell-cell junction;cytoplasmic part;cytoskeleton;desmosome;extracellular membrane-bounded organelle;extracellular organelle;extracellular region part;extracellular vesicular exosome;intracellular membrane-bounded organelle;intracellular non-membrane-bounded organelle;intracellular organelle;intracellular part;membrane;membrane-bounded organelle;membrane-…	21	21	21	14.7	14.7	14.7	204.74	0	119.33	12939000000	35	1	21	21	21	3	6	4	2	5	4	2	4	0	23.3885	24.9681	25.9045	19.7875	24.6312	25.04	25.1946	24.6731	22.6851
	0.441235	0.207851	O60506	O60506	Heterogeneous nuclear ribonucleoprotein Q	SYNCRIP	sp|O60506|HNRPQ_HUMAN Heterogeneous nuclear ribonucleoprotein Q OS=Homo sapiens GN=SYNCRIP PE=1 SV=2 XREF(PFAM)=RNA recognition motif. (a.k.a. RRM, RBD, or RNP domain);		biological regulation;cell differentiation;cellular developmental process;cellular macromolecule metabolic process;cellular metabolic process;cellular nitrogen compound metabolic process;cellular process;cellular response to chemical stimulus;cellular response to cytokine stimulus;cellular response to interferon-gamma;cellular response to organic substance;cellular response to stimulus;CRD-mediat…	binding;mRNA binding;nucleic acid binding;nucleotide binding;poly(A) RNA binding;poly-purine tract binding;RNA binding;single-stranded RNA binding	catalytic step 2 spliceosome;cell part;CRD-mediated mRNA stability complex;cytoplasmic part;endoplasmic reticulum;histone pre-mRNA 3'end processing complex;intracellular membrane-bounded organelle;intracellular organelle;intracellular organelle part;intracellular part;macromolecular complex;membrane;membrane-bounded organelle;nuclear part;nucleoplasm;nucleus;organelle;organelle part;protein compl…	24	24	18	40.9	40.9	36	69.602	0	254.62	29841000000	145	1	24	24	18	8	14	8	14	12	19	15	14	8	26.2192	26.6168	26.2806	27.1594	26.9651	27.3567	27.0216	26.6339	27.2022
	1.21856	-4.30554	O60573	O60573	Eukaryotic translation initiation factor 4E type 2	EIF4E2	sp|O60573|IF4E2_HUMAN Eukaryotic translation initiation factor 4E type 2 OS=Homo sapiens GN=EIF4E2 PE=1 SV=1 XREF(PFAM)=Eukaryotic initiation factor 4E;		biological regulation;cell surface receptor linked signaling pathway;cellular process;cellular response to chemical stimulus;cellular response to cytokine stimulus;cellular response to organic substance;cellular response to stimulus;chordate embryonic development;cytokine-mediated signaling pathway;developmental process;embryo development;embryo development ending in birth or egg hatching;in uter…	binding;enzyme binding;nucleic acid binding;protein binding;RNA binding;RNA cap binding;translation factor activity, nucleic acid binding;translation initiation factor activity;ubiquitin protein ligase binding	cell part;cytoplasmic part;cytosol;intracellular part;macromolecular complex;mRNA cap binding complex;protein complex;RNA cap binding complex	15	15	15	64.1	64.1	64.1	28.362	0	64.72	3630000000	58	1	15	15	15	2	3	0	2	1	2	2	2	7	20.7241	23.2246	19.8361	23.1889	18.2072	19.8092	23.4337	24.5804	26.1078
	0.68454	0.91401	O60762	O60762	Dolichol-phosphate mannosyltransferase subunit 1	DPM1	sp|O60762|DPM1_HUMAN Dolichol-phosphate mannosyltransferase subunit 1 OS=Homo sapiens GN=DPM1 PE=1 SV=1 XREF(PFAM)=Glycosyl transferase family 2;		alcohol metabolic process;biosynthetic process;carbohydrate biosynthetic process;carbohydrate metabolic process;cellular biosynthetic process;cellular carbohydrate metabolic process;cellular lipid metabolic process;cellular macromolecule metabolic process;cellular metabolic process;cellular nitrogen compound metabolic process;cellular process;cellular protein metabolic process;C-terminal protein …	alcohol binding;binding;carbohydrate binding;catalytic activity;dolichyl-phosphate beta-D-mannosyltransferase activity;dolichyl-phosphate-mannose-protein mannosyltransferase activity;mannose binding;mannosyltransferase activity;monosaccharide binding;sugar binding;transferase activity;transferase activity, transferring glycosyl groups;transferase activity, transferring hexosyl groups	cell part;cytoplasmic part;dolichol-phosphate-mannose synthase complex;endoplasmic reticulum;endoplasmic reticulum membrane;endoplasmic reticulum part;intracellular membrane-bounded organelle;intracellular organelle;intracellular organelle part;intracellular part;macromolecular complex;mannosyltransferase complex;membrane;membrane part;membrane-bounded organelle;nucleus;organelle;organelle membra…	9	9	9	40.4	40.4	40.4	29.634	0	50.645	1396200000	42	1	9	9	9	1	1	2	5	3	7	1	2	1	20.7544	20.6427	22.3003	23.1813	23.2966	22.9732	21.4625	23.4172	21.8293
	1.39342	-5.84378	O60825;P16118;Q16875;Q16877	O60825	6-phosphofructo-2-kinase/fructose-2,6-bisphosphatase 2;6-phosphofructo-2-kinase;Fructose-2,6-bisphosphatase	PFKFB2	sp|O60825|F262_HUMAN 6-phosphofructo-2-kinase/fructose-2,6-bisphosphatase 2 OS=Homo sapiens GN=PFKFB2 PE=1 SV=2 XREF(PFAM)=6-phosphofructo-2-kinase (_KINASE_-METABOLIC);Histidine phosphatase superfamily (branch 1);		alcohol catabolic process;alcohol metabolic process;biological regulation;carbohydrate catabolic process;carbohydrate metabolic process;carbohydrate phosphorylation;carboxylic acid metabolic process;catabolic process;cellular carbohydrate catabolic process;cellular carbohydrate metabolic process;cellular ketone metabolic process;cellular metabolic process;cellular process;fructose 2,6-bisphosphat…	6-phosphofructo-2-kinase activity;adenyl nucleotide binding;adenyl ribonucleotide binding;ATP binding;binding;carbohydrate kinase activity;carbohydrate phosphatase activity;catalytic activity;enzyme binding;fructose-2,6-bisphosphate 2-phosphatase activity;hydrolase activity;hydrolase activity, acting on ester bonds;kinase activity;kinase binding;nucleotide binding;phosphatase activity;phosphofruc…	cell part;cytoplasmic part;cytosol;intracellular part	46	46	46	70.7	70.7	70.7	58.476	0	323.31	6891900000	129	4	NaN	NaN	NaN	2	2	1	1	0	1	2	2	22	20.3791	24.4153	20.0155	20.1806	20.3765	18.7172	23.5156	23.927	29.3632
	0.98692	1.43565	O60841	O60841	Eukaryotic translation initiation factor 5B	EIF5B	sp|O60841|IF2P_HUMAN Eukaryotic translation initiation factor 5B OS=Homo sapiens GN=EIF5B PE=1 SV=4 XREF(PFAM)=Elongation factor Tu domain 2;Translation-initiation factor 2;		biological regulation;biosynthetic process;cellular biosynthetic process;cellular macromolecule biosynthetic process;cellular macromolecule metabolic process;cellular metabolic process;cellular process;cellular protein metabolic process;gene expression;macromolecule biosynthetic process;macromolecule metabolic process;metabolic process;posttranscriptional regulation of gene expression;primary met…	binding;catalytic activity;GTP binding;GTPase activity;guanyl nucleotide binding;guanyl ribonucleotide binding;hydrolase activity;hydrolase activity, acting on acid anhydrides;hydrolase activity, acting on acid anhydrides, in phosphorus-containing anhydrides;nucleic acid binding;nucleoside-triphosphatase activity;nucleotide binding;purine nucleotide binding;purine ribonucleoside triphosphate bind…	cell part;cytoplasm;cytoplasmic part;cytosol;intracellular part	23	23	23	30.4	30.4	30.4	138.83	0	175.18	8679500000	120	1	23	23	23	6	6	3	11	8	17	8	7	4	23.6549	24.2287	22.7356	24.9492	24.8459	25.7668	24.4554	24.2769	22.5227
	0.269902	0.614514	O60884	O60884	DnaJ homolog subfamily A member 2	DNAJA2	sp|O60884|DNJA2_HUMAN DnaJ homolog subfamily A member 2 OS=Homo sapiens GN=DNAJA2 PE=1 SV=1 XREF(PFAM)=DnaJ domain;DnaJ C terminal domain;DnaJ central domain;		biological regulation;cellular macromolecule metabolic process;cellular metabolic process;cellular process;cellular protein metabolic process;macromolecule metabolic process;metabolic process;positive regulation of biological process;positive regulation of cell proliferation;positive regulation of cellular process;primary metabolic process;protein folding;protein metabolic process;protein refoldi…	adenyl nucleotide binding;adenyl ribonucleotide binding;ATP binding;binding;cation binding;chaperone binding;ion binding;metal ion binding;nucleotide binding;protein binding;purine nucleotide binding;purine ribonucleoside triphosphate binding;purine ribonucleotide binding;ribonucleotide binding;unfolded protein binding	cell part;cytoplasmic part;cytosol;extracellular membrane-bounded organelle;extracellular organelle;extracellular region part;extracellular vesicular exosome;intracellular part;membrane;membrane-bounded organelle;membrane-bounded vesicle;organelle;vesicle	10	10	10	42	42	42	45.745	0	78.828	3201600000	87	1	10	10	10	5	9	4	5	6	5	5	5	1	25.536	24.9955	24.0298	23.9147	23.6998	23.225	23.909	23.865	21.2219
+	1.70041	-1.63692	O75030;O14948	O75030	Microphthalmia-associated transcription factor	MITF	sp|O75030|MITF_HUMAN Microphthalmia-associated transcription factor OS=Homo sapiens GN=MITF PE=1 SV=2 XREF(PFAM)=Domain of unknown function (DUF3371);Helix-loop-helix DNA-binding domain;MITF/TFEB/TFEC/TFE3 N-terminus;		anatomical structure development;biological regulation;bone remodeling;camera-type eye development;canonical Wnt receptor signaling pathway;canonical Wnt receptor signaling pathway involved in negative regulation of apoptosis;cell differentiation;cell fate commitment;cell surface receptor linked signaling pathway;cellular component assembly;cellular component organization;cellular component organ…	binding;chromatin binding;core promoter binding;core promoter proximal region DNA binding;core promoter proximal region sequence-specific DNA binding;core promoter sequence-specific DNA binding;DNA binding;nucleic acid binding;nucleic acid binding transcription factor activity;regulatory region DNA binding;regulatory region nucleic acid binding;RNA polymerase II core promoter proximal region sequ…	cell part;cytoplasm;intracellular membrane-bounded organelle;intracellular organelle;intracellular part;macromolecular complex;membrane-bounded organelle;nucleus;organelle;protein complex	19	10	10	28.3	20	20	58.795	0	18.07	1540600000	30	2	NaN	NaN	NaN	1	0	0	4	6	5	13	7	5	20.5032	20.8114	19.3552	23.3586	23.2205	23.0123	24.6268	25.651	24.2244
+	2.01878	-5.68326	O75044;P0DMP2;P0DJJ0	O75044	SLIT-ROBO Rho GTPase-activating protein 2	SRGAP2	sp|O75044|SRGP2_HUMAN SLIT-ROBO Rho GTPase-activating protein 2 OS=Homo sapiens GN=SRGAP2 PE=1 SV=2 XREF(PFAM)=Fes/CIP4, and EFC/F-BAR homology domain;RhoGAP domain;SH3 domain;		actin filament severing;actin filament-based process;anatomical structure development;anatomical structure morphogenesis;axon guidance;biological adhesion;biological regulation;cell adhesion;cell morphogenesis;cell morphogenesis involved in differentiation;cell part morphogenesis;cell projection assembly;cell projection morphogenesis;cell projection organization;cell-substrate adhesion;cellular c…	binding;enzyme activator activity;enzyme binding;enzyme regulator activity;GTPase activator activity;GTPase binding;GTPase regulator activity;identical protein binding;nucleoside-triphosphatase regulator activity;protein binding;protein dimerization activity;protein homodimerization activity;Rac GTPase binding;Ras GTPase binding;Rho GTPase binding;small GTPase binding	cell junction;cell part;cell projection;cell projection part;cytoplasm;cytoplasmic membrane-bounded vesicle;cytoplasmic part;cytoplasmic vesicle;cytoskeletal part;cytosol;dendritic spine head;endocytic vesicle;intracellular membrane-bounded organelle;intracellular organelle;intracellular organelle part;intracellular part;lamellipodium;membrane;membrane-bounded organelle;membrane-bounded vesicle;n…	37	34	34	43.4	42.2	42.2	120.88	0	167.85	1147200000	65	3	NaN	NaN	NaN	0	0	0	1	0	0	11	7	20	21.302	20.343	19.5793	20.0683	19.4699	20.3592	24.8693	24.0903	27.9876
	0.819876	-2.4301	O75122	O75122	CLIP-associating protein 2	CLASP2	sp|O75122|CLAP2_HUMAN CLIP-associating protein 2 OS=Homo sapiens GN=CLASP2 PE=1 SV=2 XREF(PFAM)=CLASP N terminal;		axon guidance;biological regulation;cell cycle;cell cycle phase;cell cycle process;cell division;cellular component organization;cellular component organization at cellular level;cellular component organization or biogenesis;cellular component organization or biogenesis at cellular level;cellular process;cellular response to stimulus;chemotaxis;cytoskeleton organization;establishment or maintenan…	alpha(1,2)-fucosyltransferase activity;binding;catalytic activity;cytoskeletal protein binding;fucosyltransferase activity;galactoside 2-alpha-L-fucosyltransferase activity;microtubule binding;microtubule plus-end binding;protein binding;transferase activity;transferase activity, transferring glycosyl groups;transferase activity, transferring hexosyl groups;tubulin binding	cell cortex;cell part;cell projection membrane;cell projection part;chromosomal part;condensed chromosome kinetochore;cytoplasm;cytoplasmic microtubule;cytoplasmic part;cytoskeletal part;cytosol;Golgi apparatus;Golgi apparatus part;intracellular membrane-bounded organelle;intracellular non-membrane-bounded organelle;intracellular organelle;intracellular organelle part;intracellular part;kinetocho…	66	59	59	53.1	49.9	49.9	141.13	0	323.31	8870300000	181	1	66	59	59	7	12	1	6	4	11	11	14	16	24.1406	20.9701	19.5542	22.1875	19.7823	22.3232	22.0456	23.702	25.8357
	0.101756	-0.279502	O75128	O75128	Protein cordon-bleu	COBL	sp|O75128|COBL_HUMAN Protein cordon-bleu OS=Homo sapiens GN=COBL PE=1 SV=2 XREF(PFAM)=Cordon-bleu ubiquitin-like domain;WH2 motif;		actin cytoskeleton organization;actin filament network formation;actin filament organization;actin filament polymerization;actin filament-based process;actin polymerization or depolymerization;anatomical structure development;anatomical structure formation involved in morphogenesis;axis specification;cell growth;cellular component assembly;cellular component assembly at cellular level;cellular co…	actin binding;actin monomer binding;binding;cytoskeletal protein binding;protein binding	actin filament;axon;axon part;axonal growth cone;cell body;cell cortex;cell part;cell projection;cell projection part;cytoplasmic part;cytoskeletal part;dendrite;dendrite terminus;dendritic growth cone;growth cone;intracellular organelle part;intracellular part;macromolecular complex;membrane;neuron projection;neuronal cell body;organelle part;perinuclear region of cytoplasm;plasma membrane;prote…	18	18	18	21.2	21.2	21.2	135.62	0	64.558	2185400000	48	1	18	18	18	6	9	4	2	4	7	11	7	0	23.3295	24.9356	23.6626	22.8098	22.995	23.4687	24.7007	23.9228	21.4886
	1.26059	-0.468928	O75190;Q8WWF6;Q7Z6W7	O75190;Q8WWF6	DnaJ homolog subfamily B member 6;DnaJ homolog subfamily B member 3	DNAJB6;DNAJB3	sp|O75190|DNJB6_HUMAN DnaJ homolog subfamily B member 6 OS=Homo sapiens GN=DNAJB6 PE=1 SV=2 XREF(PFAM)=DnaJ domain;;sp|Q8WWF6|DNJB3_HUMAN DnaJ homolog subfamily B member 3 OS=Homo sapiens GN=DNAJB3 PE=1 SV=1 XREF(PFAM)=DnaJ domain;		actin cytoskeleton organization;actin filament-based process;anatomical structure development;biological adhesion;biological regulation;cell adhesion;cell differentiation;cell differentiation involved in embryonic placenta development;cell-cell adhesion;cellular component organization;cellular component organization at cellular level;cellular component organization or biogenesis;cellular componen…	ATPase activator activity;ATPase regulator activity;binding;chaperone binding;DNA binding;enzyme activator activity;enzyme regulator activity;heat shock protein binding;nucleic acid binding;nucleoside-triphosphatase regulator activity;protein binding;unfolded protein binding	cell part;contractile fiber part;cytoplasm;cytoplasmic part;cytosol;extracellular membrane-bounded organelle;extracellular organelle;extracellular region part;extracellular vesicular exosome;intracellular membrane-bounded organelle;intracellular organelle;intracellular organelle part;intracellular part;membrane;membrane-bounded organelle;membrane-bounded vesicle;nuclear part;nucleoplasm;nucleus;o…	4	4	4	17.2	17.2	17.2	36.087	0	17.395	397840000	11	3	NaN	NaN	NaN	2	2	0	2	2	3	0	1	0	19.313	19.4871	20.5961	21.1402	21.0372	21.3702	21.3808	21.7006	21.8729
	0.547293	-1.71144	O75367;Q9P0M6	O75367	Core histone macro-H2A.1	H2AFY	sp|O75367|H2AY_HUMAN Core histone macro-H2A.1 OS=Homo sapiens GN=H2AFY PE=1 SV=4 XREF(PFAM)=Core histone H2A/H2B/H3/H4;C-terminus of histone H2A;Macro domain;		biological regulation;cellular component assembly;cellular component assembly at cellular level;cellular component organization;cellular component organization at cellular level;cellular component organization or biogenesis;cellular component organization or biogenesis at cellular level;cellular macromolecular complex assembly;cellular macromolecular complex subunit organization;cellular process;…	binding;chromatin binding;chromatin DNA binding;core promoter binding;core promoter sequence-specific DNA binding;DNA binding;double-stranded DNA binding;double-stranded methylated DNA binding;enzyme binding;enzyme inhibitor activity;enzyme regulator activity;kinase binding;kinase inhibitor activity;kinase regulator activity;nucleic acid binding;nucleosomal DNA binding;nucleosome binding;protein …	Barr body;cell part;centromeric heterochromatin;chromatin;chromosomal part;chromosome;condensed chromosome;extracellular membrane-bounded organelle;extracellular organelle;extracellular region part;extracellular vesicular exosome;heterochromatin;intracellular membrane-bounded organelle;intracellular non-membrane-bounded organelle;intracellular organelle;intracellular organelle part;intracellular …	9	9	9	30.9	30.9	30.9	39.617	0	100.25	2028000000	36	2	NaN	NaN	NaN	0	0	7	1	2	6	7	4	5	20.6361	21.8221	24.5165	19.9962	23.9306	23.6565	24.5619	23.1641	24.9916
	0.0713843	-0.235132	O75475	O75475	PC4 and SFRS1-interacting protein	PSIP1	sp|O75475|PSIP1_HUMAN PC4 and SFRS1-interacting protein OS=Homo sapiens GN=PSIP1 PE=1 SV=1 XREF(PFAM)=Lens epithelium-derived growth factor (LEDGF);PWWP domain;		biological regulation;biosynthetic process;cellular biosynthetic process;cellular component assembly;cellular component assembly at cellular level;cellular component organization;cellular component organization at cellular level;cellular component organization or biogenesis;cellular component organization or biogenesis at cellular level;cellular macromolecular complex assembly;cellular macromolec…	activating transcription factor binding;binding;chromatin binding;DNA binding;nucleic acid binding;protein binding;protein binding transcription factor activity;RNA polymerase II transcription coactivator activity;RNA polymerase II transcription cofactor activity;RNA polymerase II transcription factor binding transcription factor activity;RNA polymerase II transcription factor binding transcripti…	cell part;chromatin;chromosomal part;cytoplasmic part;cytosol;heterochromatin;intracellular membrane-bounded organelle;intracellular organelle;intracellular organelle part;intracellular part;membrane-bounded organelle;nuclear chromatin;nuclear chromosome part;nuclear heterochromatin;nuclear part;nuclear periphery;nucleoplasm;nucleus;organelle;organelle part;transcriptionally active chromatin	9	9	9	24.7	24.7	24.7	60.103	0	29.781	2185800000	39	1	9	9	9	2	1	4	1	5	6	8	3	0	22.3397	19.8759	23.2311	22.9547	23.0707	23.2778	25.361	23.2671	21.3804
	0.633181	1.22053	O75477	O75477	Erlin-1	ERLIN1	sp|O75477|ERLN1_HUMAN Erlin-1 OS=Homo sapiens GN=ERLIN1 PE=1 SV=1 XREF(PFAM)=SPFH domain / Band 7 family;		catabolic process;cellular catabolic process;cellular macromolecule catabolic process;cellular macromolecule metabolic process;cellular metabolic process;cellular process;ER-associated protein catabolic process;macromolecule catabolic process;macromolecule metabolic process;metabolic process;modification-dependent macromolecule catabolic process;modification-dependent protein catabolic process;pr…		cell part;cytoplasmic part;endoplasmic reticulum;endoplasmic reticulum membrane;endoplasmic reticulum part;integral to membrane;intracellular membrane-bounded organelle;intracellular organelle;intracellular organelle part;intracellular part;intrinsic to membrane;macromolecular complex;membrane;membrane part;membrane-bounded organelle;organelle;organelle membrane;organelle part;protein complex	5	5	2	21.7	21.7	11.3	38.925	0	21.47	790310000	24	1	5	5	2	2	1	1	3	3	2	1	2	1	19.9194	21.2552	20.8114	22.9444	22.3181	22.1781	19.5926	21.9795	22.207
	0.332091	-0.607393	O75489	O75489	NADH dehydrogenase [ubiquinone] iron-sulfur protein 3, mitochondrial	NDUFS3	sp|O75489|NDUS3_HUMAN NADH dehydrogenase [ubiquinone] iron-sulfur protein 3, mitochondrial OS=Homo sapiens GN=NDUFS3 PE=1 SV=1 XREF(PFAM)=Respiratory-chain NADH dehydrogenase, 30 Kd subunit;		anatomical structure development;biological regulation;cellular metabolic process;cellular process;developmental process;electron transport chain;generation of precursor metabolites and energy;metabolic process;mitochondrial electron transport, NADH to ubiquinone;negative regulation of biological process;negative regulation of cell growth;negative regulation of cellular process;negative regulatio…	catalytic activity;electron carrier activity;NADH dehydrogenase (quinone) activity;NADH dehydrogenase (ubiquinone) activity;NADH dehydrogenase activity;oxidoreductase activity;oxidoreductase activity, acting on NADH or NADPH;oxidoreductase activity, acting on NADH or NADPH, quinone or similar compound as acceptor	cell part;cytoplasmic part;intracellular membrane-bounded organelle;intracellular organelle;intracellular organelle part;intracellular part;macromolecular complex;membrane;membrane part;membrane-bounded organelle;mitochondrial inner membrane;mitochondrial membrane;mitochondrial membrane part;mitochondrial part;mitochondrial respiratory chain complex I;mitochondrion;NADH dehydrogenase complex;nucl…	4	4	4	20.5	20.5	20.5	30.241	0	8.4024	450290000	14	1	4	4	4	1	1	1	3	2	2	1	1	1	21.7249	21.4484	21.5779	20.925	20.4621	20.9072	20.0935	21.3718	22.6512
	1.03829	-2.97274	O75494;Q8WXF0	O75494	Serine/arginine-rich splicing factor 10	SRSF10	sp|O75494|SRS10_HUMAN Serine/arginine-rich splicing factor 10 OS=Homo sapiens GN=SRSF10 PE=1 SV=1 XREF(PFAM)=RNA recognition motif. (a.k.a. RRM, RBD, or RNP domain);		assembly of spliceosomal tri-snRNP;biological regulation;cellular component assembly;cellular component assembly at cellular level;cellular component organization;cellular component organization at cellular level;cellular component organization or biogenesis;cellular component organization or biogenesis at cellular level;cellular macromolecular complex assembly;cellular macromolecular complex sub…	binding;nucleic acid binding;nucleotide binding;protein binding;protein domain specific binding;RNA binding;RS domain binding;unfolded protein binding	cell part;cytoplasm;intracellular membrane-bounded organelle;intracellular organelle;intracellular organelle part;intracellular part;membrane-bounded organelle;nuclear body;nuclear part;nuclear speck;nucleoplasm;nucleoplasm part;nucleus;organelle;organelle part	11	11	11	37	37	37	31.3	0	31.894	1816800000	42	2	NaN	NaN	NaN	0	0	0	1	1	3	6	6	7	21.1414	20.6788	18.8372	19.0807	20.5232	23.5255	23.4271	24.4623	24.1582
	0.210407	1.06806	O75531	O75531	Barrier-to-autointegration factor;Barrier-to-autointegration factor, N-terminally processed	BANF1	sp|O75531|BAF_HUMAN Barrier-to-autointegration factor OS=Homo sapiens GN=BANF1 PE=1 SV=1 XREF(PFAM)=Barrier to autointegration factor;		cell cycle;cell cycle process;cellular component disassembly;cellular component disassembly at cellular level;cellular component organization;cellular component organization at cellular level;cellular component organization or biogenesis;cellular component organization or biogenesis at cellular level;cellular macromolecule metabolic process;cellular membrane organization;cellular metabolic proces…	binding;DNA binding;nucleic acid binding	cell part;chromosome;cytoplasm;cytoplasmic part;cytosol;extracellular membrane-bounded organelle;extracellular organelle;extracellular region part;extracellular vesicular exosome;intracellular membrane-bounded organelle;intracellular non-membrane-bounded organelle;intracellular organelle;intracellular organelle part;intracellular part;membrane-bounded organelle;membrane-bounded vesicle;non-membra…	12	12	12	69.7	69.7	69.7	10.058	0	184.3	43887000000	231	1	12	12	12	11	11	8	8	7	10	11	10	2	28.2821	28.089	28.1851	26.6163	26.3239	27.3234	27.9422	27.3025	21.8146
	0.650179	-1.12133	O75533	O75533	Splicing factor 3B subunit 1	SF3B1	sp|O75533|SF3B1_HUMAN Splicing factor 3B subunit 1 OS=Homo sapiens GN=SF3B1 PE=1 SV=3 XREF(PFAM)=Splicing factor 3B subunit 1;		anterior/posterior pattern specification;cellular macromolecule metabolic process;cellular metabolic process;cellular nitrogen compound metabolic process;cellular process;developmental process;gene expression;macromolecule metabolic process;metabolic process;mRNA metabolic process;mRNA processing;nitrogen compound metabolic process;nuclear mRNA splicing, via spliceosome;nucleic acid metabolic pro…	binding;chromatin binding	catalytic step 2 spliceosome;cell part;intracellular membrane-bounded organelle;intracellular organelle;intracellular organelle part;intracellular part;macromolecular complex;membrane-bounded organelle;nuclear body;nuclear part;nuclear speck;nucleoplasm;nucleoplasm part;nucleus;organelle;organelle part;ribonucleoprotein complex;spliceosomal complex;U12-type spliceosomal complex	20	20	20	20.1	20.1	20.1	145.83	0	40.513	1624100000	58	1	20	20	20	3	3	2	5	6	9	14	6	5	21.2411	22.217	20.182	22.0563	22.157	23.2717	24.8835	22.5771	23.3884
+	2.7575	-3.69265	O75592	O75592	E3 ubiquitin-protein ligase MYCBP2	MYCBP2	sp|O75592|MYCB2_HUMAN E3 ubiquitin-protein ligase MYCBP2 OS=Homo sapiens GN=MYCBP2 PE=1 SV=3 XREF(PFAM)=Anaphase-promoting complex, subunit 10 (APC10);Filamin/ABP280 repeat;PHR domain;Regulator of chromosome condensation (RCC1) repeat;Bacterial SH3 domain		anatomical structure morphogenesis;axon guidance;axonogenesis;biological regulation;biosynthetic process;branchiomotor neuron axon guidance;cell part morphogenesis;cell projection morphogenesis;cell projection organization;cellular biosynthetic process;cellular component morphogenesis;cellular component organization;cellular component organization at cellular level;cellular component organization…	acid-amino acid ligase activity;binding;catalytic activity;cation binding;ion binding;ligase activity;ligase activity, forming carbon-nitrogen bonds;metal ion binding;small conjugating protein ligase activity;transition metal ion binding;ubiquitin-protein ligase activity;zinc ion binding	axon;cell part;cell projection;cytoskeleton;intracellular membrane-bounded organelle;intracellular non-membrane-bounded organelle;intracellular organelle;intracellular part;membrane;membrane-bounded organelle;microtubule cytoskeleton;neuron projection;non-membrane-bounded organelle;nucleus;organelle	137	137	137	35.3	35.3	35.3	510.08	0	323.31	18596000000	410	1	137	137	137	2	6	2	19	20	33	112	64	57	20.5771	21.1826	20.9785	24.9665	25.0105	25.4715	29.5754	27.967	28.9841
	0.085828	-0.26539	O75643	O75643	U5 small nuclear ribonucleoprotein 200 kDa helicase	SNRNP200	sp|O75643|U520_HUMAN U5 small nuclear ribonucleoprotein 200 kDa helicase OS=Homo sapiens GN=SNRNP200 PE=1 SV=2 XREF(PFAM)=DEAD/DEAH box helicase;Helicase conserved C-terminal domain;Sec63 Brl domain;		cell differentiation;cellular component assembly;cellular component assembly at cellular level;cellular component organization;cellular component organization at cellular level;cellular component organization or biogenesis;cellular component organization or biogenesis at cellular level;cellular developmental process;cellular macromolecular complex assembly;cellular macromolecular complex subunit …	adenyl nucleotide binding;adenyl ribonucleotide binding;ATP binding;ATPase activity;ATPase activity, coupled;ATP-dependent helicase activity;ATP-dependent RNA helicase activity;binding;catalytic activity;helicase activity;hydrolase activity;hydrolase activity, acting on acid anhydrides;hydrolase activity, acting on acid anhydrides, in phosphorus-containing anhydrides;identical protein binding;nuc…	catalytic step 2 spliceosome;cell part;intracellular membrane-bounded organelle;intracellular organelle;intracellular organelle part;intracellular part;macromolecular complex;membrane;membrane-bounded organelle;nuclear part;nucleoplasm;nucleus;organelle;organelle part;ribonucleoprotein complex;small nuclear ribonucleoprotein complex;spliceosomal complex;U5 snRNP	53	53	53	32.2	32.2	32.2	244.5	0	271.03	10321000000	205	1	53	53	53	9	10	9	10	15	29	34	16	6	22.6092	23.7879	24.4185	24.1219	24.6392	26.2147	26.9596	24.9023	23.91
	0.128653	0.375966	O75955	O75955	Flotillin-1	FLOT1	sp|O75955|FLOT1_HUMAN Flotillin-1 OS=Homo sapiens GN=FLOT1 PE=1 SV=3 XREF(PFAM)=SPFH domain / Band 7 family;Flotillin;		anatomical structure morphogenesis;axonogenesis;biological regulation;cell part morphogenesis;cell projection morphogenesis;cell projection organization;cellular component assembly;cellular component assembly at cellular level;cellular component disassembly;cellular component disassembly at cellular level;cellular component morphogenesis;cellular component organization;cellular component organiza…	binding;enzyme binding;protease binding;protein binding	adherens junction;anchoring junction;caveola;cell junction;cell part;cell-substrate adherens junction;cell-substrate junction;centriolar satellite;cytoplasmic membrane-bounded vesicle;cytoplasmic part;cytoplasmic vesicle;cytoskeletal part;endosome;extracellular membrane-bounded organelle;extracellular organelle;extracellular region part;extracellular vesicular exosome;flotillin complex;focal adhe…	11	11	11	35.8	35.8	35.8	47.355	0	47.568	1334000000	29	1	11	11	11	4	3	5	3	5	1	3	3	4	22.7802	22.5891	23.3581	23.8754	23.7104	20.7467	21.9236	23.0645	22.2165
	0.0492302	0.0963885	O76021	O76021	Ribosomal L1 domain-containing protein 1	RSL1D1	sp|O76021|RL1D1_HUMAN Ribosomal L1 domain-containing protein 1 OS=Homo sapiens GN=RSL1D1 PE=1 SV=3 XREF(PFAM)=Ribosomal protein L1p/L10e family;		biological regulation;cell differentiation;cellular developmental process;cellular process;developmental process;osteoblast differentiation;regulation of apoptosis;regulation of biological process;regulation of cell aging;regulation of cell death;regulation of cellular process;regulation of cellular response to stress;regulation of cellular senescence;regulation of developmental process;regulatio…		cell part;intracellular non-membrane-bounded organelle;intracellular organelle;intracellular organelle part;intracellular part;membrane;non-membrane-bounded organelle;nuclear part;nucleolus;organelle;organelle part	19	19	19	39.4	39.4	39.4	54.972	0	55.894	4918200000	79	1	19	19	19	1	2	3	3	7	12	10	4	5	20.3913	23.3242	23.7272	23.4882	24.7584	24.9585	25.209	24.1779	23.5291
	1.02752	1.1943	O76031	O76031	ATP-dependent Clp protease ATP-binding subunit clpX-like, mitochondrial	CLPX	sp|O76031|CLPX_HUMAN ATP-dependent Clp protease ATP-binding subunit clpX-like, mitochondrial OS=Homo sapiens GN=CLPX PE=1 SV=2 XREF(PFAM)=AAA domain (Cdc48 subfamily);C-terminal, D2-small domain, of ClpB protein;		biological regulation;cellular macromolecule metabolic process;cellular metabolic process;cellular process;cellular protein metabolic process;macromolecule metabolic process;metabolic process;positive regulation of catalytic activity;positive regulation of hydrolase activity;positive regulation of molecular function;positive regulation of peptidase activity;primary metabolic process;protein foldi…	adenyl nucleotide binding;adenyl ribonucleotide binding;ATP binding;ATPase activity;binding;catalytic activity;cation binding;enzyme activator activity;enzyme regulator activity;hydrolase activity;hydrolase activity, acting on acid anhydrides;hydrolase activity, acting on acid anhydrides, in phosphorus-containing anhydrides;ion binding;metal ion binding;nucleoside-triphosphatase activity;nucleoti…	cell part;cytoplasm;cytoplasmic part;endopeptidase Clp complex;intracellular membrane-bounded organelle;intracellular non-membrane-bounded organelle;intracellular organelle;intracellular organelle lumen;intracellular organelle part;intracellular part;macromolecular complex;membrane;membrane-bounded organelle;membrane-enclosed lumen;mitochondrial endopeptidase Clp complex;mitochondrial inner membr…	8	8	8	18.2	18.2	18.2	69.223	0	28.906	1650600000	26	1	8	8	8	2	2	1	3	3	4	2	1	2	20.3659	20.1437	21.2919	22.48	22.7987	22.9278	21.5433	20.6234	22.4569
	0.840429	-2.04977	O94875	O94875	Sorbin and SH3 domain-containing protein 2	SORBS2	sp|O94875|SRBS2_HUMAN Sorbin and SH3 domain-containing protein 2 OS=Homo sapiens GN=SORBS2 PE=1 SV=3 XREF(PFAM)=SH3 domain;Variant SH3 domain;Sorbin homologous domain;		actin cytoskeleton organization;actin filament organization;actin filament-based process;biological adhesion;cell adhesion;cell migration;cell motility;cellular component movement;cellular component organization;cellular component organization at cellular level;cellular component organization or biogenesis;cellular component organization or biogenesis at cellular level;cellular process;cytoskelet…	binding;binding, bridging;cation binding;cytoskeletal adaptor activity;cytoskeletal protein binding;ion binding;metal ion binding;protein binding;protein binding, bridging;structural constituent of cytoskeleton;structural constituent of muscle;structural molecule activity	actin cytoskeleton;cell part;contractile fiber part;cytoplasmic part;cytoskeleton;intracellular membrane-bounded organelle;intracellular non-membrane-bounded organelle;intracellular organelle;intracellular part;membrane;membrane-bounded organelle;non-membrane-bounded organelle;nucleus;organelle;organelle part;perinuclear region of cytoplasm;plasma membrane;Z disc	29	29	29	32.9	32.9	32.9	124.11	0	59.842	4238500000	80	1	29	29	29	2	2	1	2	2	5	10	7	15	22.7522	23.1831	20.1009	23.9096	23.4247	23.6798	24.3791	24.832	27.9523
	0.0523104	0.133565	O94906	O94906	Pre-mRNA-processing factor 6	PRPF6	sp|O94906|PRP6_HUMAN Pre-mRNA-processing factor 6 OS=Homo sapiens GN=PRPF6 PE=1 SV=1 XREF(PFAM)=PRP1 splicing factor, N-terminal;Tetratricopeptide repeat;		assembly of spliceosomal tri-snRNP;biological regulation;cellular component assembly;cellular component assembly at cellular level;cellular component organization;cellular component organization at cellular level;cellular component organization or biogenesis;cellular component organization or biogenesis at cellular level;cellular macromolecular complex assembly;cellular macromolecular complex sub…	androgen receptor binding;binding;hormone receptor binding;nuclear hormone receptor binding;nucleic acid binding;protein binding;protein binding transcription factor activity;receptor binding;ribonucleoprotein binding;RNA binding;steroid hormone receptor binding;transcription coactivator activity;transcription cofactor activity;transcription factor binding transcription factor activity	catalytic step 2 spliceosome;cell part;intracellular membrane-bounded organelle;intracellular organelle;intracellular organelle part;intracellular part;macromolecular complex;membrane;membrane-bounded organelle;nuclear body;nuclear part;nuclear speck;nucleoplasm;nucleoplasm part;nucleus;organelle;organelle part;ribonucleoprotein complex;small nuclear ribonucleoprotein complex;spliceosomal complex…	14	14	14	19.2	19.2	19.2	106.92	0	31.559	944110000	35	1	14	14	14	0	1	2	3	3	6	7	2	0	20.3708	21.2541	20.6409	21.6566	22.6489	22.3324	23.5768	21.9436	20.7169
+	1.7901	-4.74718	O94915;Q5TBA9	O94915	Protein furry homolog-like	FRYL	sp|O94915|FRYL_HUMAN Protein furry homolog-like OS=Homo sapiens GN=FRYL PE=1 SV=2 XREF(PFAM)=Cell morphogenesis C-terminal;Cell morphogenesis central region;Cell morphogenesis N-terminal;		biological regulation;biosynthetic process;cellular biosynthetic process;cellular macromolecule biosynthetic process;cellular macromolecule metabolic process;cellular metabolic process;cellular nitrogen compound metabolic process;cellular process;macromolecule biosynthetic process;macromolecule metabolic process;metabolic process;nitrogen compound metabolic process;nucleic acid metabolic process;…			52	52	52	21.1	21.1	21.1	339.59	0	160.61	950570000	83	2	NaN	NaN	NaN	0	0	2	0	0	0	7	2	31	18.4891	20.1904	20.579	19.7266	20.404	20.4117	23.4796	24.0675	27.2366
	0.78751	0.817996	O94964	O94964	Protein SOGA1;N-terminal form;C-terminal 80 kDa form	SOGA1	sp|O94964|SOGA1_HUMAN Protein SOGA1 OS=Homo sapiens GN=SOGA1 PE=1 SV=2 XREF(PFAM)=Protein of unknown function (DUF3166);Domain of unknown function (DUF4482);		biological regulation;cell surface receptor linked signaling pathway;cellular process;cellular response to chemical stimulus;cellular response to endogenous stimulus;cellular response to hormone stimulus;cellular response to insulin stimulus;cellular response to organic substance;cellular response to peptide hormone stimulus;cellular response to stimulus;enzyme linked receptor protein signaling p…		extracellular membrane-bounded organelle;extracellular organelle;extracellular region part;extracellular space;extracellular vesicular exosome;membrane-bounded organelle;membrane-bounded vesicle;organelle;vesicle	11	11	11	11.1	11.1	11.1	159.76	0	34.558	3640200000	42	1	11	11	11	3	5	3	6	6	6	3	2	0	22.5771	23.1652	22.3059	23.1731	23.5076	23.7543	22.9042	23.2864	21.7903
	0.0100219	0.0314306	O95274	O95274	Ly6/PLAUR domain-containing protein 3	LYPD3	sp|O95274|LYPD3_HUMAN Ly6/PLAUR domain-containing protein 3 OS=Homo sapiens GN=LYPD3 PE=1 SV=2 XREF(PFAM)=u-PAR/Ly-6 domain;		biological adhesion;cell adhesion;cell-matrix adhesion;cell-substrate adhesion;cellular process		anchored to membrane;anchored to plasma membrane;cell part;extracellular region part;extracellular space;integral to membrane;intrinsic to membrane;intrinsic to plasma membrane;membrane part;plasma membrane part	2	2	2	9.8	9.8	9.8	35.97	0	17.247	1196300000	24	1	2	2	2	2	2	2	2	2	0	2	2	0	21.4603	22.3787	24.032	21.7331	23.5011	20.4625	21.5443	22.9207	21.1374
	0.456618	0.814606	O95347	O95347	Structural maintenance of chromosomes protein 2	SMC2	sp|O95347|SMC2_HUMAN Structural maintenance of chromosomes protein 2 OS=Homo sapiens GN=SMC2 PE=1 SV=2 XREF(PFAM)=SMC proteins Flexible Hinge Domain;RecF/RecN/SMC N terminal domain;		cell cycle;cell cycle process;cell division;cellular component organization;cellular component organization at cellular level;cellular component organization or biogenesis;cellular component organization or biogenesis at cellular level;cellular macromolecular complex subunit organization;cellular macromolecule metabolic process;cellular metabolic process;cellular nitrogen compound metabolic proce…	adenyl nucleotide binding;adenyl ribonucleotide binding;ATP binding;binding;nucleotide binding;protein binding;protein dimerization activity;protein heterodimerization activity;purine nucleotide binding;purine ribonucleoside triphosphate binding;purine ribonucleotide binding;ribonucleotide binding	cell part;chromosomal part;chromosome;condensed chromosome;condensin complex;cytoplasm;cytoplasmic part;cytosol;extracellular membrane-bounded organelle;extracellular organelle;extracellular region part;extracellular vesicular exosome;intracellular membrane-bounded organelle;intracellular non-membrane-bounded organelle;intracellular organelle;intracellular organelle part;intracellular part;macrom…	30	30	30	30.2	30.2	30.2	135.65	0	86.736	6633500000	86	1	30	30	30	9	15	6	10	5	12	15	12	2	24.0139	24.7978	23.5363	24.5436	24.254	24.6787	24.3902	24.4823	22.1601
	0.445512	-0.348892	O95373	O95373	Importin-7	IPO7	sp|O95373|IPO7_HUMAN Importin-7 OS=Homo sapiens GN=IPO7 PE=1 SV=1 XREF(PFAM)=Cse1;Importin-beta N-terminal domain;		biological regulation;cellular process;cellular response to stimulus;defense response;establishment of localization;establishment of localization in cell;establishment of protein localization;immune response;immune system process;innate immune response;intracellular protein transport;intracellular transport;nuclear import;nuclear transport;nucleocytoplasmic transport;protein import;protein import…	binding;enzyme binding;enzyme regulator activity;GTPase binding;GTPase regulator activity;nucleoside-triphosphatase regulator activity;protein binding;Ran GTPase binding;Ras GTPase binding;small GTPase binding;transporter activity	cell part;cytoplasm;intracellular organelle part;intracellular part;macromolecular complex;membrane;membrane part;nuclear part;nuclear pore;nucleoplasm;organelle part;pore complex;protein complex	26	26	26	31	31	31	119.52	0	158.88	7939400000	158	1	26	26	26	11	13	9	9	9	16	11	13	9	25.2837	24.7386	25.1862	24.5317	25.3893	25.1894	25.2981	25.0651	25.7938
	0.326853	0.892001	O95425	O95425	Supervillin	SVIL	sp|O95425|SVIL_HUMAN Supervillin OS=Homo sapiens GN=SVIL PE=1 SV=2 XREF(PFAM)=Gelsolin repeat;Villin headpiece domain;		anatomical structure development;biological regulation;cellular component organization;cellular component organization at cellular level;cellular component organization or biogenesis;cellular component organization or biogenesis at cellular level;cellular process;cytoskeleton organization;developmental process;muscle tissue development;organelle organization;positive regulation of biological proc…	actin binding;actin filament binding;binding;cytoskeletal protein binding;protein binding	actin cytoskeleton;adherens junction;anchoring junction;cell division site part;cell junction;cell part;cell projection;cell-substrate adherens junction;cell-substrate junction;cleavage furrow;contractile fiber part;costamere;cytoplasm;cytoplasmic part;cytoskeletal part;cytoskeleton;focal adhesion;intracellular membrane-bounded organelle;intracellular non-membrane-bounded organelle;intracellular …	53	53	53	28.7	28.7	28.7	247.74	0	323.31	17624000000	253	1	53	53	53	22	30	19	21	17	29	30	27	4	26.1485	26.6676	26.4956	25.8085	26.3873	26.5846	26.3691	26.5597	23.1757
	0.256221	0.259729	O95573	O95573	Long-chain-fatty-acid--CoA ligase 3	ACSL3	sp|O95573|ACSL3_HUMAN Long-chain-fatty-acid--CoA ligase 3 OS=Homo sapiens GN=ACSL3 PE=1 SV=3 XREF(PFAM)=AMP-binding enzyme;		acyl-CoA biosynthetic process;acyl-CoA metabolic process;acylglycerol biosynthetic process;acylglycerol metabolic process;anatomical structure development;biological regulation;biosynthetic process;brain development;carboxylic acid biosynthetic process;carboxylic acid metabolic process;cellular biosynthetic process;cellular component assembly;cellular component organization;cellular component org…	adenyl nucleotide binding;adenyl ribonucleotide binding;ATP binding;binding;catalytic activity;enzyme binding;fatty acid ligase activity;kinase binding;ligase activity;ligase activity, forming carbon-sulfur bonds;long-chain fatty acid-CoA ligase activity;nucleotide binding;protein binding;protein domain specific binding;protein kinase binding;purine nucleotide binding;purine ribonucleoside tripho…	cell part;cytoplasmic part;endoplasmic reticulum;endoplasmic reticulum membrane;endoplasmic reticulum part;Golgi apparatus;integral to membrane;intracellular membrane-bounded organelle;intracellular organelle;intracellular organelle part;intracellular part;intrinsic to membrane;lipid particle;membrane;membrane part;membrane-bounded organelle;microbody;microbody membrane;microbody part;mitochondri…	14	14	12	28.2	28.2	23.3	80.419	0	97.906	3649300000	66	1	14	14	12	7	8	4	5	7	11	7	6	4	23.4298	23.6499	23.2153	23.3301	23.8518	24.3698	23.0543	23.8919	23.8262
	0.767538	-0.642248	O95613	O95613	Pericentrin	PCNT	sp|O95613|PCNT_HUMAN Pericentrin OS=Homo sapiens GN=PCNT PE=1 SV=4 XREF(PFAM)=Pericentrin-AKAP-450 domain of centrosomal targeting protein;		anatomical structure development;anatomical structure formation involved in morphogenesis;anatomical structure morphogenesis;appendage morphogenesis;biological regulation;brain morphogenesis;cell cycle;cell cycle process;cell migration;cell motility;cell projection assembly;cell projection organization;cell proliferation;cellular component assembly;cellular component assembly at cellular level;ce…		cell part;cell projection;centriolar satellite;centriole;centrosome;cilium;cytoplasm;cytoplasmic part;cytoskeletal part;cytosol;extracellular region part;intercellular bridge;intracellular non-membrane-bounded organelle;intracellular organelle;intracellular organelle part;intracellular part;macromolecular complex;membrane;microtubule;microtubule organizing center;microtubule organizing center par…	14	14	14	4.8	4.8	4.8	378.03	0	20.134	486740000	25	1	14	14	14	4	5	0	4	3	7	4	2	0	20.8387	20.8561	20.4173	21.2119	21.2447	21.3774	22.1525	21.174	22.4342
+	2.5657	-4.77789	O95685	O95685	Protein phosphatase 1 regulatory subunit 3D	PPP1R3D	sp|O95685|PPR3D_HUMAN Protein phosphatase 1 regulatory subunit 3D OS=Homo sapiens GN=PPP1R3D PE=1 SV=1 XREF(PFAM)=Carbohydrate/starch-binding module (family 21);		biological regulation;carbohydrate metabolic process;cellular carbohydrate metabolic process;cellular glucan metabolic process;cellular macromolecule metabolic process;cellular metabolic process;cellular polysaccharide metabolic process;cellular process;energy derivation by oxidation of organic compounds;energy reserve metabolic process;generation of precursor metabolites and energy;glucan metabo…	catalytic activity;hydrolase activity;hydrolase activity, acting on ester bonds;phosphatase activity;phosphoprotein phosphatase activity;phosphoric ester hydrolase activity;protein serine/threonine phosphatase activity	cell part;cytoplasmic part;glycogen granule;intracellular membrane-bounded organelle;intracellular organelle;intracellular part;membrane-bounded organelle;organelle	10	10	10	34.4	34.4	34.4	32.559	0	20.198	1023800000	28	1	10	10	10	0	0	0	1	0	0	7	6	4	21.0077	20.7573	21.3727	20.7849	20.1798	19.1778	24.1883	24.366	25.9219
	0.0479838	0.110996	O95714;Q9BVR0	O95714	E3 ubiquitin-protein ligase HERC2	HERC2	sp|O95714|HERC2_HUMAN E3 ubiquitin-protein ligase HERC2 OS=Homo sapiens GN=HERC2 PE=1 SV=2 XREF(PFAM)=Anaphase-promoting complex, subunit 10 (APC10);Mouse development and cellular proliferation protein Cullin-7;Cytochrome b5-like Heme/Steroid binding domai		biological regulation;cellular macromolecule metabolic process;cellular metabolic process;cellular nitrogen compound metabolic process;cellular process;cellular protein metabolic process;cellular response to stimulus;cellular response to stress;DNA metabolic process;DNA repair;establishment of localization;establishment of localization in cell;establishment of protein localization;gamete generati…	acid-amino acid ligase activity;binding;catalytic activity;cation binding;enzyme binding;enzyme regulator activity;GTPase regulator activity;guanyl-nucleotide exchange factor activity;heme binding;ion binding;iron ion binding;ligase activity;ligase activity, forming carbon-nitrogen bonds;metal ion binding;nucleoside-triphosphatase regulator activity;protein binding;small conjugating protein bindi…	cell part;centriole;cytoplasm;cytoplasmic part;cytoskeletal part;intracellular membrane-bounded organelle;intracellular non-membrane-bounded organelle;intracellular organelle;intracellular organelle part;intracellular part;membrane;membrane-bounded organelle;microtubule organizing center part;mitochondrial inner membrane;mitochondrial membrane;mitochondrial part;non-membrane-bounded organelle;nuc…	17	17	17	5.2	5.2	5.2	527.22	0	47.394	1269100000	49	2	NaN	NaN	NaN	3	3	3	7	5	10	10	5	0	22.3127	23.0131	21.3397	22.495	21.8621	22.4417	23.4369	22.2422	20.7868
	0.0508372	-0.135831	O95782	O95782	AP-2 complex subunit alpha-1	AP2A1	sp|O95782|AP2A1_HUMAN AP-2 complex subunit alpha-1 OS=Homo sapiens GN=AP2A1 PE=1 SV=3 XREF(PFAM)=Adaptin N terminal region;Alpha adaptin AP2, C-terminal domain;Adaptin C-terminal domain;		antigen processing and presentation;antigen processing and presentation of exogenous antigen;antigen processing and presentation of exogenous peptide antigen;antigen processing and presentation of exogenous peptide antigen via MHC class II;antigen processing and presentation of peptide antigen;antigen processing and presentation of peptide antigen via MHC class II;antigen processing and presentat…	binding;enzyme binding;kinase binding;protein binding;protein kinase binding;protein transporter activity;substrate-specific transporter activity;transporter activity	AP-2 adaptor complex;apical plasma membrane;AP-type membrane coat adaptor complex;basolateral plasma membrane;cell part;clathrin adaptor complex;clathrin coat;clathrin coat of trans-Golgi network vesicle;clathrin coated vesicle membrane;clathrin vesicle coat;clathrin-coated endocytic vesicle membrane;coated vesicle membrane;cytoplasmic part;cytoplasmic vesicle membrane;cytoplasmic vesicle part;cy…	5	5	3	6.1	6.1	3.3	107.54	0	17.241	733320000	35	1	5	5	3	1	2	2	2	2	2	2	2	2	20.1355	21.1333	21.2628	21.9999	22.0189	21.4481	20.5698	21.6636	23.641
	0.906168	2.1096	O95816	O95816	BAG family molecular chaperone regulator 2	BAG2	sp|O95816|BAG2_HUMAN BAG family molecular chaperone regulator 2 OS=Homo sapiens GN=BAG2 PE=1 SV=1		cellular macromolecule metabolic process;cellular metabolic process;cellular process;cellular protein metabolic process;cellular response to heat;cellular response to stimulus;cellular response to stress;macromolecule metabolic process;metabolic process;primary metabolic process;protein folding;protein metabolic process;response to abiotic stimulus;response to heat;response to stimulus;response t…	binding;identical protein binding;protein binding	cell part;cytoplasmic part;cytosol;intracellular part	7	7	7	38.4	38.4	38.4	23.772	0	57.054	2313000000	45	1	7	7	7	4	2	4	4	3	4	3	1	1	23.6913	22.5116	24.2206	24.372	23.6965	23.9933	22.9217	19.7747	23.0366
	0.893715	0.443939	O95819;Q9UKE5	O95819	Mitogen-activated protein kinase kinase kinase kinase 4	MAP4K4	sp|O95819|M4K4_HUMAN Mitogen-activated protein kinase kinase kinase kinase 4 OS=Homo sapiens GN=MAP4K4 PE=1 SV=2 XREF(PFAM)=CNH domain;Protein kinase domain (_KINASE_-PROTEIN);		activation of protein kinase activity;anatomical structure morphogenesis;biological regulation;cell part morphogenesis;cell projection morphogenesis;cell projection organization;cellular component morphogenesis;cellular component organization;cellular component organization at cellular level;cellular component organization or biogenesis;cellular component organization or biogenesis at cellular le…	adenyl nucleotide binding;adenyl ribonucleotide binding;ATP binding;binding;catalytic activity;creatine kinase activity;kinase activity;nucleotide binding;phosphotransferase activity, alcohol group as acceptor;phosphotransferase activity, nitrogenous group as acceptor;protein kinase activity;protein serine/threonine kinase activity;purine nucleotide binding;purine ribonucleoside triphosphate bind…	cell part;cytoplasm;intracellular part	12	12	8	12.8	12.8	10.1	142.1	0	150.47	1654600000	70	2	NaN	NaN	NaN	0	3	2	6	7	7	5	4	0	20.8957	22.2472	21.4212	22.4919	22.5376	22.8759	22.4088	22.3677	21.7971
	0.0828085	-0.132775	O96008	O96008	Mitochondrial import receptor subunit TOM40 homolog	TOMM40	sp|O96008|TOM40_HUMAN Mitochondrial import receptor subunit TOM40 homolog OS=Homo sapiens GN=TOMM40 PE=1 SV=1 XREF(PFAM)=Eukaryotic porin;		cellular macromolecule metabolic process;cellular metabolic process;cellular process;cellular protein metabolic process;establishment of localization;establishment of localization in cell;establishment of protein localization;establishment of protein localization in mitochondrion;establishment of protein localization to organelle;intracellular protein transport;intracellular transport;ion transpo…	channel activity;macromolecule transmembrane transporter activity;passive transmembrane transporter activity;porin activity;protein transmembrane transporter activity;protein transporter activity;substrate-specific transmembrane transporter activity;substrate-specific transporter activity;transmembrane transporter activity;transporter activity;wide pore channel activity	cell part;cytoplasm;cytoplasmic part;extracellular membrane-bounded organelle;extracellular organelle;extracellular region part;extracellular vesicular exosome;integral to membrane;integral to mitochondrial membrane;integral to mitochondrial outer membrane;integral to organelle membrane;intracellular membrane-bounded organelle;intracellular organelle;intracellular organelle part;intracellular par…	5	5	5	29.1	29.1	29.1	37.893	0	111.28	1257300000	51	1	5	5	5	0	0	3	4	3	5	1	2	1	20.612	21.232	22.3064	22.7684	21.6452	22.7512	21.7793	22.5202	23.2636
+	2.47494	-4.365	O96013;Q9NQU5;Q9P286	O96013	Serine/threonine-protein kinase PAK 4	PAK4	sp|O96013|PAK4_HUMAN Serine/threonine-protein kinase PAK 4 OS=Homo sapiens GN=PAK4 PE=1 SV=1 XREF(PFAM)=P21-Rho-binding domain;Protein kinase domain (_KINASE_-PROTEIN);		actin cytoskeleton organization;actin filament-based process;activation of protein kinase activity;apoptosis;biological regulation;cell cycle;cell death;cell growth;cell migration;cell motility;cell proliferation;cellular component movement;cellular component organization;cellular component organization at cellular level;cellular component organization or biogenesis;cellular component organizatio…	adenyl nucleotide binding;adenyl ribonucleotide binding;ATP binding;binding;catalytic activity;enzyme binding;GTPase binding;kinase activity;nucleotide binding;phosphotransferase activity, alcohol group as acceptor;protein binding;protein kinase activity;protein serine/threonine kinase activity;purine nucleotide binding;purine ribonucleoside triphosphate binding;purine ribonucleotide binding;Rac …	adherens junction;anchoring junction;cell junction;cell part;cell-substrate adherens junction;cell-substrate junction;cytoplasmic part;focal adhesion;Golgi apparatus;intracellular membrane-bounded organelle;intracellular organelle;intracellular part;membrane-bounded organelle;organelle	33	33	33	54.8	54.8	54.8	64.071	0	203.87	11294000000	165	3	NaN	NaN	NaN	2	2	2	5	6	2	24	18	12	20.4735	21.2488	22.6305	23.5743	23.5205	21.4647	27.0916	27.3636	27.1992
	1.06738	0.553509	P00403	P00403	Cytochrome c oxidase subunit 2	MT-CO2	sp|P00403|COX2_HUMAN Cytochrome c oxidase subunit 2 OS=Homo sapiens GN=MT-CO2 PE=1 SV=1 XREF(PFAM)=Cytochrome C oxidase subunit II, periplasmic domain;Cytochrome C oxidase subunit II, transmembrane domain;		biosynthetic process;cellular biosynthetic process;cellular macromolecule metabolic process;cellular metabolic process;cellular nitrogen compound metabolic process;cellular process;electron transport chain;gene expression;generation of precursor metabolites and energy;macromolecule metabolic process;metabolic process;mitochondrial electron transport, cytochrome c to oxygen;nitrogen compound metab…	binding;catalytic activity;cation binding;cation transmembrane transporter activity;copper ion binding;cytochrome-c oxidase activity;heme-copper terminal oxidase activity;hydrogen ion transmembrane transporter activity;inorganic cation transmembrane transporter activity;ion binding;ion transmembrane transporter activity;metal ion binding;monovalent inorganic cation transmembrane transporter activ…	cell part;cytoplasmic part;extracellular membrane-bounded organelle;extracellular organelle;extracellular region part;extracellular vesicular exosome;integral to membrane;intracellular membrane-bounded organelle;intracellular organelle;intracellular organelle part;intracellular part;intrinsic to membrane;macromolecular complex;membrane;membrane part;membrane-bounded organelle;membrane-bounded ves…	4	4	4	23.3	23.3	23.3	25.565	0	17.136	1235400000	17	1	4	4	4	1	1	4	2	3	3	2	3	1	20.2606	19.7934	22.8119	22.4958	22.5798	22.6855	22.094	22.4113	21.5954
	0.741465	-0.462289	P02545	P02545	Prelamin-A/C;Lamin-A/C	LMNA	sp|P02545|LMNA_HUMAN Prelamin-A/C OS=Homo sapiens GN=LMNA PE=1 SV=1 XREF(PFAM)=Intermediate filament protein;Lamin Tail Domain;		anatomical structure development;apoptosis;biological regulation;cardiac cell development;cardiac muscle cell development;cell cycle;cell cycle process;cell death;cell development;cellular component disassembly;cellular component disassembly at cellular level;cellular component disassembly involved in apoptosis;cellular component organization;cellular component organization at cellular level;cell…	structural molecule activity	cell part;cytoplasm;cytoplasmic part;cytoskeletal part;cytosol;envelope;intermediate filament;intracellular membrane-bounded organelle;intracellular organelle;intracellular organelle part;intracellular part;lamin filament;macromolecular complex;membrane;membrane-bounded organelle;nuclear body;nuclear envelope;nuclear lamina;nuclear membrane;nuclear part;nuclear speck;nucleoplasm;nucleoplasm part;…	106	106	104	90.2	90.2	90.2	74.139	0	323.31	330660000000	1162	1	106	106	104	64	80	58	51	57	67	90	66	31	30.8387	30.8635	30.7339	29.6294	29.9491	30.4061	30.7865	30.4007	30.1842
	0.24093	0.748685	P04003	P04003	C4b-binding protein alpha chain	C4BPA	sp|P04003|C4BPA_HUMAN C4b-binding protein alpha chain OS=Homo sapiens GN=C4BPA PE=1 SV=2 XREF(PFAM)=Sushi repeat (SCR repeat);		activation of immune response;biological regulation;complement activation;complement activation, classical pathway;defense response;humoral immune response;immune effector process;immune response;immune system process;innate immune response;macromolecule metabolic process;metabolic process;negative regulation of biological process;negative regulation of complement activation;negative regulation o…		blood microparticle;cell part;extracellular region;extracellular region part;extracellular space;membrane;other organism cell;other organism part;plasma membrane	12	12	12	19.9	19.9	19.9	67.033	0	107.68	10322000000	75	1	12	12	12	7	9	9	4	6	8	5	9	2	25.6279	25.9424	26.4468	24.9254	25.2953	24.9967	25.1425	25.9051	21.9237
	1.0949	-2.80468	P04049	P04049	RAF proto-oncogene serine/threonine-protein kinase	RAF1	sp|P04049|RAF1_HUMAN RAF proto-oncogene serine/threonine-protein kinase OS=Homo sapiens GN=RAF1 PE=1 SV=1 XREF(PFAM)=Phorbol esters/diacylglycerol binding domain (C1 domain);Protein tyrosine kinase (_KINASE_-PROTEIN);Raf-like Ras-binding domain;		activation of adenylate cyclase activity;activation of immune response;activation of innate immune response;activation of MAPKK activity;activation of protein kinase activity;anatomical structure development;apoptosis;axon guidance;biological regulation;blood coagulation;cell activation;cell communication;cell death;cell proliferation;cell surface receptor linked signaling pathway;cell-cell signa…	adenyl nucleotide binding;adenyl ribonucleotide binding;ATP binding;binding;catalytic activity;cation binding;identical protein binding;ion binding;kinase activity;MAP kinase kinase kinase activity;metal ion binding;molecular transducer activity;nucleotide binding;phosphotransferase activity, alcohol group as acceptor;protein binding;protein kinase activity;protein serine/threonine kinase activit…	cell part;cell projection;cytoplasm;cytoplasmic part;cytosol;Golgi apparatus;intracellular membrane-bounded organelle;intracellular organelle;intracellular organelle part;intracellular part;membrane;membrane-bounded organelle;mitochondrial membrane;mitochondrial outer membrane;mitochondrial part;nucleus;organelle;organelle membrane;organelle outer membrane;organelle part;outer membrane;plasma mem…	17	10	10	31.5	23.5	23.5	73.051	0	37.571	1031000000	54	1	17	10	10	1	1	0	3	6	6	11	8	8	20.542	20.9773	20.9803	22.3069	23.3758	19.8565	23.8942	24.213	25.8461
	0.363776	0.424582	P04350	P04350	Tubulin beta-4A chain	TUBB4A	sp|P04350|TBB4A_HUMAN Tubulin beta-4A chain OS=Homo sapiens GN=TUBB4A PE=1 SV=2 XREF(PFAM)=Tubulin/FtsZ family, GTPase domain;Tubulin C-terminal domain;		cell cycle;cell cycle process;cellular component assembly;cellular component assembly at cellular level;cellular component organization;cellular component organization at cellular level;cellular component organization or biogenesis;cellular component organization or biogenesis at cellular level;cellular macromolecular complex assembly;cellular macromolecular complex subunit organization;cellular …	binding;catalytic activity;GTP binding;GTPase activity;guanyl nucleotide binding;guanyl ribonucleotide binding;hydrolase activity;hydrolase activity, acting on acid anhydrides;hydrolase activity, acting on acid anhydrides, in phosphorus-containing anhydrides;nucleoside-triphosphatase activity;nucleotide binding;purine nucleotide binding;purine ribonucleoside triphosphate binding;purine ribonucleo…	axon part;cell body;cell part;cell projection;cell projection part;cilium;cytoplasmic part;cytoskeletal part;cytosol;extracellular membrane-bounded organelle;extracellular organelle;extracellular region part;extracellular vesicular exosome;internode region of axon;intracellular membrane-bounded organelle;intracellular organelle;intracellular organelle part;intracellular part;macromolecular comple…	32	4	2	61	8.3	4.1	49.585	0	131.6	1281100000	49	1	32	4	2	25	25	20	24	24	21	25	22	15	23.6944	23.0761	22.6843	22.9424	22.4875	21.5147	21.6404	21.6498	22.3806
	1.14276	-4.24464	P04406	P04406	Glyceraldehyde-3-phosphate dehydrogenase	GAPDH	sp|P04406|G3P_HUMAN Glyceraldehyde-3-phosphate dehydrogenase OS=Homo sapiens GN=GAPDH PE=1 SV=3 XREF(PFAM)=Glyceraldehyde 3-phosphate dehydrogenase, C-terminal domain;Glyceraldehyde 3-phosphate dehydrogenase, NAD binding domain;		alcohol biosynthetic process;alcohol metabolic process;apoptosis;biological regulation;biosynthetic process;carbohydrate biosynthetic process;carbohydrate metabolic process;cell death;cellular biosynthetic process;cellular carbohydrate biosynthetic process;cellular carbohydrate metabolic process;cellular component organization;cellular component organization at cellular level;cellular component o…	binding;catalytic activity;coenzyme binding;cofactor binding;cytoskeletal protein binding;glyceraldehyde-3-phosphate dehydrogenase (NAD+) (phosphorylating) activity;identical protein binding;microtubule binding;NAD binding;NADP binding;nucleotide binding;oxidoreductase activity;oxidoreductase activity, acting on the aldehyde or oxo group of donors;oxidoreductase activity, acting on the aldehyde o…	cell part;cytoplasm;cytoplasmic part;cytoskeleton;cytosol;extracellular membrane-bounded organelle;extracellular organelle;extracellular region part;extracellular vesicular exosome;intracellular membrane-bounded organelle;intracellular non-membrane-bounded organelle;intracellular organelle;intracellular organelle part;intracellular part;lipid particle;macromolecular complex;membrane;membrane-boun…	18	18	18	68.4	68.4	68.4	36.053	0	67.987	3098100000	71	1	18	18	18	6	5	8	2	2	2	5	3	13	24.9188	24.508	25.4867	20.3174	22.2847	20.3864	24.3101	23.0121	28.4002
	0.445038	-0.145547	P04792	P04792	Heat shock protein beta-1	HSPB1	sp|P04792|HSPB1_HUMAN Heat shock protein beta-1 OS=Homo sapiens GN=HSPB1 PE=1 SV=2 XREF(PFAM)=Hsp20/alpha crystallin family;		anatomical structure homeostasis;biological adhesion;biological regulation;cell adhesion;cell surface receptor linked signaling pathway;cell-cell adhesion;cellular component movement;cellular process;cellular response to chemical stimulus;cellular response to growth factor stimulus;cellular response to organic substance;cellular response to stimulus;cellular response to vascular endothelial growt…	binding;enzyme binding;enzyme inhibitor activity;enzyme regulator activity;identical protein binding;kinase binding;kinase inhibitor activity;kinase regulator activity;protein binding;protein kinase binding;protein kinase C binding;protein kinase C inhibitor activity;protein kinase inhibitor activity;protein kinase regulator activity;protein serine/threonine kinase inhibitor activity;small conjug…	adherens junction;anchoring junction;cell junction;cell part;cell-substrate adherens junction;cell-substrate junction;contractile fiber part;cytoplasm;cytoplasmic part;cytoskeletal part;cytoskeleton;cytosol;extracellular membrane-bounded organelle;extracellular organelle;extracellular region part;extracellular space;extracellular vesicular exosome;focal adhesion;intracellular membrane-bounded org…	20	20	20	81.5	81.5	81.5	22.782	0	323.31	62648000000	214	1	20	20	20	13	12	12	12	13	12	16	11	10	28.0936	27.6749	28.0126	28.2602	28.0683	28.1183	28.0893	28.5304	28.2638
	1.54356	1.00182	P04843	P04843	Dolichyl-diphosphooligosaccharide--protein glycosyltransferase subunit 1	RPN1	sp|P04843|RPN1_HUMAN Dolichyl-diphosphooligosaccharide--protein glycosyltransferase subunit 1 OS=Homo sapiens GN=RPN1 PE=1 SV=1 XREF(PFAM)=Ribophorin I;		biosynthetic process;carbohydrate metabolic process;cellular biosynthetic process;cellular carbohydrate metabolic process;cellular macromolecule biosynthetic process;cellular macromolecule metabolic process;cellular metabolic process;cellular process;cellular protein metabolic process;cotranslational protein targeting to membrane;establishment of localization;establishment of localization in cell…	catalytic activity;dolichyl-diphosphooligosaccharide-protein glycotransferase activity;oligosaccharyl transferase activity;transferase activity;transferase activity, transferring glycosyl groups;transferase activity, transferring hexosyl groups	cell part;cytoplasmic membrane-bounded vesicle;cytoplasmic part;cytoplasmic vesicle;endoplasmic reticulum;endoplasmic reticulum membrane;endoplasmic reticulum part;integral to membrane;intracellular membrane-bounded organelle;intracellular organelle;intracellular organelle part;intracellular part;intrinsic to membrane;macromolecular complex;melanosome;membrane;membrane part;membrane-bounded organ…	36	36	36	63.6	63.6	63.6	68.569	0	323.31	35813000000	351	1	36	36	36	21	28	10	25	26	27	27	25	9	26.8056	27.3592	25.8363	27.6096	27.9626	27.5712	26.3057	27.2288	26.6034
	1.29624	2.41945	P04844	P04844	Dolichyl-diphosphooligosaccharide--protein glycosyltransferase subunit 2	RPN2	sp|P04844|RPN2_HUMAN Dolichyl-diphosphooligosaccharide--protein glycosyltransferase subunit 2 OS=Homo sapiens GN=RPN2 PE=1 SV=3 XREF(PFAM)=Oligosaccharyltransferase subunit Ribophorin II;		aging;biosynthetic process;carbohydrate metabolic process;cellular biosynthetic process;cellular carbohydrate metabolic process;cellular macromolecule biosynthetic process;cellular macromolecule metabolic process;cellular metabolic process;cellular process;cellular protein metabolic process;cotranslational protein targeting to membrane;developmental process;establishment of localization;establish…	binding;catalytic activity;ribonucleoprotein binding;ribosome binding;transferase activity;transferase activity, transferring glycosyl groups	autophagic vacuole membrane;cell part;cytoplasmic part;endoplasmic reticulum;endoplasmic reticulum membrane;endoplasmic reticulum part;integral to membrane;intracellular membrane-bounded organelle;intracellular organelle;intracellular organelle part;intracellular part;intrinsic to membrane;macromolecular complex;membrane;membrane part;membrane-bounded organelle;nucleus;oligosaccharyltransferase c…	15	15	15	42.2	42.2	42.2	69.283	0	240.65	7438200000	110	1	15	15	15	8	9	9	12	11	12	5	10	2	24.6439	24.8557	25.0644	25.3704	25.7748	25.2064	23.0373	24.5147	21.5413
	0.344677	0.491537	P05023;P13637;P50993;P20648;Q13733;P54707	P05023	Sodium/potassium-transporting ATPase subunit alpha-1	ATP1A1	sp|P05023|AT1A1_HUMAN Sodium/potassium-transporting ATPase subunit alpha-1 OS=Homo sapiens GN=ATP1A1 PE=1 SV=1 XREF(PFAM)=Cation transporting ATPase, C-terminus;Cation transporter/ATPase, N-terminus;E1-E2 ATPase;		biological regulation;cardiac muscle contraction;cation homeostasis;cation transport;cellular cation homeostasis;cellular chemical homeostasis;cellular homeostasis;cellular ion homeostasis;cellular metal ion homeostasis;cellular monovalent inorganic cation homeostasis;cellular potassium ion homeostasis;cellular potassium ion transport;cellular process;cellular response to abiotic stimulus;cellula…	active transmembrane transporter activity;adenyl nucleotide binding;adenyl ribonucleotide binding;ADP binding;alkali metal ion binding;ATP binding;ATPase activity;ATPase activity, coupled;ATPase activity, coupled to movement of substances;ATPase activity, coupled to transmembrane movement of ions;ATPase activity, coupled to transmembrane movement of ions, phosphorylative mechanism;ATPase activity…	apical plasma membrane;basolateral plasma membrane;caveola;cell part;cytoplasmic membrane-bounded vesicle;cytoplasmic part;cytoplasmic vesicle;endoplasmic reticulum;endosome;extracellular membrane-bounded organelle;extracellular organelle;extracellular region part;extracellular vesicular exosome;Golgi apparatus;integral to membrane;intracellular membrane-bounded organelle;intracellular organelle;…	14	14	14	16.7	16.7	16.7	112.89	0	170.08	4438200000	53	6	NaN	NaN	NaN	3	4	5	7	2	11	3	2	5	22.9606	23.1539	23.457	24.2872	22.7596	23.87	22.9209	22.64	23.8813
	0.345979	0.467749	P05141;Q9H0C2	P05141	ADP/ATP translocase 2;ADP/ATP translocase 2, N-terminally processed	SLC25A5	sp|P05141|ADT2_HUMAN ADP/ATP translocase 2 OS=Homo sapiens GN=SLC25A5 PE=1 SV=7 XREF(PFAM)=Mitochondrial carrier protein;		adenine transport;biological regulation;cellular metabolic process;cellular process;chromosome segregation;energy derivation by oxidation of organic compounds;energy reserve metabolic process;establishment of localization;generation of precursor metabolites and energy;metabolic process;nitrogen compound transport;nucleobase transport;nucleobase-containing compound transport;oxidation-reduction pr…	adenine transmembrane transporter activity;binding;enzyme binding;nucleobase transmembrane transporter activity;nucleobase-containing compound transmembrane transporter activity;protein binding;purine base transmembrane transporter activity;substrate-specific transmembrane transporter activity;substrate-specific transporter activity;transmembrane transporter activity;transporter activity;ubiquiti…	cell part;cytoplasmic part;cytoskeletal part;extracellular membrane-bounded organelle;extracellular organelle;extracellular region part;extracellular vesicular exosome;integral to membrane;integral to plasma membrane;intracellular membrane-bounded organelle;intracellular non-membrane-bounded organelle;intracellular organelle;intracellular organelle part;intracellular part;intrinsic to membrane;in…	17	17	6	48.3	48.3	24.5	32.852	0	180.59	27270000000	128	2	NaN	NaN	NaN	9	8	14	13	10	15	11	10	5	25.8333	25.0509	27.4995	27.1347	26.0238	27.3753	25.6793	26.4859	26.9653
	0.350369	1.03251	P05187;P10696;P09923	P05187;P10696	Alkaline phosphatase, placental type;Alkaline phosphatase, placental-like	ALPP;ALPPL2	sp|P05187|PPB1_HUMAN Alkaline phosphatase, placental type OS=Homo sapiens GN=ALPP PE=1 SV=2 XREF(PFAM)=Alkaline phosphatase;;sp|P10696|PPBN_HUMAN Alkaline phosphatase, placental-like OS=Homo sapiens GN=ALPPL2 PE=2 SV=4 XREF(PFAM)=Alkaline phosphatase;		cellular metabolic process;cellular process;dephosphorylation;metabolic process;phosphate-containing compound metabolic process;phosphorus metabolic process	alkaline phosphatase activity;binding;catalytic activity;cation binding;hydrolase activity;hydrolase activity, acting on ester bonds;ion binding;magnesium ion binding;metal ion binding;phosphatase activity;phosphoric ester hydrolase activity;transition metal ion binding;zinc ion binding	anchored to membrane;cell part;cell surface;integral to membrane;intrinsic to membrane;membrane;membrane part;plasma membrane	20	20	20	49.3	49.3	49.3	57.953	0	323.31	13231000000	149	3	NaN	NaN	NaN	11	13	14	11	14	6	12	14	1	25.4582	26.6431	27.3164	25.9307	26.3534	24.2139	25.1726	25.7976	22.4303
	0.102563	-0.457837	P05198	P05198	Eukaryotic translation initiation factor 2 subunit 1	EIF2S1	sp|P05198|IF2A_HUMAN Eukaryotic translation initiation factor 2 subunit 1 OS=Homo sapiens GN=EIF2S1 PE=1 SV=3 XREF(PFAM)=Eukaryotic translation initiation factor 2 alpha subunit;S1 RNA binding domain;		biological regulation;biosynthetic process;cellular biosynthetic process;cellular macromolecule biosynthetic process;cellular macromolecule metabolic process;cellular metabolic process;cellular process;cellular protein metabolic process;cellular response to chemical stimulus;cellular response to organic substance;cellular response to stimulus;cellular response to stress;cellular response to topol…	binding;nucleic acid binding;ribonucleoprotein binding;ribosome binding;RNA binding;translation factor activity, nucleic acid binding;translation initiation factor activity	cell part;cytoplasmic part;cytosol;eukaryotic 48S preinitiation complex;eukaryotic translation initiation factor 2 complex;extracellular membrane-bounded organelle;extracellular organelle;extracellular region part;extracellular vesicular exosome;intracellular membrane-bounded organelle;intracellular non-membrane-bounded organelle;intracellular organelle;intracellular part;macromolecular complex;m…	10	10	10	36.8	36.8	36.8	36.112	0	125.53	4034200000	46	1	10	10	10	2	3	1	6	2	4	2	3	5	23.9572	23.2132	20.8115	25.575	20.4223	24.6563	23.5922	24.4359	23.999
	0.887813	-1.61515	P05204	P05204	Non-histone chromosomal protein HMG-17	HMGN2	sp|P05204|HMGN2_HUMAN Non-histone chromosomal protein HMG-17 OS=Homo sapiens GN=HMGN2 PE=1 SV=3 XREF(PFAM)=HMG14 and HMG17;			binding;DNA binding;nucleic acid binding	cell part;chromatin;chromosomal part;cytoplasm;intracellular membrane-bounded organelle;intracellular organelle;intracellular organelle part;intracellular part;membrane-bounded organelle;nucleus;organelle;organelle part	4	4	3	45.6	45.6	41.1	9.3926	0	9.5268	612700000	12	1	4	4	3	3	2	3	2	2	2	3	2	0	20.7238	21.0303	20.9241	19.9928	21.3987	21.8906	23.7294	21.5622	22.8359
	1.41891	0.955603	P05387	P05387	60S acidic ribosomal protein P2	RPLP2	sp|P05387|RLA2_HUMAN 60S acidic ribosomal protein P2 OS=Homo sapiens GN=RPLP2 PE=1 SV=1		biosynthetic process;catabolic process;cellular biosynthetic process;cellular catabolic process;cellular component disassembly;cellular component disassembly at cellular level;cellular component organization;cellular component organization at cellular level;cellular component organization or biogenesis;cellular component organization or biogenesis at cellular level;cellular macromolecular complex…	binding;nucleic acid binding;RNA binding;structural constituent of ribosome;structural molecule activity	adherens junction;anchoring junction;cell junction;cell part;cell-substrate adherens junction;cell-substrate junction;cytoplasmic part;cytosol;cytosolic large ribosomal subunit;extracellular membrane-bounded organelle;extracellular organelle;extracellular region part;extracellular vesicular exosome;focal adhesion;intracellular organelle part;intracellular part;large ribosomal subunit;macromolecul…	12	12	11	97.4	97.4	82.6	11.665	0	323.31	36224000000	198	1	12	12	11	10	8	4	10	9	9	11	8	5	27.4101	27.0866	26.3605	27.1722	26.9797	27.9	26.1534	26.391	26.6406
	0.883644	1.01182	P05388;Q8NHW5	P05388;Q8NHW5	60S acidic ribosomal protein P0;60S acidic ribosomal protein P0-like	RPLP0;RPLP0P6	sp|P05388|RLA0_HUMAN 60S acidic ribosomal protein P0 OS=Homo sapiens GN=RPLP0 PE=1 SV=1 XREF(PFAM)=Ribosomal protein L10;;sp|Q8NHW5|RLA0L_HUMAN 60S acidic ribosomal protein P0-like OS=Homo sapiens GN=RPLP0P6 PE=5 SV=1 XREF(PFAM)=Ribosomal protein L10;		biosynthetic process;catabolic process;cellular biosynthetic process;cellular catabolic process;cellular component biogenesis;cellular component biogenesis at cellular level;cellular component disassembly;cellular component disassembly at cellular level;cellular component organization;cellular component organization at cellular level;cellular component organization or biogenesis;cellular componen…	binding;nucleic acid binding;RNA binding;structural constituent of ribosome;structural molecule activity	adherens junction;anchoring junction;cell junction;cell part;cell-substrate adherens junction;cell-substrate junction;cytoplasm;cytoplasmic part;cytosol;cytosolic large ribosomal subunit;extracellular membrane-bounded organelle;extracellular organelle;extracellular region part;extracellular vesicular exosome;focal adhesion;intracellular membrane-bounded organelle;intracellular non-membrane-bounde…	19	19	19	60.6	60.6	60.6	34.273	0	311.73	30726000000	211	2	NaN	NaN	NaN	12	11	7	14	10	12	11	10	6	26.8636	25.9277	26.015	27.6486	27.0704	26.9588	25.2386	26.7552	26.6486
	0.628244	1.64879	P05783;CON__H-INV:HIT000015463;CON__Q497I4	P05783	Keratin, type I cytoskeletal 18	KRT18	sp|P05783|K1C18_HUMAN Keratin, type I cytoskeletal 18 OS=Homo sapiens GN=KRT18 PE=1 SV=2 XREF(PFAM)=Intermediate filament protein;		anatomical structure morphogenesis;biological regulation;cell cycle;cell surface receptor linked signaling pathway;cellular component organization;cellular component organization at cellular level;cellular component organization or biogenesis;cellular component organization or biogenesis at cellular level;cellular process;cellular response to chemical stimulus;cellular response to cytokine stimul…	binding;protein binding;scaffold protein binding;structural molecule activity	cell part;cell periphery;centriolar satellite;cytoplasm;cytoplasmic part;cytoskeletal part;extracellular membrane-bounded organelle;extracellular organelle;extracellular region part;extracellular vesicular exosome;intermediate filament;intracellular non-membrane-bounded organelle;intracellular organelle;intracellular organelle part;intracellular part;keratin filament;macromolecular complex;membra…	101	101	77	99.8	99.8	93.7	48.057	0	323.31	8792600000000	5716	3	NaN	NaN	NaN	76	85	86	78	78	87	87	82	25	34.7294	35.0737	36.288	34.8343	34.7065	34.7205	34.1849	34.384	30.746
	0.531869	0.825671	P06241;P12931;P06239	P06241	Tyrosine-protein kinase Fyn	FYN	sp|P06241|FYN_HUMAN Tyrosine-protein kinase Fyn OS=Homo sapiens GN=FYN PE=1 SV=3 XREF(PFAM)=Protein tyrosine kinase (_KINASE_-PROTEIN);SH2 domain;SH3 domain;		activated T cell proliferation;activation of immune response;activation of innate immune response;anatomical structure development;anatomical structure morphogenesis;antigen receptor-mediated signaling pathway;axon guidance;behavior;biological regulation;blood coagulation;calcium ion transport;cation transport;cell activation;cell differentiation;cell migration;cell motility;cell part morphogenes…	adenyl nucleotide binding;adenyl ribonucleotide binding;ATP binding;binding;catalytic activity;cation binding;ephrin receptor binding;glycoprotein binding;growth factor receptor binding;ion binding;kinase activity;metal ion binding;non-membrane spanning protein tyrosine kinase activity;nucleotide binding;phosphotransferase activity, alcohol group as acceptor;protein binding;protein kinase activit…	actin filament;cell part;cytoplasmic part;cytoskeletal part;cytosol;endosome;extrinsic to internal side of plasma membrane;extrinsic to membrane;extrinsic to plasma membrane;intracellular membrane-bounded organelle;intracellular organelle;intracellular organelle part;intracellular part;macromolecular complex;membrane;membrane part;membrane-bounded organelle;mitochondrion;nucleus;organelle;organel…	12	5	5	18.4	10.1	10.1	60.761	0	40.996	1523500000	26	3	NaN	NaN	NaN	5	11	9	7	6	3	4	8	3	23.2235	23.3687	24.242	23.2354	23.5014	21.6747	21.2823	22.5836	22.0686
	0.317448	-0.48818	P06493;Q00526	P06493	Cyclin-dependent kinase 1	CDK1	sp|P06493|CDK1_HUMAN Cyclin-dependent kinase 1 OS=Homo sapiens GN=CDK1 PE=1 SV=3 XREF(PFAM)=Protein kinase domain (_KINASE_-PROTEIN);		activation of immune response;activation of innate immune response;activation of MAPK activity;activation of MAPKK activity;activation of protein kinase activity;aging;anaphase-promoting complex-dependent proteasomal ubiquitin-dependent protein catabolic process;anatomical structure development;anatomical structure morphogenesis;apoptosis;axon guidance;biological regulation;biosynthetic process;c…	adenyl nucleotide binding;adenyl ribonucleotide binding;ATP binding;binding;catalytic activity;cyclin-dependent protein kinase activity;histone kinase activity;kinase activity;nucleotide binding;phosphotransferase activity, alcohol group as acceptor;protein kinase activity;protein serine/threonine kinase activity;purine nucleotide binding;purine ribonucleoside triphosphate binding;purine ribonucl…	cell part;centrosome;cytoplasm;cytoplasmic part;cytoskeletal part;cytosol;extracellular membrane-bounded organelle;extracellular organelle;extracellular region part;extracellular vesicular exosome;intracellular membrane-bounded organelle;intracellular non-membrane-bounded organelle;intracellular organelle;intracellular organelle part;intracellular part;macromolecular complex;membrane;membrane-bou…	16	15	14	60.3	57.6	53.9	34.095	0	53.484	4217400000	57	2	NaN	NaN	NaN	5	4	3	5	5	9	8	5	3	23.2298	23.1132	23.9407	24.1751	24.0507	24.3952	23.7469	24.4731	25.8655
	1.16448	1.37137	P06576	P06576	ATP synthase subunit beta, mitochondrial	ATP5B	sp|P06576|ATPB_HUMAN ATP synthase subunit beta, mitochondrial OS=Homo sapiens GN=ATP5B PE=1 SV=3 XREF(PFAM)=ATP synthase alpha/beta family, nucleotide-binding domain;ATP synthase alpha/beta chain, C terminal domain;ATP synthase alpha/beta family, beta-barr		anatomical structure formation involved in morphogenesis;angiogenesis;ATP biosynthetic process;ATP hydrolysis coupled proton transport;ATP metabolic process;ATP synthesis coupled proton transport;biological regulation;biosynthetic process;cation homeostasis;cation transport;cell differentiation;cellular biosynthetic process;cellular cation homeostasis;cellular chemical homeostasis;cellular compon…	active transmembrane transporter activity;adenyl nucleotide binding;adenyl ribonucleotide binding;ATP binding;ATPase activity;ATPase activity, coupled;ATPase activity, coupled to movement of substances;ATPase activity, coupled to transmembrane movement of ions;ATPase activity, coupled to transmembrane movement of substances;binding;catalytic activity;cation transmembrane transporter activity;cati…	cell part;cell surface;cytoplasmic part;extracellular membrane-bounded organelle;extracellular organelle;extracellular region part;extracellular vesicular exosome;intracellular membrane-bounded organelle;intracellular non-membrane-bounded organelle;intracellular organelle;intracellular organelle lumen;intracellular organelle part;intracellular part;macromolecular complex;membrane;membrane part;me…	24	24	24	65.2	65.2	65.2	56.559	0	323.31	27708000000	216	1	24	24	24	7	9	15	17	13	20	10	9	11	24.8993	25.3678	27.5703	26.6968	26.6972	27.6512	24.8672	25.6268	26.4372
	0.0769627	0.123413	P06748	P06748	Nucleophosmin	NPM1	sp|P06748|NPM_HUMAN Nucleophosmin OS=Homo sapiens GN=NPM1 PE=1 SV=2 XREF(PFAM)=Nucleophosmin C-terminal domain;		aging;ATP-dependent chromatin remodeling;biological regulation;cell aging;cell cycle process;cellular component assembly;cellular component assembly at cellular level;cellular component organization;cellular component organization at cellular level;cellular component organization or biogenesis;cellular component organization or biogenesis at cellular level;cellular macromolecular complex assembly…	binding;enzyme binding;enzyme inhibitor activity;enzyme regulator activity;histone binding;identical protein binding;kinase binding;kinase inhibitor activity;kinase regulator activity;NF-kappaB binding;nucleic acid binding;protein binding;protein binding transcription factor activity;protein dimerization activity;protein heterodimerization activity;protein homodimerization activity;protein kinase…	adherens junction;anchoring junction;cell junction;cell part;cell-substrate adherens junction;cell-substrate junction;centrosome;cytoplasm;cytoplasmic part;cytoskeletal part;cytosol;focal adhesion;intracellular membrane-bounded organelle;intracellular non-membrane-bounded organelle;intracellular organelle;intracellular organelle part;intracellular part;macromolecular complex;membrane;membrane-bou…	27	27	27	54.8	54.8	54.8	32.575	0	323.31	184400000000	528	1	27	27	27	15	15	11	13	14	14	20	15	6	28.9775	29.4449	29.0678	29.1538	29.6547	29.8358	30.3133	29.4686	28.4921
	1.12797	-4.30875	P07195;Q6ZMR3;P07864	P07195	L-lactate dehydrogenase B chain	LDHB	sp|P07195|LDHB_HUMAN L-lactate dehydrogenase B chain OS=Homo sapiens GN=LDHB PE=1 SV=2 XREF(PFAM)=lactate/malate dehydrogenase, alpha/beta C-terminal domain;lactate/malate dehydrogenase, NAD binding domain;		carbohydrate metabolic process;carboxylic acid metabolic process;cellular ketone metabolic process;cellular metabolic process;cellular nitrogen compound metabolic process;cellular process;coenzyme metabolic process;cofactor metabolic process;heterocycle metabolic process;lactate metabolic process;metabolic process;monocarboxylic acid metabolic process;NAD metabolic process;nicotinamide nucleotide…	binding;catalytic activity;coenzyme binding;cofactor binding;lactate dehydrogenase activity;L-lactate dehydrogenase activity;NAD binding;nucleotide binding;oxidoreductase activity;oxidoreductase activity, acting on CH-OH group of donors;oxidoreductase activity, acting on the CH-OH group of donors, NAD or NADP as acceptor	cell part;cytoplasm;cytoplasmic part;cytosol;extracellular membrane-bounded organelle;extracellular organelle;extracellular region part;extracellular vesicular exosome;intracellular membrane-bounded organelle;intracellular organelle;intracellular part;membrane;membrane part;membrane raft;membrane-bounded organelle;membrane-bounded vesicle;mitochondrion;organelle;vesicle	13	13	12	39.2	39.2	35.6	36.638	0	31.083	1223900000	27	3	NaN	NaN	NaN	5	5	5	1	3	1	2	2	10	24.334	23.4212	23.6638	18.7049	21.7822	20.0664	23.961	22.0964	27.4223
	0.0425753	0.0728385	P07355;A6NMY6	P07355;A6NMY6	Annexin A2;Putative annexin A2-like protein	ANXA2;ANXA2P2	sp|P07355|ANXA2_HUMAN Annexin A2 OS=Homo sapiens GN=ANXA2 PE=1 SV=2 XREF(PFAM)=Annexin;;sp|A6NMY6|AXA2L_HUMAN Putative annexin A2-like protein OS=Homo sapiens GN=ANXA2P2 PE=5 SV=2 XREF(PFAM)=Annexin;		anatomical structure formation involved in morphogenesis;angiogenesis;biological regulation;body fluid secretion;cellular component assembly;cellular component assembly at cellular level;cellular component organization;cellular component organization at cellular level;cellular component organization or biogenesis;cellular component organization or biogenesis at cellular level;cellular membrane or…	binding;calcium ion binding;calcium-dependent phospholipid binding;calcium-dependent protein binding;cation binding;enzyme inhibitor activity;enzyme regulator activity;ion binding;lipase inhibitor activity;lipid binding;metal ion binding;phosphatidylinositol binding;phosphatidylinositol-4,5-bisphosphate binding;phospholipase A2 inhibitor activity;phospholipase inhibitor activity;phospholipid bind…	basement membrane;basolateral plasma membrane;cell cortex;cell part;cell projection;cell surface;cytoplasmic membrane-bounded vesicle;cytoplasmic part;cytoplasmic vesicle;early endosome;endosomal part;endosome;endosome membrane;extracellular matrix part;extracellular membrane-bounded organelle;extracellular organelle;extracellular region part;extracellular space;extracellular vesicular exosome;ex…	29	29	29	64.3	64.3	64.3	38.604	0	323.31	26462000000	205	2	NaN	NaN	NaN	14	10	20	14	13	22	15	16	13	26.1256	25.6187	28.1195	26.8723	26.0011	27.0979	25.7557	26.5866	27.4105
	0.141012	-0.17288	P07437;A6NNZ2;CON__ENSEMBL:ENSBTAP00000025008;Q9H4B7	P07437	Tubulin beta chain	TUBB	sp|P07437|TBB5_HUMAN Tubulin beta chain OS=Homo sapiens GN=TUBB PE=1 SV=2 XREF(PFAM)=Tubulin/FtsZ family, GTPase domain;Tubulin C-terminal domain;		biological regulation;cell cycle;cell cycle process;cell division;cell killing;cellular component assembly;cellular component assembly at cellular level;cellular component movement;cellular component organization;cellular component organization at cellular level;cellular component organization or biogenesis;cellular component organization or biogenesis at cellular level;cellular macromolecular co…	binding;catalytic activity;enzyme binding;GTP binding;GTPase activity;guanyl nucleotide binding;guanyl ribonucleotide binding;hydrolase activity;hydrolase activity, acting on acid anhydrides;hydrolase activity, acting on acid anhydrides, in phosphorus-containing anhydrides;MHC class I protein binding;MHC protein binding;nucleoside-triphosphatase activity;nucleotide binding;protein binding;purine …	cell body;cell part;cytoplasmic part;cytoskeletal part;cytoskeleton;cytosol;extracellular membrane-bounded organelle;extracellular organelle;extracellular region part;extracellular vesicular exosome;intracellular membrane-bounded organelle;intracellular non-membrane-bounded organelle;intracellular organelle;intracellular organelle part;intracellular part;macromolecular complex;membrane-bounded or…	44	44	11	67.1	67.1	26.1	49.67	0	323.31	378370000000	1493	4	NaN	NaN	NaN	35	38	29	31	34	32	35	31	22	31.7859	31.6402	30.5725	30.2806	30.2319	29.93	29.7385	30.0383	31.1845
	0.334242	-0.151684	P07814	P07814	Bifunctional glutamate/proline--tRNA ligase;Glutamate--tRNA ligase;Proline--tRNA ligase	EPRS	sp|P07814|SYEP_HUMAN Bifunctional glutamate/proline--tRNA ligase OS=Homo sapiens GN=EPRS PE=1 SV=5 XREF(PFAM)=Glutathione S-transferase, C-terminal domain;Anticodon binding domain;Prolyl-tRNA synthetase, C-terminal;tRNA synthetases class I (E and Q), catal		amine metabolic process;amino acid activation;biological regulation;carboxylic acid metabolic process;cellular amine metabolic process;cellular amino acid metabolic process;cellular component assembly;cellular component organization;cellular component organization or biogenesis;cellular ketone metabolic process;cellular macromolecule metabolic process;cellular metabolic process;cellular nitrogen …	adenyl nucleotide binding;adenyl ribonucleotide binding;aminoacyl-tRNA ligase activity;ATP binding;binding;catalytic activity;enzyme binding;glutamate-tRNA ligase activity;GTPase binding;ligase activity;ligase activity, forming aminoacyl-tRNA and related compounds;ligase activity, forming carbon-oxygen bonds;nucleic acid binding;nucleotide binding;proline-tRNA ligase activity;protein binding;puri…	aminoacyl-tRNA synthetase multienzyme complex;cell part;cytoplasm;cytoplasmic part;cytosol;intracellular part;macromolecular complex;membrane;protein complex;ribonucleoprotein complex	68	68	68	52.5	52.5	52.5	170.59	0	323.31	29353000000	397	1	68	68	68	38	42	17	29	29	37	36	37	14	27.9317	27.5789	26.3769	26.8351	27.219	26.7689	26.9608	27.3403	26.9769
	0.677326	-0.690017	P07910;O60812;B2RXH8;P0DMR1;B7ZW38	P07910	Heterogeneous nuclear ribonucleoproteins C1/C2	HNRNPC	sp|P07910|HNRPC_HUMAN Heterogeneous nuclear ribonucleoproteins C1/C2 OS=Homo sapiens GN=HNRNPC PE=1 SV=4 XREF(PFAM)=RNA recognition motif. (a.k.a. RRM, RBD, or RNP domain);		3'-UTR-mediated mRNA stabilization;ATP-dependent chromatin remodeling;biological regulation;cell differentiation;cellular component organization;cellular component organization at cellular level;cellular component organization or biogenesis;cellular component organization or biogenesis at cellular level;cellular developmental process;cellular macromolecule metabolic process;cellular metabolic pro…	binding;chromatin binding;chromatin DNA binding;core promoter proximal region DNA binding;core promoter proximal region sequence-specific DNA binding;DNA binding;enhancer binding;enhancer sequence-specific DNA binding;identical protein binding;mRNA 3'-UTR binding;mRNA binding;nucleic acid binding;nucleosomal DNA binding;nucleosome binding;nucleotide binding;poly(U) RNA binding;poly-pyrimidine tra…	catalytic step 2 spliceosome;cell part;chromatin;chromosomal part;cytoplasmic part;cytosol;extracellular membrane-bounded organelle;extracellular organelle;extracellular region part;extracellular vesicular exosome;intracellular membrane-bounded organelle;intracellular organelle;intracellular organelle part;intracellular part;macromolecular complex;membrane;membrane-bounded organelle;membrane-boun…	22	22	22	56.2	56.2	56.2	33.67	0	280.31	31283000000	228	5	NaN	NaN	NaN	10	8	13	11	11	17	20	11	10	26.6192	25.3917	27.3552	26.9638	27.0868	27.1377	28.3456	26.8473	28.0654
	0.267118	-0.884803	P07947	P07947	Tyrosine-protein kinase Yes	YES1	sp|P07947|YES_HUMAN Tyrosine-protein kinase Yes OS=Homo sapiens GN=YES1 PE=1 SV=3 XREF(PFAM)=Protein tyrosine kinase (_KINASE_-PROTEIN);SH2 domain;SH3 domain;		axon guidance;biological regulation;blood coagulation;carbohydrate transport;cell differentiation;cell migration;cell motility;cell surface receptor linked signaling pathway;cellular component movement;cellular developmental process;cellular macromolecule metabolic process;cellular metabolic process;cellular process;cellular protein metabolic process;cellular response to chemical stimulus;cellula…	adenyl nucleotide binding;adenyl ribonucleotide binding;ATP binding;binding;catalytic activity;enzyme binding;ion channel binding;kinase activity;non-membrane spanning protein tyrosine kinase activity;nucleotide binding;phosphotransferase activity, alcohol group as acceptor;protein binding;protein kinase activity;protein tyrosine kinase activity;purine nucleotide binding;purine ribonucleoside tri…	actin filament;adherens junction;anchoring junction;cell junction;cell part;cell-substrate adherens junction;cell-substrate junction;cytoplasm;cytoplasmic part;cytoskeletal part;cytosol;extracellular membrane-bounded organelle;extracellular organelle;extracellular region part;extracellular vesicular exosome;extrinsic to internal side of plasma membrane;extrinsic to membrane;extrinsic to plasma me…	13	13	6	24.1	24.1	15.8	60.801	0	43.884	3851900000	45	1	13	13	6	3	10	8	4	5	0	4	4	3	23.7335	24.9653	25.4923	24.3566	24.8404	20.7008	23.7584	24.3498	24.4441
	0.427311	1.12909	P08174	P08174	Complement decay-accelerating factor	CD55	sp|P08174|DAF_HUMAN Complement decay-accelerating factor OS=Homo sapiens GN=CD55 PE=1 SV=4 XREF(PFAM)=Sushi repeat (SCR repeat);		activation of immune response;adaptive immune response;adaptive immune response based on somatic recombination of immune receptors built from immunoglobulin superfamily domains;biological regulation;calcium ion homeostasis;cation homeostasis;CD4-positive, alpha-beta T cell cytokine production;cellular calcium ion homeostasis;cellular cation homeostasis;cellular chemical homeostasis;cellular dival…	binding;lipid binding;receptor activity;viral receptor activity	anchored to membrane;cell part;cell surface;extracellular membrane-bounded organelle;extracellular organelle;extracellular region;extracellular region part;extracellular vesicular exosome;integral to membrane;integral to plasma membrane;intrinsic to membrane;intrinsic to plasma membrane;membrane;membrane part;membrane raft;membrane-bounded organelle;membrane-bounded vesicle;organelle;plasma membr…	12	12	12	39.1	39.1	39.1	41.4	0	168.76	15456000000	102	1	12	12	12	6	11	8	7	7	3	7	8	0	25.916	26.1403	27.4054	26.3864	26.4228	24.747	25.3281	26.043	22.7979
	0.0430672	0.0741946	P08195	P08195	4F2 cell-surface antigen heavy chain	SLC3A2	sp|P08195|4F2_HUMAN 4F2 cell-surface antigen heavy chain OS=Homo sapiens GN=SLC3A2 PE=1 SV=3 XREF(PFAM)=Alpha amylase, catalytic domain;Solute carrier family 3 member 2 N-terminus;		amine transport;amino acid import;amino acid transport;aromatic amino acid transport;biological regulation;blood coagulation;branched-chain aliphatic amino acid transport;calcium ion transport;carbohydrate metabolic process;carboxylic acid transport;cation transport;cell growth;cell migration;cell motility;cellular component movement;cellular process;coagulation;divalent inorganic cation transpor…	active transmembrane transporter activity;amine transmembrane transporter activity;amino acid transmembrane transporter activity;antiporter activity;binding;calcium ion transmembrane transporter activity;calcium:cation antiporter activity;calcium:sodium antiporter activity;carboxylic acid transmembrane transporter activity;catalytic activity;cation binding;cation transmembrane transporter activit…	apical plasma membrane;cell part;cell surface;cytoplasm;cytoplasmic membrane-bounded vesicle;cytoplasmic part;cytoplasmic vesicle;extracellular membrane-bounded organelle;extracellular organelle;extracellular region part;extracellular vesicular exosome;integral to membrane;intracellular membrane-bounded organelle;intracellular organelle;intracellular organelle part;intracellular part;intrinsic to…	28	28	28	43.5	43.5	43.5	67.993	0	190.07	12056000000	206	1	28	28	28	12	12	8	10	16	17	11	13	10	25.6412	25.7299	25.3955	25.7448	25.6604	26.2302	25.172	25.3199	26.9211
	1.49011	1.69331	P08237	P08237	ATP-dependent 6-phosphofructokinase, muscle type	PFKM	sp|P08237|PFKAM_HUMAN ATP-dependent 6-phosphofructokinase, muscle type OS=Homo sapiens GN=PFKM PE=1 SV=2 XREF(PFAM)=Phosphofructokinase (_KINASE_-METABOLIC);		alcohol catabolic process;alcohol metabolic process;anatomical structure homeostasis;biological regulation;carbohydrate catabolic process;carbohydrate homeostasis;carbohydrate metabolic process;carbohydrate phosphorylation;catabolic process;cellular carbohydrate catabolic process;cellular carbohydrate metabolic process;cellular component assembly;cellular component organization;cellular component…	6-phosphofructokinase activity;adenyl nucleotide binding;adenyl ribonucleotide binding;ATP binding;binding;carbohydrate binding;carbohydrate kinase activity;catalytic activity;cation binding;enzyme binding;fructose binding;identical protein binding;ion binding;kinase activity;kinase binding;metal ion binding;monosaccharide binding;nucleotide binding;phosphofructokinase activity;phosphotransferase…	6-phosphofructokinase complex;apical plasma membrane;cell part;cytoplasmic part;cytosol;cytosolic part;extracellular membrane-bounded organelle;extracellular organelle;extracellular region part;extracellular vesicular exosome;intracellular part;macromolecular complex;membrane part;membrane-bounded organelle;membrane-bounded vesicle;organelle;plasma membrane part;protein complex;vesicle	24	22	22	40	38.1	38.1	85.182	0	69.736	4465700000	61	1	24	22	22	3	7	4	4	6	11	4	5	0	22.5721	23.9958	18.9076	23.7251	23.9691	25.2998	22.8044	22.8578	22.252
	0.39445	-0.952077	P08238;Q58FF7	P08238	Heat shock protein HSP 90-beta	HSP90AB1	sp|P08238|HS90B_HUMAN Heat shock protein HSP 90-beta OS=Homo sapiens GN=HSP90AB1 PE=1 SV=4 XREF(PFAM)=Histidine kinase-, DNA gyrase B-, and HSP90-like ATPase (NOT KINASE);Hsp90 protein;		anatomical structure development;axon guidance;biological regulation;cellular macromolecule metabolic process;cellular metabolic process;cellular process;cellular protein metabolic process;cellular response to chemical stimulus;cellular response to cytokine stimulus;cellular response to heat;cellular response to interleukin-4;cellular response to organic substance;cellular response to stimulus;ce…	adenyl nucleotide binding;adenyl ribonucleotide binding;antigen binding;ATP binding;binding;double-stranded RNA binding;enzyme binding;enzyme regulator activity;kinase binding;MHC class II protein complex binding;MHC protein complex binding;nitric-oxide synthase regulator activity;nucleic acid binding;nucleotide binding;protein binding;protein domain specific binding;purine nucleotide binding;pur…	cell part;cytoplasm;cytoplasmic membrane-bounded vesicle;cytoplasmic part;cytoplasmic vesicle;cytosol;extracellular membrane-bounded organelle;extracellular organelle;extracellular region part;extracellular vesicular exosome;intracellular membrane-bounded organelle;intracellular organelle;intracellular organelle part;intracellular part;melanosome;membrane;membrane-bounded organelle;membrane-bound…	48	48	28	52.8	52.8	34.3	83.263	0	323.31	19038000000	196	2	NaN	NaN	NaN	12	19	9	10	11	23	16	12	24	26.3542	26.6143	27.1569	25.5049	25.7785	26.5388	25.8012	26.0467	28.8304
	0.808285	0.908305	P08240	P08240	Signal recognition particle receptor subunit alpha	SRPR	sp|P08240|SRPRA_HUMAN Signal recognition particle receptor subunit alpha OS=Homo sapiens GN=SRPRA PE=1 SV=2 XREF(PFAM)=Signal recognition particle, alpha subunit, N-terminal;SRP54-type protein, GTPase domain;SRP54-type protein, helical bundle domain;		biological regulation;biosynthetic process;cellular biosynthetic process;cellular macromolecule biosynthetic process;cellular macromolecule metabolic process;cellular metabolic process;cellular process;cellular protein metabolic process;cellular response to chemical stimulus;cellular response to organic substance;cellular response to stimulus;cellular response to stress;cellular response to topol…	binding;catalytic activity;GTP binding;GTPase activity;guanyl nucleotide binding;guanyl ribonucleotide binding;hydrolase activity;hydrolase activity, acting on acid anhydrides;hydrolase activity, acting on acid anhydrides, in phosphorus-containing anhydrides;nucleoside-triphosphatase activity;nucleotide binding;purine nucleotide binding;purine ribonucleoside triphosphate binding;purine ribonucleo…	cell part;cytoplasmic part;endoplasmic reticulum;endoplasmic reticulum membrane;endoplasmic reticulum part;extracellular membrane-bounded organelle;extracellular organelle;extracellular region part;extracellular vesicular exosome;integral to membrane;intracellular membrane-bounded organelle;intracellular organelle;intracellular organelle part;intracellular part;intrinsic to membrane;macromolecula…	17	17	17	29.8	29.8	29.8	69.81	0	175.51	3728500000	92	1	17	17	17	6	7	6	6	6	10	4	7	1	23.2717	24.2634	23.4624	23.9639	23.4473	24.1946	22.9028	23.8025	22.1756
	0.400354	0.124064	P08670;P41219;P07196	P08670	Vimentin	VIM	sp|P08670|VIME_HUMAN Vimentin OS=Homo sapiens GN=VIM PE=1 SV=4 XREF(PFAM)=Intermediate filament protein;Intermediate filament head (DNA binding) region;		actin filament-based movement;actin filament-based process;actin-mediated cell contraction;actin-myosin filament sliding;anatomical structure development;apoptosis;astrocyte development;astrocyte differentiation;Bergmann glial cell differentiation;biological regulation;cell death;cell development;cell differentiation;cellular component disassembly;cellular component disassembly at cellular level;…	binding;double-stranded RNA binding;glycoprotein binding;identical protein binding;nucleic acid binding;protein binding;protein C-terminus binding;RNA binding;scaffold protein binding;structural constituent of cytoskeleton;structural constituent of eye lens;structural molecule activity	adherens junction;anchoring junction;cell junction;cell leading edge;cell part;cell projection;cell-substrate adherens junction;cell-substrate junction;cytoplasm;cytoplasmic part;cytoskeletal part;cytoskeleton;cytosol;extracellular membrane-bounded organelle;extracellular organelle;extracellular region part;extracellular vesicular exosome;focal adhesion;intermediate filament;intermediate filament…	96	92	88	97.2	97.2	96.6	53.651	0	323.31	725840000000	2141	3	NaN	NaN	NaN	64	74	61	68	76	75	87	71	39	30.6934	31.0743	31.7158	31.7649	31.7427	31.581	31.6179	31.3493	31.7491
	0.881088	1.71001	P08708	P08708	40S ribosomal protein S17	RPS17	sp|P08708|RS17_HUMAN 40S ribosomal protein S17 OS=Homo sapiens GN=RPS17 PE=1 SV=2 XREF(PFAM)=Ribosomal S17;		biological regulation;biosynthetic process;catabolic process;cellular biosynthetic process;cellular catabolic process;cellular component assembly;cellular component assembly at cellular level;cellular component biogenesis;cellular component biogenesis at cellular level;cellular component disassembly;cellular component disassembly at cellular level;cellular component organization;cellular componen…	structural constituent of ribosome;structural molecule activity	adherens junction;anchoring junction;cell junction;cell part;cell-substrate adherens junction;cell-substrate junction;cytoplasmic part;cytosol;cytosolic small ribosomal subunit;extracellular membrane-bounded organelle;extracellular organelle;extracellular region part;extracellular vesicular exosome;focal adhesion;intracellular non-membrane-bounded organelle;intracellular organelle;intracellular o…	10	10	10	71.9	71.9	71.9	15.55	0	323.31	19155000000	154	1	10	10	10	5	7	4	5	7	7	7	6	1	25.157	25.7899	25.3217	26.7407	26.1612	26.3453	25.2553	25.8929	22.969
	0.206375	-1.02351	P08754;P11488;P19087;A8MTJ3;P09471;P38405	P08754	Guanine nucleotide-binding protein G(k) subunit alpha	GNAI3	sp|P08754|GNAI3_HUMAN Guanine nucleotide-binding protein G(k) subunit alpha OS=Homo sapiens GN=GNAI3 PE=1 SV=3 XREF(PFAM)=G-protein alpha subunit;		biological regulation;blood coagulation;cAMP-mediated signaling;cell activation;cell communication;cell cycle;cell division;cell surface receptor linked signaling pathway;cell-cell signaling;cellular component organization;cellular component organization at cellular level;cellular component organization or biogenesis;cellular component organization or biogenesis at cellular level;cellular membran…	binding;catalytic activity;cation binding;G-protein beta/gamma-subunit complex binding;G-protein-coupled receptor binding;GTP binding;GTPase activity;guanyl nucleotide binding;guanyl ribonucleotide binding;hydrolase activity;hydrolase activity, acting on acid anhydrides;hydrolase activity, acting on acid anhydrides, in phosphorus-containing anhydrides;ion binding;metabotropic serotonin receptor b…	cell part;centrosome;cytoplasm;cytoplasmic membrane-bounded vesicle;cytoplasmic part;cytoplasmic vesicle;cytoskeletal part;extracellular membrane-bounded organelle;extracellular organelle;extracellular region part;extracellular vesicular exosome;extrinsic to internal side of plasma membrane;extrinsic to membrane;extrinsic to plasma membrane;Golgi apparatus;heterotrimeric G-protein complex;intrace…	20	20	13	49.2	49.2	33.1	40.532	0	323.31	19982000000	148	6	NaN	NaN	NaN	10	9	17	15	10	1	12	16	5	26.5706	25.803	28.4523	27.166	26.2088	21.022	25.5501	26.1723	25.745
	0.871757	2.47853	P08865	P08865	40S ribosomal protein SA	RPSA	sp|P08865|RSSA_HUMAN 40S ribosomal protein SA OS=Homo sapiens GN=RPSA PE=1 SV=4 XREF(PFAM)=40S ribosomal protein SA C-terminus;Ribosomal protein S2;		biological adhesion;biosynthetic process;catabolic process;cell adhesion;cellular biosynthetic process;cellular catabolic process;cellular component assembly;cellular component assembly at cellular level;cellular component disassembly;cellular component disassembly at cellular level;cellular component organization;cellular component organization at cellular level;cellular component organization o…	binding;laminin receptor activity;receptor activity;ribonucleoprotein binding;ribosome binding;structural constituent of ribosome;structural molecule activity	90S preribosome;cell part;cytoplasm;cytoplasmic part;cytosol;cytosolic small ribosomal subunit;extracellular membrane-bounded organelle;extracellular organelle;extracellular region part;extracellular vesicular exosome;intracellular membrane-bounded organelle;intracellular organelle;intracellular organelle part;intracellular part;macromolecular complex;membrane;membrane-bounded organelle;membrane-…	17	17	17	64.1	64.1	64.1	32.854	0	323.31	32305000000	173	1	17	17	17	6	8	9	17	11	17	3	11	6	24.5147	24.8995	25.5545	27.6495	26.7081	28.0169	22.463	26.0205	26.4553
	0.0725752	0.405076	P09382	P09382	Galectin-1	LGALS1	sp|P09382|LEG1_HUMAN Galectin-1 OS=Homo sapiens GN=LGALS1 PE=1 SV=2 XREF(PFAM)=Galactoside-binding lectin;		apoptosis;B cell activation;B cell activation involved in immune response;B cell differentiation;biological regulation;carbohydrate homeostasis;cell activation;cell activation involved in immune response;cell death;cell differentiation;cellular chemical homeostasis;cellular developmental process;cellular glucose homeostasis;cellular homeostasis;cellular process;cellular response to carbohydrate s…	binding;carbohydrate binding;disaccharide binding;galactoside binding;lactose binding;molecular transducer activity;monosaccharide binding;signal transducer activity;sugar binding	cell part;cell surface;cytoplasm;extracellular matrix;extracellular membrane-bounded organelle;extracellular organelle;extracellular region part;extracellular space;extracellular vesicular exosome;intracellular;intracellular membrane-bounded organelle;intracellular organelle;intracellular part;membrane-bounded organelle;membrane-bounded vesicle;nucleus;organelle;proteinaceous extracellular matrix…	9	9	9	67.4	67.4	67.4	14.716	0	173.8	9987400000	63	1	9	9	9	4	5	6	8	7	4	2	7	5	25.5134	25.7628	25.9896	26.8821	25.7022	23.7262	21.6525	26.106	27.3368
	0.052687	-0.10012	P09651;Q32P51	P09651;Q32P51	Heterogeneous nuclear ribonucleoprotein A1;Heterogeneous nuclear ribonucleoprotein A1, N-terminally processed;Heterogeneous nuclear ribonucleoprotein A1-like 2	HNRNPA1;HNRNPA1L2	sp|P09651|ROA1_HUMAN Heterogeneous nuclear ribonucleoprotein A1 OS=Homo sapiens GN=HNRNPA1 PE=1 SV=5 XREF(PFAM)=RNA recognition motif. (a.k.a. RRM, RBD, or RNP domain);;sp|Q32P51|RA1L2_HUMAN Heterogeneous nuclear ribonucleoprotein A1-like 2 OS=Homo sapiens		alternative nuclear mRNA splicing, via spliceosome;cellular macromolecule metabolic process;cellular metabolic process;cellular nitrogen compound metabolic process;cellular process;establishment of localization;establishment of localization in cell;establishment of RNA localization;gene expression;intracellular transport;macromolecule metabolic process;metabolic process;mRNA metabolic process;mRN…	binding;DNA binding;nucleic acid binding;nucleotide binding;RNA binding;single-stranded DNA binding;single-stranded RNA binding;structure-specific DNA binding	catalytic step 2 spliceosome;cell part;cytoplasm;cytoskeleton;extracellular membrane-bounded organelle;extracellular organelle;extracellular region part;extracellular vesicular exosome;intermediate filament cytoskeleton;intracellular non-membrane-bounded organelle;intracellular organelle;intracellular organelle part;intracellular part;macromolecular complex;membrane;membrane-bounded organelle;mem…	23	23	23	42.7	42.7	42.7	38.746	0	244.99	45941000000	192	2	NaN	NaN	NaN	12	10	10	11	11	13	19	13	10	27.2563	26.1655	27.8276	27.4493	27.543	27.7756	28.8231	27.6622	26.5829
	0.0329808	-0.040863	P09661	P09661	U2 small nuclear ribonucleoprotein A	SNRPA1	sp|P09661|RU2A_HUMAN U2 small nuclear ribonucleoprotein A OS=Homo sapiens GN=SNRPA1 PE=1 SV=2		cellular macromolecule metabolic process;cellular metabolic process;cellular nitrogen compound metabolic process;cellular process;gene expression;macromolecule metabolic process;metabolic process;mRNA metabolic process;mRNA processing;nitrogen compound metabolic process;nuclear mRNA splicing, via spliceosome;nucleic acid metabolic process;nucleobase-containing compound metabolic process;primary m…		catalytic step 2 spliceosome;cell part;intracellular organelle part;intracellular part;macromolecular complex;nuclear part;nucleoplasm;organelle part;ribonucleoprotein complex;small nuclear ribonucleoprotein complex;spliceosomal complex;U2 snRNP	7	7	7	36.5	36.5	36.5	28.415	0	17.045	912700000	42	1	7	7	7	3	1	2	3	3	3	2	3	4	23.1135	20.49	20.8068	22.909	21.5228	22.3155	22.3594	22.4488	22.0616
	1.38097	-0.719398	P09874	P09874	Poly [ADP-ribose] polymerase 1	PARP1	sp|P09874|PARP1_HUMAN Poly [ADP-ribose] polymerase 1 OS=Homo sapiens GN=PARP1 PE=1 SV=4 XREF(PFAM)=BRCA1 C Terminus (BRCT) domain;PADR1 (NUC008) domain;Poly(ADP-ribose) polymerase catalytic domain;Poly(ADP-ribose) polymerase, regulatory domain;WGR domain;P		anatomical structure homeostasis;base-excision repair;biological regulation;biosynthetic process;cell differentiation;cell surface receptor linked signaling pathway;cellular biosynthetic process;cellular component organization;cellular component organization at cellular level;cellular component organization or biogenesis;cellular component organization or biogenesis at cellular level;cellular dev…	binding;catalytic activity;cation binding;coenzyme binding;cofactor binding;DNA binding;enzyme binding;identical protein binding;ion binding;kinase binding;metal ion binding;NAD binding;NAD+ ADP-ribosyltransferase activity;nucleic acid binding;nucleotide binding;protein binding;protein kinase binding;protein N-terminus binding;transcription factor binding;transferase activity;transferase activity…	cell part;envelope;intracellular membrane-bounded organelle;intracellular non-membrane-bounded organelle;intracellular organelle;intracellular organelle part;intracellular part;macromolecular complex;membrane;membrane-bounded organelle;non-membrane-bounded organelle;nuclear envelope;nuclear part;nucleolus;nucleoplasm;nucleoplasm part;nucleus;organelle;organelle envelope;organelle part;protein com…	56	56	56	57.1	57.1	57.1	113.08	0	323.31	35351000000	331	1	56	56	56	22	28	21	23	27	28	44	21	16	27.0285	27.3935	27.1406	26.8625	26.7961	26.8225	28.0085	27.4423	27.1886
	0.00375398	-0.0118885	Q71UI9;P0C0S5	Q71UI9;P0C0S5	Histone H2A.V;Histone H2A.Z	H2AFV;H2AFZ	sp|Q71UI9|H2AV_HUMAN Histone H2A.V OS=Homo sapiens GN=H2AFV PE=1 SV=3 XREF(PFAM)=Core histone H2A/H2B/H3/H4;C-terminus of histone H2A;;sp|P0C0S5|H2AZ_HUMAN Histone H2A.Z OS=Homo sapiens GN=H2AFZ PE=1 SV=2 XREF(PFAM)=Core histone H2A/H2B/H3/H4;C-terminus of		biological regulation;cellular process;cellular response to chemical stimulus;cellular response to endogenous stimulus;cellular response to estradiol stimulus;cellular response to estrogen stimulus;cellular response to hormone stimulus;cellular response to organic substance;cellular response to steroid hormone stimulus;cellular response to stimulus;positive regulation of biological process;positi…	binding;chromatin binding;chromatin DNA binding;core promoter binding;core promoter proximal region DNA binding;core promoter proximal region sequence-specific DNA binding;core promoter sequence-specific DNA binding;DNA binding;enhancer binding;enhancer sequence-specific DNA binding;nucleic acid binding;nucleosomal DNA binding;nucleosome binding;regulatory region DNA binding;regulatory region nuc…	cell part;chromatin;chromosomal part;euchromatin;extracellular membrane-bounded organelle;extracellular organelle;extracellular region part;extracellular vesicular exosome;heterochromatin;intracellular membrane-bounded organelle;intracellular organelle;intracellular organelle part;intracellular part;macromolecular complex;membrane-bounded organelle;membrane-bounded vesicle;nuclear chromatin;nucle…	7	5	5	56.2	49.2	49.2	13.509	0	99.297	2902300000	19	2	NaN	NaN	NaN	3	3	5	4	5	6	5	4	3	21.0326	20.2989	24.5992	23.0325	24.1806	23.4576	25.4204	23.2011	22.085
	1.13926	-1.14857	Q99878;Q96KK5;Q9BTM1;P0C0S8;P20671	Q99878;Q96KK5;Q9BTM1;P0C0S8;P20671	Histone H2A type 1-J;Histone H2A type 1-H;Histone H2A.J;Histone H2A type 1;Histone H2A type 1-D	HIST1H2AJ;HIST1H2AH;H2AFJ;HIST1H2AG;HIST1H2AD	sp|Q99878|H2A1J_HUMAN Histone H2A type 1-J OS=Homo sapiens GN=HIST1H2AJ PE=1 SV=3 XREF(PFAM)=Core histone H2A/H2B/H3/H4;C-terminus of histone H2A;;sp|Q96KK5|H2A1H_HUMAN Histone H2A type 1-H OS=Homo sapiens GN=HIST1H2AH PE=1 SV=3 XREF(PFAM)=Core histone H2A			binding;DNA binding;enzyme binding;nucleic acid binding;protein binding	cell part;chromosomal part;extracellular membrane-bounded organelle;extracellular organelle;extracellular region part;extracellular vesicular exosome;intracellular membrane-bounded organelle;intracellular organelle;intracellular organelle part;intracellular part;macromolecular complex;membrane-bounded organelle;membrane-bounded vesicle;nucleosome;nucleus;organelle;organelle part;protein-DNA compl…	14	14	0	78.1	78.1	0	13.936	0	323.31	132730000000	200	5	NaN	NaN	NaN	6	5	6	7	7	6	9	6	6	28.0767	27.2277	29.4627	28.0566	29.3195	29.1938	30.4948	29.6571	29.8637
	0.807927	1.25709	P0CW18	P0CW18	Serine protease 56	PRSS56	sp|P0CW18|PRS56_HUMAN Serine protease 56 OS=Homo sapiens GN=PRSS56 PE=1 SV=1 XREF(PFAM)=Trypsin;		anatomical structure development;camera-type eye development;developmental process;eye development;macromolecule metabolic process;metabolic process;organ development;primary metabolic process;protein metabolic process;proteolysis;sensory organ development	catalytic activity;endopeptidase activity;hydrolase activity;peptidase activity;peptidase activity, acting on L-amino acid peptides;serine hydrolase activity;serine-type endopeptidase activity;serine-type peptidase activity	cell part;cytoplasmic part;endoplasmic reticulum;intracellular membrane-bounded organelle;intracellular organelle;intracellular part;membrane-bounded organelle;organelle	15	15	15	31.5	31.5	31.5	64.596	0	55.49	4233200000	84	1	15	15	15	6	7	5	7	6	11	3	7	2	23.5852	24.3675	23.4419	24.4776	24.845	24.6112	22.3578	24.7533	23.0513
	0.581371	-0.793721	P0DMV9;P0DMV8	P0DMV9;P0DMV8	Heat shock 70 kDa protein 1B;Heat shock 70 kDa protein 1A	HSPA1B;HSPA1A	sp|P0DMV9|HS71B_HUMAN Heat shock 70 kDa protein 1B OS=Homo sapiens GN=HSPA1B PE=1 SV=1 XREF(PFAM)=Hsp70 protein;;sp|P0DMV8|HS71A_HUMAN Heat shock 70 kDa protein 1A OS=Homo sapiens GN=HSPA1A PE=1 SV=1 XREF(PFAM)=Hsp70 protein;					46	43	27	63.7	59.9	37	70.051	0	323.31	50139000000	432	2	NaN	NaN	NaN	28	30	19	20	21	23	33	27	20	28.6296	28.7074	27.6444	27.7824	28.097	27.3653	27.744	28.2344	29.6474
+	1.67871	-3.94966	P10398	P10398	Serine/threonine-protein kinase A-Raf	ARAF	sp|P10398|ARAF_HUMAN Serine/threonine-protein kinase A-Raf OS=Homo sapiens GN=ARAF PE=1 SV=2 XREF(PFAM)=Phorbol esters/diacylglycerol binding domain (C1 domain);Protein tyrosine kinase (_KINASE_-PROTEIN);Raf-like Ras-binding domain;		biological regulation;cellular macromolecule metabolic process;cellular metabolic process;cellular process;cellular protein metabolic process;macromolecule metabolic process;macromolecule modification;metabolic process;negative regulation of apoptosis;negative regulation of biological process;negative regulation of cell death;negative regulation of cellular process;negative regulation of programm…	adenyl nucleotide binding;adenyl ribonucleotide binding;ATP binding;binding;catalytic activity;cation binding;ion binding;kinase activity;metal ion binding;molecular transducer activity;nucleotide binding;phosphotransferase activity, alcohol group as acceptor;protein kinase activity;protein serine/threonine kinase activity;purine nucleotide binding;purine ribonucleoside triphosphate binding;purin…		17	12	12	35.5	27.6	27.6	67.585	0	38.512	3007100000	46	1	17	12	12	1	3	0	6	5	3	11	10	8	20.5961	23.2798	20.5991	23.2233	20.5186	20.4365	24.4493	25.2254	26.3526
	0.0370412	0.101238	P10412;P16402;Q02539;P22492	P10412;P16402	Histone H1.4;Histone H1.3	HIST1H1E;HIST1H1D	sp|P10412|H14_HUMAN Histone H1.4 OS=Homo sapiens GN=HIST1H1E PE=1 SV=2 XREF(PFAM)=linker histone H1 and H5 family;;sp|P16402|H13_HUMAN Histone H1.3 OS=Homo sapiens GN=HIST1H1D PE=1 SV=2 XREF(PFAM)=linker histone H1 and H5 family;		cellular component assembly;cellular component assembly at cellular level;cellular component organization;cellular component organization at cellular level;cellular component organization or biogenesis;cellular component organization or biogenesis at cellular level;cellular macromolecular complex assembly;cellular macromolecular complex subunit organization;cellular process;chromatin assembly;chr…	binding;chromatin binding;chromatin DNA binding;DNA binding;nucleic acid binding;structure-specific DNA binding	cell part;chromatin;chromosomal part;euchromatin;extracellular membrane-bounded organelle;extracellular organelle;extracellular region part;extracellular vesicular exosome;heterochromatin;intracellular membrane-bounded organelle;intracellular organelle;intracellular organelle part;intracellular part;macromolecular complex;membrane-bounded organelle;membrane-bounded vesicle;nuclear chromatin;nucle…	14	14	3	39.7	39.7	16	21.865	0	61.368	29507000000	94	4	NaN	NaN	NaN	1	0	7	8	9	8	13	8	4	20.6693	21.199	27.2699	25.5984	27.2372	27.9959	28.0269	26.3966	26.1043
	0.660876	1.00294	P10620	P10620	Microsomal glutathione S-transferase 1	MGST1	sp|P10620|MGST1_HUMAN Microsomal glutathione S-transferase 1 OS=Homo sapiens GN=MGST1 PE=1 SV=1 XREF(PFAM)=MAPEG family;		amine metabolic process;carboxylic acid metabolic process;cell differentiation;cellular amine metabolic process;cellular amino acid metabolic process;cellular component assembly;cellular component organization;cellular component organization or biogenesis;cellular developmental process;cellular ketone metabolic process;cellular metabolic process;cellular modified amino acid metabolic process;cell…	amine binding;amino acid binding;antioxidant activity;binding;carboxylic acid binding;catalytic activity;glutathione binding;glutathione peroxidase activity;glutathione transferase activity;modified amino acid binding;oxidoreductase activity;oxidoreductase activity, acting on peroxide as acceptor;peptide binding;peroxidase activity;transferase activity;transferase activity, transferring alkyl or …	apical part of cell;cell part;cytoplasmic part;endoplasmic reticulum;endoplasmic reticulum membrane;endoplasmic reticulum part;integral to membrane;intracellular membrane-bounded organelle;intracellular organelle;intracellular organelle part;intracellular part;intrinsic to membrane;membrane;membrane part;membrane-bounded organelle;microbody;microbody membrane;microbody part;mitochondrial inner me…	4	4	4	33.5	33.5	33.5	17.598	0	5.5745	1021200000	14	1	4	4	4	0	1	2	3	2	2	0	2	2	20.1944	21.3394	19.7581	23.1253	23.2816	22.7316	20.7609	23.0071	22.3618
	0.469392	-0.81964	P10809	P10809	60 kDa heat shock protein, mitochondrial	HSPD1	sp|P10809|CH60_HUMAN 60 kDa heat shock protein, mitochondrial OS=Homo sapiens GN=HSPD1 PE=1 SV=2 XREF(PFAM)=TCP-1/cpn60 chaperonin family;		activation of caspase activity;activation of immune response;activation of innate immune response;adaptive immune response;adaptive immune response based on somatic recombination of immune receptors built from immunoglobulin superfamily domains;B cell activation;B cell activation involved in immune response;B cell cytokine production;B cell mediated immunity;B cell proliferation;biological regula…	adenyl nucleotide binding;adenyl ribonucleotide binding;ATP binding;ATPase activity;binding;catalytic activity;chaperone binding;DNA binding;DNA replication origin binding;double-stranded RNA binding;enzyme binding;hydrolase activity;hydrolase activity, acting on acid anhydrides;hydrolase activity, acting on acid anhydrides, in phosphorus-containing anhydrides;lipopolysaccharide binding;nucleic a…	cell part;cell surface;coated pit;coated vesicle;cytoplasm;cytoplasmic membrane-bounded vesicle;cytoplasmic part;cytoplasmic vesicle;cytosol;early endosome;endosome;extracellular membrane-bounded organelle;extracellular organelle;extracellular region part;extracellular space;extracellular vesicular exosome;intracellular membrane-bounded organelle;intracellular organelle;intracellular organelle lu…	20	20	20	40	40	40	61.054	0	98.321	2766800000	98	1	20	20	20	6	7	4	6	6	8	4	8	11	24.6173	24.5616	23.9418	23.2666	23.1938	23.5747	23.8928	23.0283	25.5729
	0.697633	-0.62634	P11021	P11021	78 kDa glucose-regulated protein	HSPA5	sp|P11021|GRP78_HUMAN 78 kDa glucose-regulated protein OS=Homo sapiens GN=HSPA5 PE=1 SV=2 XREF(PFAM)=Hsp70 protein;		activation of signaling protein activity involved in unfolded protein response;anatomical structure arrangement;anatomical structure development;biological regulation;blood coagulation;catabolic process;cell activation;cell communication;cellular catabolic process;cellular macromolecule catabolic process;cellular macromolecule metabolic process;cellular metabolic process;cellular process;cellular…	adenyl nucleotide binding;adenyl ribonucleotide binding;ATP binding;ATPase activity;binding;calcium ion binding;catalytic activity;cation binding;chaperone binding;enzyme binding;glycoprotein binding;hydrolase activity;hydrolase activity, acting on acid anhydrides;hydrolase activity, acting on acid anhydrides, in phosphorus-containing anhydrides;ion binding;metal ion binding;misfolded protein bin…	adherens junction;anchoring junction;cell junction;cell part;cell surface;cell-substrate adherens junction;cell-substrate junction;cytoplasmic membrane-bounded vesicle;cytoplasmic part;cytoplasmic vesicle;endoplasmic reticulum;endoplasmic reticulum chaperone complex;endoplasmic reticulum lumen;endoplasmic reticulum membrane;endoplasmic reticulum part;endoplasmic reticulum-Golgi intermediate compa…	70	70	69	69.1	69.1	69.1	72.332	0	323.31	142100000000	819	1	70	70	69	44	45	33	26	31	34	44	36	27	30.0356	30.0409	29.5749	28.6159	29.0921	29.0347	29.2269	29.0966	30.2982
	0.363386	-0.334714	P11142;P54652	P11142	Heat shock cognate 71 kDa protein	HSPA8	sp|P11142|HSP7C_HUMAN Heat shock cognate 71 kDa protein OS=Homo sapiens GN=HSPA8 PE=1 SV=1 XREF(PFAM)=Hsp70 protein;		axon guidance;biological regulation;biosynthetic process;cell communication;cell-cell signaling;cellular biosynthetic process;cellular component disassembly;cellular component disassembly at cellular level;cellular component organization;cellular component organization at cellular level;cellular component organization or biogenesis;cellular component organization or biogenesis at cellular level;c…	adenyl nucleotide binding;adenyl ribonucleotide binding;antigen binding;ATP binding;ATPase activity;ATPase activity, coupled;binding;C3HC4-type RING finger domain binding;catalytic activity;enzyme binding;G-protein-coupled receptor binding;heat shock protein binding;hydrolase activity;hydrolase activity, acting on acid anhydrides;hydrolase activity, acting on acid anhydrides, in phosphorus-contai…	adherens junction;anchoring junction;blood microparticle;cell junction;cell part;cell-substrate adherens junction;cell-substrate junction;clathrin coated vesicle membrane;clathrin sculpted gamma-aminobutyric acid transport vesicle membrane;coated vesicle membrane;cytoplasmic membrane-bounded vesicle;cytoplasmic part;cytoplasmic vesicle;cytoplasmic vesicle membrane;cytoplasmic vesicle part;cytosol…	61	60	55	67.8	67.8	64.1	70.897	0	323.31	151410000000	677	2	NaN	NaN	NaN	36	37	28	27	27	34	38	33	26	29.8946	30.1158	29.5316	28.9227	29.208	29.2953	29.0771	29.142	30.2111
	0.287801	0.545134	P11166	P11166	Solute carrier family 2, facilitated glucose transporter member 1	SLC2A1	sp|P11166|GTR1_HUMAN Solute carrier family 2, facilitated glucose transporter member 1 OS=Homo sapiens GN=SLC2A1 PE=1 SV=2 XREF(PFAM)=Sugar (and other) transporter;		biological regulation;biosynthetic process;carbohydrate biosynthetic process;carbohydrate metabolic process;carbohydrate transmembrane transport;carbohydrate transport;carboxylic acid metabolic process;cation transport;cell communication;cellular biosynthetic process;cellular carbohydrate biosynthetic process;cellular carbohydrate metabolic process;cellular component assembly;cellular component o…	active transmembrane transporter activity;binding;carbohydrate transmembrane transporter activity;cation transmembrane transporter activity;cation:sugar symporter activity;dehydroascorbic acid transporter activity;D-glucose transmembrane transporter activity;glucose transmembrane transporter activity;hexose transmembrane transporter activity;identical protein binding;ion transmembrane transporter…	basolateral plasma membrane;blood microparticle;caveola;cell cortex part;cell junction;cell part;cell-cell junction;cortical actin cytoskeleton;cortical cytoskeleton;cytoplasmic membrane-bounded vesicle;cytoplasmic part;cytoplasmic vesicle;cytoskeletal part;cytoskeleton;cytosol;extracellular membrane-bounded organelle;extracellular organelle;extracellular region part;extracellular vesicular exoso…	11	11	11	21.3	21.3	21.3	54.083	0	122.67	14259000000	76	1	11	11	11	6	6	6	6	6	7	6	7	4	24.6502	25.7889	26.6185	26.3015	26.4454	24.7494	24.2097	25.8577	25.7934
	0.879115	2.07449	P11310	P11310	Medium-chain specific acyl-CoA dehydrogenase, mitochondrial	ACADM	sp|P11310|ACADM_HUMAN Medium-chain specific acyl-CoA dehydrogenase, mitochondrial OS=Homo sapiens GN=ACADM PE=1 SV=1 XREF(PFAM)=Acyl-CoA dehydrogenase, C-terminal domain;Acyl-CoA dehydrogenase, middle domain;Acyl-CoA dehydrogenase, N-terminal domain;		amine biosynthetic process;amine metabolic process;betaine biosynthetic process;betaine metabolic process;biosynthetic process;carboxylic acid biosynthetic process;carboxylic acid catabolic process;carboxylic acid metabolic process;carnitine biosynthetic process;carnitine metabolic process;carnitine metabolic process, CoA-linked;catabolic process;cellular amine metabolic process;cellular amino ac…	acyl-CoA dehydrogenase activity;binding;catalytic activity;coenzyme binding;cofactor binding;flavin adenine dinucleotide binding;identical protein binding;medium-chain-acyl-CoA dehydrogenase activity;oxidoreductase activity;oxidoreductase activity, acting on the CH-CH group of donors;protein binding	axon;cell part;cell projection;cytoplasmic part;extracellular membrane-bounded organelle;extracellular organelle;extracellular region part;extracellular vesicular exosome;intracellular membrane-bounded organelle;intracellular organelle;intracellular organelle lumen;intracellular organelle part;intracellular part;membrane-bounded organelle;membrane-bounded vesicle;membrane-enclosed lumen;mitochond…	11	11	11	29	29	29	46.588	0	19.288	1056000000	24	1	11	11	11	4	3	4	3	1	3	2	2	4	22.9934	22.7745	23.1185	23.1472	20.0947	23.2158	19.835	19.5661	20.8332
	0.296647	-0.662319	P11388	P11388	DNA topoisomerase 2-alpha	TOP2A	sp|P11388|TOP2A_HUMAN DNA topoisomerase 2-alpha OS=Homo sapiens GN=TOP2A PE=1 SV=3 XREF(PFAM)=DNA gyrase B;DNA gyrase/topoisomerase IV, subunit A;DTHCT (NUC029) region;Histidine kinase-, DNA gyrase B-, and HSP90-like ATPase (NOT KINASE);Toprim domain;C-ter		apoptotic chromosome condensation;biological regulation;cell cycle;cell cycle process;cell differentiation;cell division;cellular component organization;cellular component organization at cellular level;cellular component organization or biogenesis;cellular component organization or biogenesis at cellular level;cellular developmental process;cellular macromolecule metabolic process;cellular metab…	adenyl nucleotide binding;adenyl ribonucleotide binding;ATP binding;ATPase activity;ATPase activity, coupled;binding;catalytic activity;cation binding;chromatin binding;DNA bending activity;DNA binding;DNA topoisomerase (ATP-hydrolyzing) activity;DNA topoisomerase activity;DNA-dependent ATPase activity;drug binding;enzyme binding;histone deacetylase binding;hydrolase activity;hydrolase activity, …	cell part;chromosome;condensed chromosome;cytoplasm;DNA topoisomerase complex (ATP-hydrolyzing);intracellular membrane-bounded organelle;intracellular non-membrane-bounded organelle;intracellular organelle;intracellular organelle part;intracellular part;macromolecular complex;membrane-bounded organelle;non-membrane-bounded organelle;nuclear part;nucleolus;nucleoplasm;nucleus;organelle;organelle p…	42	42	32	32.1	32.1	26.5	174.38	0	222.03	6883500000	110	1	42	42	32	0	2	5	5	8	18	25	10	8	19.6499	22.7403	24.1793	23.6503	24.0097	25.9224	26.254	24.3129	25.0024
	0.369203	0.259954	P11940;Q9H361;Q4VXU2;Q96DU9	P11940	Polyadenylate-binding protein 1	PABPC1	sp|P11940|PABP1_HUMAN Polyadenylate-binding protein 1 OS=Homo sapiens GN=PABPC1 PE=1 SV=2 XREF(PFAM)=Poly-adenylate binding protein, unique domain;RNA recognition motif. (a.k.a. RRM, RBD, or RNP domain);		biological regulation;biosynthetic process;catabolic process;cellular biosynthetic process;cellular catabolic process;cellular macromolecule biosynthetic process;cellular macromolecule catabolic process;cellular macromolecule metabolic process;cellular metabolic process;cellular nitrogen compound metabolic process;cellular process;cellular protein metabolic process;gene expression;gene silencing;…	binding;mRNA binding;nucleic acid binding;nucleotide binding;poly(A) RNA binding;poly(U) RNA binding;poly-purine tract binding;poly-pyrimidine tract binding;protein binding;protein C-terminus binding;RNA binding;single-stranded RNA binding;translation activator activity;translation regulator activity;translation regulator activity, nucleic acid binding	adherens junction;anchoring junction;catalytic step 2 spliceosome;cell junction;cell part;cell-substrate adherens junction;cell-substrate junction;cytoplasm;cytoplasmic part;cytosol;extracellular membrane-bounded organelle;extracellular organelle;extracellular region part;extracellular vesicular exosome;focal adhesion;intracellular membrane-bounded organelle;intracellular non-membrane-bounded org…	53	53	35	64.6	64.6	49.1	70.67	0	323.31	95055000000	561	4	NaN	NaN	NaN	27	35	14	26	30	35	37	28	20	28.2966	28.7161	26.9581	28.6873	28.8471	29.0011	28.0529	28.6991	29.0036
	1.04135	1.15663	P12268	P12268	Inosine-5-monophosphate dehydrogenase 2	IMPDH2	sp|P12268|IMDH2_HUMAN Inosine-5-monophosphate dehydrogenase 2 OS=Homo sapiens GN=IMPDH2 PE=1 SV=2 XREF(PFAM)=CBS domain;IMP dehydrogenase / GMP reductase domain;		anatomical structure development;biosynthetic process;cell activation;cell proliferation;cellular aromatic compound metabolic process;cellular biosynthetic process;cellular component assembly;cellular component organization;cellular component organization or biogenesis;cellular metabolic process;cellular nitrogen compound biosynthetic process;cellular nitrogen compound metabolic process;cellular …	binding;catalytic activity;cation binding;DNA binding;IMP dehydrogenase activity;ion binding;metal ion binding;nucleic acid binding;nucleotide binding;oxidoreductase activity;oxidoreductase activity, acting on CH-OH group of donors;oxidoreductase activity, acting on the CH-OH group of donors, NAD or NADP as acceptor;RNA binding	cell part;cytoplasm;cytoplasmic part;cytosol;extracellular membrane-bounded organelle;extracellular organelle;extracellular region part;extracellular vesicular exosome;intracellular membrane-bounded organelle;intracellular organelle;intracellular organelle part;intracellular part;membrane;membrane-bounded organelle;membrane-bounded vesicle;microbody;microbody membrane;microbody part;nucleus;organ…	21	21	20	40.3	40.3	40.3	55.804	0	107.94	18992000000	130	1	21	21	20	4	13	11	7	7	17	10	10	4	24.8299	26.2313	27.2198	25.361	26.0919	26.7832	25.3566	25.1161	24.2935
	0.139042	-0.128914	P12956	P12956	X-ray repair cross-complementing protein 6	XRCC6	sp|P12956|XRCC6_HUMAN X-ray repair cross-complementing protein 6 OS=Homo sapiens GN=XRCC6 PE=1 SV=2 XREF(PFAM)=Ku70/Ku80 beta-barrel domain;Ku70/Ku80 C-terminal arm;Ku70/Ku80 N-terminal alpha/beta domain;SAP domain;		anatomical structure development;anatomical structure homeostasis;biological regulation;biosynthetic process;brain development;cellular biosynthetic process;cellular component organization;cellular component organization at cellular level;cellular component organization or biogenesis;cellular component organization or biogenesis at cellular level;cellular hyperosmotic response;cellular hyperosmot…	5'-deoxyribose-5-phosphate lyase activity;adenyl nucleotide binding;adenyl ribonucleotide binding;ATP binding;ATPase activity;ATPase activity, coupled;ATP-dependent DNA helicase activity;ATP-dependent helicase activity;binding;carbon-oxygen lyase activity;catalytic activity;damaged DNA binding;DNA binding;DNA helicase activity;DNA-dependent ATPase activity;double-stranded DNA binding;helicase act…	cell part;chromosomal part;cytoplasmic part;cytosol;intracellular membrane-bounded organelle;intracellular non-membrane-bounded organelle;intracellular organelle;intracellular organelle part;intracellular part;Ku70:Ku80 complex;macromolecular complex;membrane;membrane-bounded organelle;nonhomologous end joining complex;non-membrane-bounded organelle;nuclear chromosome part;nuclear part;nuclear te…	41	41	41	59.6	59.6	59.6	69.842	0	302.99	34458000000	314	1	41	41	41	20	20	18	18	20	27	27	25	11	26.3245	26.9142	27.1126	26.1006	26.5695	27.2417	26.6955	26.9429	26.6602
	0.0631256	0.0818583	P13010	P13010	X-ray repair cross-complementing protein 5	XRCC5	sp|P13010|XRCC5_HUMAN X-ray repair cross-complementing protein 5 OS=Homo sapiens GN=XRCC5 PE=1 SV=3 XREF(PFAM)=Ku70/Ku80 beta-barrel domain;Ku70/Ku80 C-terminal arm;Ku70/Ku80 N-terminal alpha/beta domain;Ku C terminal domain like;		anatomical structure development;anatomical structure homeostasis;biological regulation;biosynthetic process;brain development;cell differentiation;cell proliferation;cellular biosynthetic process;cellular component organization;cellular component organization at cellular level;cellular component organization or biogenesis;cellular component organization or biogenesis at cellular level;cellular d…	adenyl nucleotide binding;adenyl ribonucleotide binding;ATP binding;ATPase activity;ATPase activity, coupled;ATP-dependent DNA helicase activity;ATP-dependent helicase activity;binding;catalytic activity;damaged DNA binding;DNA binding;DNA helicase activity;DNA-dependent ATPase activity;double-stranded DNA binding;enzyme binding;helicase activity;hydrolase activity;hydrolase activity, acting on a…	cell part;chromosomal part;chromosome, telomeric region;cytoplasmic part;cytosol;intracellular membrane-bounded organelle;intracellular non-membrane-bounded organelle;intracellular organelle;intracellular organelle part;intracellular part;Ku70:Ku80 complex;macromolecular complex;membrane;membrane-bounded organelle;nonhomologous end joining complex;non-membrane-bounded organelle;nuclear chromosome…	49	49	49	74.2	74.2	74.2	82.704	0	323.31	37370000000	400	1	49	49	49	21	27	20	22	24	35	31	24	10	26.872	27.0616	27.1569	26.5432	26.9299	27.5315	27.1892	27.3389	26.2309
	0.058028	0.15786	P13639	P13639	Elongation factor 2	EEF2	sp|P13639|EF2_HUMAN Elongation factor 2 OS=Homo sapiens GN=EEF2 PE=1 SV=4 XREF(PFAM)=Elongation factor G C-terminus;Elongation Factor G, domain II;Elongation factor G, domain IV;Elongation factor Tu domain 2;		biological regulation;biosynthetic process;cell differentiation;cellular biosynthetic process;cellular developmental process;cellular macromolecule biosynthetic process;cellular macromolecule metabolic process;cellular metabolic process;cellular process;cellular protein metabolic process;developmental process;gene expression;hemopoietic progenitor cell differentiation;macromolecule biosynthetic p…	binding;catalytic activity;enzyme binding;GTP binding;GTPase activity;guanyl nucleotide binding;guanyl ribonucleotide binding;hydrolase activity;hydrolase activity, acting on acid anhydrides;hydrolase activity, acting on acid anhydrides, in phosphorus-containing anhydrides;kinase binding;nucleic acid binding;nucleoside-triphosphatase activity;nucleotide binding;protein binding;protein kinase bind…	aggresome;cell part;cytoplasm;cytoplasmic part;cytosol;extracellular membrane-bounded organelle;extracellular organelle;extracellular region part;extracellular vesicular exosome;inclusion body;intracellular membrane-bounded organelle;intracellular organelle;intracellular part;macromolecular complex;membrane;membrane-bounded organelle;membrane-bounded vesicle;nucleus;organelle;plasma membrane;poly…	41	41	40	51	51	49.9	95.337	0	276.59	19238000000	175	1	41	41	40	6	12	9	7	8	21	11	8	11	25.1527	25.61	25.1221	24.3014	23.8049	26.5777	24.5858	24.1387	25.4859
	0.941499	1.3164	P13674	P13674	Prolyl 4-hydroxylase subunit alpha-1	P4HA1	sp|P13674|P4HA1_HUMAN Prolyl 4-hydroxylase subunit alpha-1 OS=Homo sapiens GN=P4HA1 PE=1 SV=2 XREF(PFAM)=2OG-Fe(II) oxygenase superfamily;Prolyl 4-Hydroxylase alpha-subunit, N-terminal region;		4-hydroxyproline metabolic process;amine metabolic process;carboxylic acid metabolic process;cellular amine metabolic process;cellular amino acid metabolic process;cellular component organization;cellular component organization at cellular level;cellular component organization or biogenesis;cellular component organization or biogenesis at cellular level;cellular ketone metabolic process;cellular …	binding;carboxylic acid binding;catalytic activity;cation binding;dioxygenase activity;ion binding;iron ion binding;L-ascorbic acid binding;metal ion binding;oxidoreductase activity;oxidoreductase activity, acting on paired donors, with incorporation or reduction of molecular oxygen;oxidoreductase activity, acting on paired donors, with incorporation or reduction of molecular oxygen, 2-oxoglutara…	cell part;cytoplasmic part;endoplasmic reticulum;endoplasmic reticulum lumen;endoplasmic reticulum part;intracellular membrane-bounded organelle;intracellular organelle;intracellular organelle lumen;intracellular organelle part;intracellular part;macromolecular complex;membrane;membrane-bounded organelle;membrane-enclosed lumen;mitochondrion;organelle;organelle lumen;organelle part;procollagen-pr…	11	11	11	29.2	29.2	29.2	61.049	0	90.456	3267500000	56	1	11	11	11	4	6	2	7	9	5	4	5	2	23.6841	23.8288	23.5254	24.5953	24.8772	23.0104	22.8165	23.3781	22.3392
	0.273992	0.587375	P14384	P14384	Carboxypeptidase M	CPM	sp|P14384|CBPM_HUMAN Carboxypeptidase M OS=Homo sapiens GN=CPM PE=1 SV=2 XREF(PFAM)=Zinc carboxypeptidase;		anatomical structure morphogenesis;developmental process	binding;carboxypeptidase activity;catalytic activity;cation binding;exopeptidase activity;hydrolase activity;ion binding;metal ion binding;metallocarboxypeptidase activity;metalloexopeptidase activity;metallopeptidase activity;peptidase activity;peptidase activity, acting on L-amino acid peptides;transition metal ion binding;zinc ion binding	anchored to membrane;cell part;cell surface;extracellular membrane-bounded organelle;extracellular organelle;extracellular region part;extracellular vesicular exosome;intrinsic to membrane;membrane;membrane part;membrane-bounded organelle;membrane-bounded vesicle;organelle;plasma membrane;vesicle	5	5	5	12.2	12.2	12.2	50.513	0	13.917	1067300000	25	1	5	5	5	2	3	4	5	4	1	1	3	1	22.5912	23.4112	24.0294	22.4854	22.9767	20.3681	20.7895	21.877	21.4015
	0.356719	-1.65936	P14618;P30613	P14618	Pyruvate kinase PKM	PKM	sp|P14618|KPYM_HUMAN Pyruvate kinase PKM OS=Homo sapiens GN=PKM PE=1 SV=4 XREF(PFAM)=Pyruvate kinase, barrel domain (_KINASE_-METABOLIC);Pyruvate kinase, alpha/beta domain (_KINASE_-METABOLIC);		alcohol metabolic process;carbohydrate metabolic process;cell death;cellular carbohydrate metabolic process;cellular metabolic process;cellular process;death;glucose metabolic process;hexose metabolic process;metabolic process;monosaccharide metabolic process;primary metabolic process;programmed cell death;small molecule metabolic process	adenyl nucleotide binding;adenyl ribonucleotide binding;alkali metal ion binding;antigen binding;ATP binding;binding;catalytic activity;cation binding;ion binding;kinase activity;magnesium ion binding;metal ion binding;MHC class II protein complex binding;MHC protein complex binding;nucleotide binding;phosphotransferase activity, alcohol group as acceptor;potassium ion binding;purine nucleotide b…	cell part;cell projection;cilium;cytoplasm;cytoplasmic part;cytosol;extracellular matrix;extracellular membrane-bounded organelle;extracellular organelle;extracellular region part;extracellular vesicular exosome;intracellular membrane-bounded organelle;intracellular organelle;intracellular part;membrane;membrane-bounded organelle;membrane-bounded vesicle;mitochondrion;nucleus;organelle;plasma mem…	21	21	21	42.2	42.2	42.2	57.936	0	55.699	1329100000	43	2	NaN	NaN	NaN	3	5	3	1	2	1	0	2	17	23.1725	23.4525	21.605	20.962	21.2288	22.474	20.1096	22.9309	26.6024
	0.518963	-1.24291	P14866	P14866	Heterogeneous nuclear ribonucleoprotein L	HNRNPL	sp|P14866|HNRPL_HUMAN Heterogeneous nuclear ribonucleoprotein L OS=Homo sapiens GN=HNRNPL PE=1 SV=2 XREF(PFAM)=RNA recognition motif. (a.k.a. RRM, RBD, or RNP domain);		cellular macromolecule metabolic process;cellular metabolic process;cellular nitrogen compound metabolic process;cellular process;gene expression;macromolecule metabolic process;metabolic process;mRNA metabolic process;mRNA processing;nitrogen compound metabolic process;nuclear mRNA splicing, via spliceosome;nucleic acid metabolic process;nucleobase-containing compound metabolic process;primary m…	binding;DNA binding;nucleic acid binding;nucleotide binding;regulatory region DNA binding;regulatory region nucleic acid binding;RNA binding;transcription regulatory region DNA binding	cell part;cytoplasm;extracellular membrane-bounded organelle;extracellular organelle;extracellular region part;extracellular vesicular exosome;intracellular membrane-bounded organelle;intracellular organelle;intracellular organelle part;intracellular part;macromolecular complex;membrane;membrane-bounded organelle;membrane-bounded vesicle;nuclear part;nucleoplasm;nucleus;organelle;organelle part;r…	18	18	18	42.1	42.1	42.1	64.132	0	125.56	5778200000	79	1	18	18	18	3	5	3	3	5	9	13	7	5	25.4674	24.3404	23.8746	22.7127	24.6212	24.9402	26.8529	24.9453	24.2046
	0.290478	1.06469	P14868	P14868	Aspartate--tRNA ligase, cytoplasmic	DARS	sp|P14868|SYDC_HUMAN Aspartate--tRNA ligase, cytoplasmic OS=Homo sapiens GN=DARS PE=1 SV=2 XREF(PFAM)=tRNA synthetases class II (D, K and N);OB-fold nucleic acid binding domain;		amine metabolic process;amino acid activation;aspartyl-tRNA aminoacylation;biosynthetic process;carboxylic acid metabolic process;cellular amine metabolic process;cellular amino acid metabolic process;cellular biosynthetic process;cellular component assembly;cellular component organization;cellular component organization or biogenesis;cellular ketone metabolic process;cellular macromolecule biosy…	adenyl nucleotide binding;adenyl ribonucleotide binding;aminoacylase activity;aminoacyl-tRNA ligase activity;aspartate-tRNA ligase activity;ATP binding;binding;catalytic activity;hydrolase activity;hydrolase activity, acting on carbon-nitrogen (but not peptide) bonds;hydrolase activity, acting on carbon-nitrogen (but not peptide) bonds, in linear amides;ligase activity;ligase activity, forming am…	cell part;cytoplasm;cytoplasmic part;cytosol;extracellular membrane-bounded organelle;extracellular organelle;extracellular region part;extracellular vesicular exosome;intracellular part;membrane;membrane-bounded organelle;membrane-bounded vesicle;organelle;vesicle	12	12	12	28.3	28.3	28.3	57.136	0	24.221	2378000000	56	1	12	12	12	5	9	6	5	7	4	1	5	5	24.1954	24.4107	24.0883	24.2298	23.8231	22.9449	19.8433	23.3054	24.655
	0.142295	0.23054	P14923	P14923	Junction plakoglobin	JUP	sp|P14923|PLAK_HUMAN Junction plakoglobin OS=Homo sapiens GN=JUP PE=1 SV=3 XREF(PFAM)=Armadillo/beta-catenin-like repeat;		adherens junction assembly;adherens junction organization;anatomical structure development;biological adhesion;biological regulation;cell adhesion;cell junction assembly;cell junction organization;cell migration;cell motility;cell surface receptor linked signaling pathway;cell-cell adhesion;cell-cell junction assembly;cell-cell junction organization;cellular component assembly;cellular component …	alpha-catenin binding;binding;cadherin binding;cell adhesion molecule binding;enzyme binding;identical protein binding;molecular transducer activity;phosphatase binding;protein binding;protein binding transcription factor activity;protein dimerization activity;protein homodimerization activity;protein phosphatase binding;signal transducer activity;structural constituent of cell wall;structural mo…	actin cytoskeleton;adherens junction;anchoring junction;apicolateral plasma membrane;catenin complex;catenin-TCF7L2 complex;cell junction;cell part;cell-cell adherens junction;cell-cell contact zone;cell-cell junction;cell-substrate adherens junction;cell-substrate junction;contractile fiber part;cytoplasm;cytoplasmic part;cytoskeletal part;cytoskeleton;cytosol;cytosolic part;desmosome;extracellu…	33	33	31	53.6	53.6	51.5	81.744	0	323.31	21891000000	299	1	33	33	31	24	27	22	23	23	18	26	24	10	26.888	27.1875	27.3777	26.8801	26.9999	25.378	26.1026	26.7415	25.7223
	1.27691	-1.25303	P15056	P15056	Serine/threonine-protein kinase B-raf	BRAF	sp|P15056|BRAF_HUMAN Serine/threonine-protein kinase B-raf OS=Homo sapiens GN=BRAF PE=1 SV=4 XREF(PFAM)=Phorbol esters/diacylglycerol binding domain (C1 domain);Protein tyrosine kinase (_KINASE_-PROTEIN);Raf-like Ras-binding domain;		activation of MAPKK activity;activation of protein kinase activity;alpha-beta T cell activation;alpha-beta T cell differentiation;anatomical structure morphogenesis;associative learning;behavior;biological regulation;carbohydrate transport;CD4-positive, alpha-beta T cell activation;CD4-positive, alpha-beta T cell differentiation;cell activation;cell communication;cell differentiation;cell surface…	adenyl nucleotide binding;adenyl ribonucleotide binding;ATP binding;binding;calcium ion binding;catalytic activity;cation binding;identical protein binding;ion binding;kinase activity;MAP kinase kinase kinase activity;metal ion binding;molecular transducer activity;nucleotide binding;phosphotransferase activity, alcohol group as acceptor;protein binding;protein kinase activity;protein serine/thre…	cell body;cell part;cell projection;cytoplasmic part;cytosol;intracellular membrane-bounded organelle;intracellular organelle;intracellular part;membrane;membrane-bounded organelle;mitochondrion;neuron projection;nucleus;organelle;plasma membrane	25	25	17	42.2	42.2	34.2	84.436	0	204.32	18886000000	177	1	25	25	17	1	1	0	13	10	9	20	15	10	20.5742	20.1677	19.8633	26.38	26.6316	25.9173	27.0668	27.245	28.3761
	0.770342	1.27383	P15880	P15880	40S ribosomal protein S2	RPS2	sp|P15880|RS2_HUMAN 40S ribosomal protein S2 OS=Homo sapiens GN=RPS2 PE=1 SV=2 XREF(PFAM)=Ribosomal protein S5, N-terminal domain;Ribosomal protein S5, C-terminal domain;		biological regulation;biosynthetic process;catabolic process;cellular biosynthetic process;cellular catabolic process;cellular component disassembly;cellular component disassembly at cellular level;cellular component organization;cellular component organization at cellular level;cellular component organization or biogenesis;cellular component organization or biogenesis at cellular level;cellular …	binding;enzyme binding;fibroblast growth factor binding;growth factor binding;mRNA binding;nucleic acid binding;protein binding;RNA binding;structural constituent of ribosome;structural molecule activity	adherens junction;anchoring junction;cell junction;cell part;cell-substrate adherens junction;cell-substrate junction;cytoplasm;cytoplasmic part;cytosol;cytosolic small ribosomal subunit;extracellular membrane-bounded organelle;extracellular organelle;extracellular region part;extracellular vesicular exosome;focal adhesion;intracellular membrane-bounded organelle;intracellular organelle;intracell…	17	17	17	52.2	52.2	52.2	31.324	0	117.22	22924000000	112	1	17	17	17	4	7	4	10	11	12	8	9	9	23.3782	23.6221	23.6746	27.2364	26.9369	27.3841	24.5383	26.0766	27.1209
	1.09369	4.20269	P15924	P15924	Desmoplakin	DSP	sp|P15924|DESP_HUMAN Desmoplakin OS=Homo sapiens GN=DSP PE=1 SV=3 XREF(PFAM)=Plectin repeat;		adherens junction organization;anatomical structure development;anatomical structure morphogenesis;apoptosis;cardiac muscle tissue morphogenesis;cell death;cell differentiation;cell junction organization;cell-cell junction organization;cellular component disassembly;cellular component disassembly at cellular level;cellular component disassembly involved in apoptosis;cellular component organizatio…	binding;binding, bridging;enzyme binding;kinase binding;protein binding;protein binding, bridging;protein kinase binding;protein kinase C binding;scaffold protein binding;structural constituent of cytoskeleton;structural molecule activity	adherens junction;anchoring junction;basolateral plasma membrane;cell junction;cell part;cell-cell adherens junction;cell-cell contact zone;cell-cell junction;cornified envelope;cytoplasmic part;cytoskeletal part;cytoskeleton;desmosome;extracellular membrane-bounded organelle;extracellular organelle;extracellular region part;extracellular vesicular exosome;fascia adherens;intercalated disc;interm…	342	342	342	81.7	81.7	81.7	331.77	0	323.31	1325800000000	3151	1	342	342	342	123	185	21	198	214	293	153	114	22	30.0928	30.9438	24.2221	31.5537	31.9308	33.6262	29.9487	29.766	24.788
	0.729079	-2.39152	P16070	P16070	CD44 antigen	CD44	sp|P16070|CD44_HUMAN CD44 antigen OS=Homo sapiens GN=CD44 PE=1 SV=3 XREF(PFAM)=Extracellular link domain;		amine metabolic process;aminoglycan catabolic process;aminoglycan metabolic process;anatomical structure development;anatomical structure morphogenesis;biological adhesion;biological regulation;blood coagulation;branching involved in prostate gland morphogenesis;branching involved in ureteric bud morphogenesis;branching morphogenesis of a tube;carbohydrate catabolic process;carbohydrate metabolic…	binding;carbohydrate binding;catalytic activity;collagen binding;glycosaminoglycan binding;hexosaminidase activity;hyaluronic acid binding;hyalurononglucosaminidase activity;hydrolase activity;hydrolase activity, acting on glycosyl bonds;hydrolase activity, hydrolyzing O-glycosyl compounds;pattern binding;polysaccharide binding;protein binding	adherens junction;anchoring junction;basolateral plasma membrane;cell junction;cell part;cell surface;cell-substrate adherens junction;cell-substrate junction;cytoplasm;cytoplasmic part;external side of plasma membrane;extracellular membrane-bounded organelle;extracellular organelle;extracellular region part;extracellular vesicular exosome;focal adhesion;Golgi apparatus;integral to membrane;integ…	8	8	8	11.3	11.3	11.3	81.537	0	33.838	3757800000	29	1	8	8	8	2	7	2	3	2	1	4	2	3	24.4219	24.3031	20.7489	24.4396	20.1966	20.3426	23.1925	23.8359	25.1249
	1.54849	1.1435	P16615;O14983;Q93084	P16615	Sarcoplasmic/endoplasmic reticulum calcium ATPase 2	ATP2A2	sp|P16615|AT2A2_HUMAN Sarcoplasmic/endoplasmic reticulum calcium ATPase 2 OS=Homo sapiens GN=ATP2A2 PE=1 SV=1 XREF(PFAM)=Cation transporting ATPase, C-terminus;Cation transporter/ATPase, N-terminus;E1-E2 ATPase;haloacid dehalogenase-like hydrolase;		anatomical structure development;biological adhesion;biological regulation;blood coagulation;calcium ion homeostasis;calcium ion transmembrane transport;calcium ion transport;calcium-mediated signaling;cation homeostasis;cation transport;cell adhesion;cellular calcium ion homeostasis;cellular cation homeostasis;cellular chemical homeostasis;cellular divalent inorganic cation homeostasis;cellular …	active transmembrane transporter activity;adenyl nucleotide binding;adenyl ribonucleotide binding;ATP binding;ATPase activity;ATPase activity, coupled;ATPase activity, coupled to movement of substances;ATPase activity, coupled to transmembrane movement of ions;ATPase activity, coupled to transmembrane movement of ions, phosphorylative mechanism;ATPase activity, coupled to transmembrane movement o…	cell part;cytoplasmic part;endoplasmic reticulum;endoplasmic reticulum membrane;endoplasmic reticulum part;integral to membrane;integral to plasma membrane;intracellular membrane-bounded organelle;intracellular organelle;intracellular organelle part;intracellular part;intrinsic to membrane;intrinsic to plasma membrane;longitudinal sarcoplasmic reticulum;membrane;membrane part;membrane-bounded org…	34	34	34	35.5	35.5	35.5	114.76	0	258.47	14104000000	209	3	NaN	NaN	NaN	11	16	10	18	20	21	17	16	5	25.6094	25.7635	25.3288	26.2776	26.2027	26.2136	25.5551	25.2806	24.4277
	0.150491	-0.533436	P17480	P17480	Nucleolar transcription factor 1	UBTF	sp|P17480|UBF1_HUMAN Nucleolar transcription factor 1 OS=Homo sapiens GN=UBTF PE=1 SV=1 XREF(PFAM)=HMG (high mobility group) box;HMG-box domain;HMG (high mobility group) box 5;		biological regulation;biosynthetic process;cellular biosynthetic process;cellular component organization;cellular component organization at cellular level;cellular component organization or biogenesis;cellular component organization or biogenesis at cellular level;cellular macromolecule biosynthetic process;cellular macromolecule metabolic process;cellular metabolic process;cellular nitrogen comp…	binding;chromatin binding;DNA binding;nucleic acid binding	cell part;intracellular non-membrane-bounded organelle;intracellular organelle;intracellular organelle part;intracellular part;non-membrane-bounded organelle;nuclear part;nucleolus;nucleoplasm;organelle;organelle part	19	19	19	27.4	27.4	27.4	89.405	0	69.854	5328700000	75	1	19	19	19	0	3	5	5	6	11	16	5	2	20.3718	23.4558	24.5513	23.6882	23.379	24.2978	26.5992	24.2469	22.1192
	1.37877	0.508196	P17844	P17844	Probable ATP-dependent RNA helicase DDX5	DDX5	sp|P17844|DDX5_HUMAN Probable ATP-dependent RNA helicase DDX5 OS=Homo sapiens GN=DDX5 PE=1 SV=1 XREF(PFAM)=DEAD/DEAH box helicase;Helicase conserved C-terminal domain;P68HR (NUC004) repeat;		biological regulation;biosynthetic process;cell growth;cellular biosynthetic process;cellular macromolecule biosynthetic process;cellular macromolecule metabolic process;cellular metabolic process;cellular nitrogen compound metabolic process;cellular process;cellular response to stimulus;chordate embryonic development;circadian rhythm;developmental process;embryo development;embryo development en…	adenyl nucleotide binding;adenyl ribonucleotide binding;androgen receptor binding;ATP binding;ATPase activity;ATPase activity, coupled;ATP-dependent helicase activity;ATP-dependent RNA helicase activity;binding;catalytic activity;estrogen receptor binding;helicase activity;hormone receptor binding;hydrolase activity;hydrolase activity, acting on acid anhydrides;hydrolase activity, acting on acid …	catalytic step 2 spliceosome;cell part;cytoplasm;extracellular membrane-bounded organelle;extracellular organelle;extracellular region part;extracellular vesicular exosome;intracellular membrane-bounded organelle;intracellular non-membrane-bounded organelle;intracellular organelle;intracellular organelle part;intracellular part;macromolecular complex;membrane;membrane-bounded organelle;membrane-b…	38	37	30	50	50	41	69.147	0	190.21	34138000000	253	1	38	37	30	14	18	13	15	18	26	21	17	8	26.6455	27.0712	25.7912	27.0693	27.0052	27.4986	26.6729	26.8171	26.5584
	0.753209	1.25638	P17858	P17858	ATP-dependent 6-phosphofructokinase, liver type	PFKL	sp|P17858|PFKAL_HUMAN ATP-dependent 6-phosphofructokinase, liver type OS=Homo sapiens GN=PFKL PE=1 SV=6 XREF(PFAM)=Phosphofructokinase (_KINASE_-METABOLIC);		alcohol catabolic process;alcohol metabolic process;biological regulation;carbohydrate catabolic process;carbohydrate metabolic process;carbohydrate phosphorylation;catabolic process;cellular carbohydrate catabolic process;cellular carbohydrate metabolic process;cellular component assembly;cellular component organization;cellular component organization or biogenesis;cellular metabolic process;cel…	6-phosphofructokinase activity;adenyl nucleotide binding;adenyl ribonucleotide binding;ATP binding;binding;carbohydrate binding;carbohydrate kinase activity;catalytic activity;cation binding;enzyme binding;fructose binding;fructose-6-phosphate binding;identical protein binding;ion binding;kinase activity;kinase binding;metal ion binding;monosaccharide binding;nucleotide binding;phosphofructokinas…	6-phosphofructokinase complex;cell part;cytoplasmic part;cytosol;cytosolic part;extracellular membrane-bounded organelle;extracellular organelle;extracellular region part;extracellular vesicular exosome;intracellular part;macromolecular complex;membrane;membrane-bounded organelle;membrane-bounded vesicle;organelle;protein complex;vesicle	17	14	14	32.3	27.7	27.7	85.018	0	130.99	5035100000	80	1	17	14	14	6	10	3	9	6	14	6	12	1	23.6204	24.3587	23.5657	24.1394	24.7215	25.2923	24.2033	24.0989	22.0818
	0.11633	-0.915548	P17931	P17931	Galectin-3	LGALS3	sp|P17931|LEG3_HUMAN Galectin-3 OS=Homo sapiens GN=LGALS3 PE=1 SV=5 XREF(PFAM)=Galactoside-binding lectin;		anatomical structure development;biological regulation;cell chemotaxis;cell differentiation;cell migration;cell motility;cellular component movement;cellular component organization;cellular component organization at cellular level;cellular component organization or biogenesis;cellular component organization or biogenesis at cellular level;cellular developmental process;cellular macromolecule meta…	binding;carbohydrate binding;chemoattractant activity;extracellular matrix binding;IgE binding;immunoglobulin binding;laminin binding;protein binding;protein complex binding	cell part;cytoplasm;cytoplasmic part;external side of plasma membrane;extracellular matrix;extracellular membrane-bounded organelle;extracellular organelle;extracellular region part;extracellular space;extracellular vesicular exosome;immunological synapse;intracellular membrane-bounded organelle;intracellular organelle;intracellular organelle part;intracellular part;macromolecular complex;membran…	6	6	6	28.4	28.4	28.4	26.152	0	22.414	3070700000	31	1	6	6	6	4	3	5	4	3	4	2	2	6	21.9679	22.9652	24.7829	23.9265	22.3837	21.6757	21.0557	20.5408	29.1361
	0.57637	2.08701	P18077	P18077	60S ribosomal protein L35a	RPL35A	sp|P18077|RL35A_HUMAN 60S ribosomal protein L35a OS=Homo sapiens GN=RPL35A PE=1 SV=2 XREF(PFAM)=Ribosomal protein L35Ae;		biosynthetic process;catabolic process;cellular biosynthetic process;cellular catabolic process;cellular component biogenesis;cellular component biogenesis at cellular level;cellular component disassembly;cellular component disassembly at cellular level;cellular component organization;cellular component organization at cellular level;cellular component organization or biogenesis;cellular componen…	binding;nucleic acid binding;RNA binding;structural constituent of ribosome;structural molecule activity;tRNA binding	cell part;cytoplasmic part;cytosol;cytosolic large ribosomal subunit;extracellular membrane-bounded organelle;extracellular organelle;extracellular region part;extracellular vesicular exosome;intracellular membrane-bounded organelle;intracellular organelle;intracellular organelle part;intracellular part;large ribosomal subunit;macromolecular complex;membrane;membrane-bounded organelle;membrane-bo…	12	12	12	52.7	52.7	52.7	12.538	0	41.129	10039000000	47	1	12	12	12	1	3	3	7	3	4	5	3	1	20.8589	24.9699	24.6228	25.9369	25.5477	25.6848	24.9111	25.5564	20.4409
	1.37014	0.750192	P18124	P18124	60S ribosomal protein L7	RPL7	sp|P18124|RL7_HUMAN 60S ribosomal protein L7 OS=Homo sapiens GN=RPL7 PE=1 SV=1 XREF(PFAM)=Ribosomal protein L30p/L7e;Ribosomal L30 N-terminal domain;		biosynthetic process;catabolic process;cellular biosynthetic process;cellular catabolic process;cellular component biogenesis;cellular component biogenesis at cellular level;cellular component disassembly;cellular component disassembly at cellular level;cellular component organization;cellular component organization at cellular level;cellular component organization or biogenesis;cellular componen…	binding;DNA binding;identical protein binding;mRNA binding;nucleic acid binding;protein binding;protein dimerization activity;protein homodimerization activity;RNA binding;structural constituent of ribosome;structural molecule activity	adherens junction;anchoring junction;cell junction;cell part;cell-substrate adherens junction;cell-substrate junction;cytoplasm;cytoplasmic part;cytosol;cytosolic large ribosomal subunit;extracellular membrane-bounded organelle;extracellular organelle;extracellular region part;extracellular vesicular exosome;focal adhesion;intracellular membrane-bounded organelle;intracellular non-membrane-bounde…	29	29	29	66.1	66.1	66.1	29.225	0	196.76	71134000000	247	1	29	29	29	17	15	12	20	17	22	23	21	10	27.7405	27.3501	26.9166	28.8654	28.1703	28.573	27.4815	27.8694	28.0072
	0.381402	0.342859	P18621	P18621	60S ribosomal protein L17	RPL17	sp|P18621|RL17_HUMAN 60S ribosomal protein L17 OS=Homo sapiens GN=RPL17 PE=1 SV=3 XREF(PFAM)=Ribosomal protein L22p/L17e;		biosynthetic process;catabolic process;cellular biosynthetic process;cellular catabolic process;cellular component disassembly;cellular component disassembly at cellular level;cellular component organization;cellular component organization at cellular level;cellular component organization or biogenesis;cellular component organization or biogenesis at cellular level;cellular macromolecular complex…	structural constituent of ribosome;structural molecule activity	cell part;cytoplasmic part;cytosol;cytosolic large ribosomal subunit;intracellular membrane-bounded organelle;intracellular organelle;intracellular organelle part;intracellular part;large ribosomal subunit;macromolecular complex;membrane-bounded organelle;nucleus;organelle;organelle part;ribonucleoprotein complex	15	15	15	58.7	58.7	58.7	21.397	0	155.68	22063000000	162	1	15	15	15	6	7	4	10	9	10	9	9	6	26.0785	25.8386	23.258	26.9324	26.531	27.0425	26.1998	26.0987	27.1787
	0.149721	0.149927	P19338	P19338	Nucleolin	NCL	sp|P19338|NUCL_HUMAN Nucleolin OS=Homo sapiens GN=NCL PE=1 SV=3 XREF(PFAM)=RNA recognition motif. (a.k.a. RRM, RBD, or RNP domain);		anatomical structure formation involved in morphogenesis;angiogenesis;developmental process	binding;DNA binding;identical protein binding;nucleic acid binding;nucleotide binding;protein binding;protein C-terminus binding;RNA binding;sequence-specific DNA binding;telomeric DNA binding	cell cortex;cell part;cytoplasmic part;extracellular membrane-bounded organelle;extracellular organelle;extracellular region part;extracellular vesicular exosome;intracellular membrane-bounded organelle;intracellular non-membrane-bounded organelle;intracellular organelle;intracellular organelle part;intracellular part;macromolecular complex;membrane;membrane-bounded organelle;membrane-bounded ves…	41	41	41	41.8	41.8	41.8	76.613	0	323.31	41990000000	375	1	41	41	41	14	22	15	19	20	25	26	20	11	27.078	27.2515	26.578	27.3815	27.3434	28.037	27.1204	27.1595	28.0322
	0.873256	-2.75989	P19484	P19484	Transcription factor EB	TFEB	sp|P19484|TFEB_HUMAN Transcription factor EB OS=Homo sapiens GN=TFEB PE=1 SV=3 XREF(PFAM)=Domain of unknown function (DUF3371);Helix-loop-helix DNA-binding domain;MITF/TFEB/TFEC/TFE3 N-terminus;		anatomical structure development;autophagy;biological regulation;catabolic process;cellular catabolic process;cellular component organization;cellular component organization at cellular level;cellular component organization or biogenesis;cellular component organization or biogenesis at cellular level;cellular metabolic process;cellular process;developmental process;embryonic organ development;emb…	binding;core promoter proximal region DNA binding;core promoter proximal region sequence-specific DNA binding;DNA binding;nucleic acid binding;nucleic acid binding transcription factor activity;regulatory region DNA binding;regulatory region nucleic acid binding;RNA polymerase II core promoter proximal region sequence-specific DNA binding;RNA polymerase II core promoter proximal region sequence-s…	cell part;cytoplasm;intracellular membrane-bounded organelle;intracellular organelle;intracellular part;membrane-bounded organelle;nucleus;organelle	21	21	15	42.6	42.6	35.7	52.864	0	83.495	5233600000	60	1	21	21	15	0	0	0	1	2	4	11	5	9	20.4958	20.6961	19.0981	20.1948	24.851	24.3163	25.8991	25.8786	25.864
	0.144746	-0.0963147	P19525	P19525	Interferon-induced, double-stranded RNA-activated protein kinase	EIF2AK2	sp|P19525|E2AK2_HUMAN Interferon-induced, double-stranded RNA-activated protein kinase OS=Homo sapiens GN=EIF2AK2 PE=1 SV=2 XREF(PFAM)=Double-stranded RNA binding motif;Protein kinase domain (_KINASE_-PROTEIN);		activation of MAPKK activity;activation of protein kinase activity;avoidance of defenses of other organism involved in symbiotic interaction;avoidance of host defenses;biological regulation;biosynthetic process;cellular biosynthetic process;cellular macromolecule biosynthetic process;cellular macromolecule metabolic process;cellular metabolic process;cellular nitrogen compound metabolic process;c…	adenyl nucleotide binding;adenyl ribonucleotide binding;ATP binding;binding;catalytic activity;double-stranded RNA binding;enzyme regulator activity;eukaryotic translation initiation factor 2alpha kinase activity;kinase activity;non-membrane spanning protein tyrosine kinase activity;nucleic acid binding;nucleotide binding;phosphatase regulator activity;phosphotransferase activity, alcohol group a…	cell part;cytoplasm;cytoplasmic part;cytosol;intracellular membrane-bounded organelle;intracellular non-membrane-bounded organelle;intracellular organelle;intracellular part;macromolecular complex;membrane;membrane-bounded organelle;non-membrane-bounded organelle;nucleus;organelle;perinuclear region of cytoplasm;ribonucleoprotein complex;ribosome	34	34	34	48.5	48.5	48.5	62.094	0	165.73	12149000000	207	1	34	34	34	8	13	3	12	11	16	21	15	9	23.9105	24.8521	22.0167	25.5157	25.8286	25.6508	25.8206	26.1266	25.3368
+	1.61592	-2.83925	P19532	P19532	Transcription factor E3	TFE3	sp|P19532|TFE3_HUMAN Transcription factor E3 OS=Homo sapiens GN=TFE3 PE=1 SV=4 XREF(PFAM)=Domain of unknown function (DUF3371);Helix-loop-helix DNA-binding domain;MITF/TFEB/TFEC/TFE3 N-terminus;		biological regulation;humoral immune response;immune response;immune system process;positive regulation of biological process;positive regulation of biosynthetic process;positive regulation of cell adhesion;positive regulation of cellular biosynthetic process;positive regulation of cellular metabolic process;positive regulation of cellular process;positive regulation of gene expression;positive r…	binding;core promoter proximal region DNA binding;core promoter proximal region sequence-specific DNA binding;DNA binding;nucleic acid binding;nucleic acid binding transcription factor activity;regulatory region DNA binding;regulatory region nucleic acid binding;RNA polymerase II core promoter proximal region sequence-specific DNA binding;RNA polymerase II core promoter proximal region sequence-s…	cell part;cytoplasm;intracellular membrane-bounded organelle;intracellular organelle;intracellular organelle part;intracellular part;membrane-bounded organelle;nuclear part;nucleoplasm;nucleus;organelle;organelle part	20	15	12	28.9	25.9	22.8	61.52	0	66.994	2217000000	57	1	20	15	12	0	1	0	3	3	3	13	6	5	20.5287	21.4757	21.5742	22.1213	23.6958	20.9285	25.2081	24.9775	25.0778
	0.737833	-1.41042	P20700	P20700	Lamin-B1	LMNB1	sp|P20700|LMNB1_HUMAN Lamin-B1 OS=Homo sapiens GN=LMNB1 PE=1 SV=2 XREF(PFAM)=Intermediate filament protein;Lamin Tail Domain;		apoptosis;cell death;cellular component disassembly;cellular component disassembly at cellular level;cellular component disassembly involved in apoptosis;cellular component organization;cellular component organization at cellular level;cellular component organization or biogenesis;cellular component organization or biogenesis at cellular level;cellular process;death;programmed cell death	structural molecule activity	cell part;cytoskeletal part;envelope;intermediate filament;intracellular organelle part;intracellular part;lamin filament;macromolecular complex;membrane;nuclear envelope;nuclear inner membrane;nuclear membrane;nuclear part;nucleoplasm;organelle envelope;organelle inner membrane;organelle membrane;organelle part;protein complex	44	42	39	63.1	63.1	60.1	66.408	0	250.43	11457000000	144	1	44	42	39	6	8	15	7	14	17	30	15	15	23.0048	22.7688	26.7904	24.1098	25.6051	25.6947	27.4265	25.1417	27.0726
	1.42542	-2.21656	P21333	P21333	Filamin-A	FLNA	sp|P21333|FLNA_HUMAN Filamin-A OS=Homo sapiens GN=FLNA PE=1 SV=4 XREF(PFAM)=Calponin homology (CH) domain;Filamin/ABP280 repeat;		actin crosslink formation;actin cytoskeleton organization;actin cytoskeleton reorganization;actin filament organization;actin filament-based process;anatomical structure formation involved in morphogenesis;anatomical structure morphogenesis;biological adhesion;biological regulation;biosynthetic process;blood coagulation;cAMP-mediated signaling;cell activation;cell adhesion;cell cycle process;cell…	actin binding;actin filament binding;binding;cytoskeletal protein binding;enzyme binding;Fc-gamma receptor I complex binding;glycoprotein binding;GTPase binding;identical protein binding;immunoglobulin receptor binding;molecular transducer activity;protein binding;protein dimerization activity;protein homodimerization activity;Rac GTPase binding;Ral GTPase binding;Ras GTPase binding;receptor bind…	actin cytoskeleton;actin filament;adherens junction;anchoring junction;cell body;cell cortex part;cell junction;cell part;cell projection part;cell-substrate adherens junction;cell-substrate junction;chromosomal part;cortical cytoskeleton;cytoplasm;cytoplasmic part;cytoskeletal part;cytoskeleton;cytosol;dendritic shaft;extracellular membrane-bounded organelle;extracellular organelle;extracellular…	95	95	87	47.1	47.1	44.8	280.74	0	323.31	33632000000	461	1	95	95	87	62	59	38	12	17	20	53	31	51	28.9516	28.4967	28.5299	25.2269	25.7784	25.9151	27.6779	26.7569	29.1353
	0.666845	0.626644	P21796	P21796	Voltage-dependent anion-selective channel protein 1	VDAC1	sp|P21796|VDAC1_HUMAN Voltage-dependent anion-selective channel protein 1 OS=Homo sapiens GN=VDAC1 PE=1 SV=2 XREF(PFAM)=Eukaryotic porin;		anion transport;apoptosis;behavior;behavioral defense response;behavioral fear response;cell communication;cell death;cell differentiation;cell-cell signaling;cellular developmental process;cellular process;cognition;death;defense response;developmental process;epithelial cell differentiation;establishment of localization;fear response;ion transport;learning;learning or memory;multicellular organ…	anion channel activity;anion transmembrane transporter activity;binding;channel activity;enzyme binding;gated channel activity;ion channel activity;ion transmembrane transporter activity;kinase binding;passive transmembrane transporter activity;porin activity;protein binding;protein kinase binding;substrate-specific channel activity;substrate-specific transmembrane transporter activity;substrate-…	cell part;cytoplasmic part;extracellular membrane-bounded organelle;extracellular organelle;extracellular region part;extracellular vesicular exosome;intracellular membrane-bounded organelle;intracellular non-membrane-bounded organelle;intracellular organelle;intracellular organelle part;intracellular part;macromolecular complex;membrane;membrane part;membrane-bounded organelle;membrane-bounded v…	21	21	21	73.9	73.9	73.9	30.772	0	115.92	16137000000	112	1	21	21	21	3	3	7	13	13	15	12	13	6	24.1218	23.2426	26.5745	26.5416	25.5604	26.9767	25.8126	25.8097	25.5765
	0.72049	-1.36667	P22087	P22087	rRNA 2-O-methyltransferase fibrillarin	FBL	sp|P22087|FBRL_HUMAN rRNA 2-O-methyltransferase fibrillarin OS=Homo sapiens GN=FBL PE=1 SV=2 XREF(PFAM)=Fibrillarin;		box C/D snoRNA 3'-end processing;box C/D snoRNA metabolic process;box C/D snoRNA processing;cell differentiation;cellular developmental process;cellular macromolecule metabolic process;cellular metabolic process;cellular nitrogen compound metabolic process;cellular process;developmental process;macromolecule metabolic process;macromolecule methylation;macromolecule modification;metabolic process;…	binding;catalytic activity;methyltransferase activity;nucleic acid binding;RNA binding;RNA methyltransferase activity;rRNA methyltransferase activity;S-adenosylmethionine-dependent methyltransferase activity;transferase activity;transferase activity, transferring one-carbon groups	box C/D snoRNP complex;Cajal body;cell part;extracellular membrane-bounded organelle;extracellular organelle;extracellular region part;extracellular vesicular exosome;granular component;intracellular membrane-bounded organelle;intracellular non-membrane-bounded organelle;intracellular organelle;intracellular organelle part;intracellular part;macromolecular complex;membrane;membrane-bounded organe…	12	12	11	45.8	45.8	42.4	33.784	0	51.323	3198500000	55	1	12	12	11	0	0	4	2	2	7	11	2	4	21.0326	20.3698	24.8219	22.5559	22.7279	24.2796	25.8736	23.6673	24.1225
	1.35238	-1.18514	P22626	P22626	Heterogeneous nuclear ribonucleoproteins A2/B1	HNRNPA2B1	sp|P22626|ROA2_HUMAN Heterogeneous nuclear ribonucleoproteins A2/B1 OS=Homo sapiens GN=HNRNPA2B1 PE=1 SV=2 XREF(PFAM)=RNA recognition motif. (a.k.a. RRM, RBD, or RNP domain);		biological regulation;cellular macromolecule metabolic process;cellular metabolic process;cellular nitrogen compound metabolic process;cellular process;establishment of localization;establishment of RNA localization;gene expression;macromolecule metabolic process;metabolic process;mRNA metabolic process;mRNA processing;negative regulation of biological process;negative regulation of biosynthetic …	binding;DNA binding;nucleic acid binding;nucleotide binding;RNA binding;sequence-specific DNA binding;single-stranded DNA binding;single-stranded telomeric DNA binding;structure-specific DNA binding;telomeric DNA binding	catalytic step 2 spliceosome;cell part;cytoplasm;intracellular membrane-bounded organelle;intracellular organelle;intracellular organelle part;intracellular part;macromolecular complex;membrane;membrane-bounded organelle;nuclear part;nucleoplasm;nucleus;organelle;organelle part;ribonucleoprotein complex;spliceosomal complex	35	35	35	78.8	78.8	78.8	37.429	0	323.31	48075000000	304	1	35	35	35	17	15	14	15	17	19	32	24	12	27.2951	26.5739	27.4219	27.6694	27.4897	27.6844	29.3041	27.999	29.0959
	0.229957	-0.366832	P23246	P23246	Splicing factor, proline- and glutamine-rich	SFPQ	sp|P23246|SFPQ_HUMAN Splicing factor, proline- and glutamine-rich OS=Homo sapiens GN=SFPQ PE=1 SV=2 XREF(PFAM)=NOPS (NUC059) domain;RNA recognition motif. (a.k.a. RRM, RBD, or RNP domain);		alternative nuclear mRNA splicing, via spliceosome;biological regulation;biosynthetic process;cellular biosynthetic process;cellular component organization;cellular component organization at cellular level;cellular component organization or biogenesis;cellular component organization or biogenesis at cellular level;cellular macromolecule biosynthetic process;cellular macromolecule metabolic proces…	binding;core promoter binding;DNA binding;enzyme binding;histone deacetylase binding;nucleic acid binding;nucleotide binding;protein binding;regulatory region DNA binding;regulatory region nucleic acid binding;sequence-specific DNA binding;transcription regulatory region DNA binding;transcription regulatory region sequence-specific DNA binding	cell part;chromatin;chromosomal part;cytoplasm;intracellular membrane-bounded organelle;intracellular organelle;intracellular organelle part;intracellular part;membrane-bounded organelle;nuclear body;nuclear matrix;nuclear part;nucleoplasm;nucleoplasm part;nucleus;organelle;organelle part;paraspeckles	38	38	36	46.1	46.1	44.7	76.149	0	231.74	40442000000	349	1	38	38	36	23	30	13	24	21	20	34	24	8	27.4514	27.647	26.7981	27.7505	27.4163	26.7455	28.7435	27.3534	26.9158
	0.227185	0.670778	P23284	P23284	Peptidyl-prolyl cis-trans isomerase B	PPIB	sp|P23284|PPIB_HUMAN Peptidyl-prolyl cis-trans isomerase B OS=Homo sapiens GN=PPIB PE=1 SV=2 XREF(PFAM)=Cyclophilin type peptidyl-prolyl cis-trans isomerase/CLD;		anatomical structure development;biological regulation;bone development;cellular component organization;cellular component organization at cellular level;cellular component organization or biogenesis;cellular component organization or biogenesis at cellular level;cellular macromolecule metabolic process;cellular metabolic process;cellular process;cellular protein metabolic process;chaperone-media…	binding;catalytic activity;cis-trans isomerase activity;enzyme binding;isomerase activity;peptide binding;peptidyl-prolyl cis-trans isomerase activity;protein binding;protein complex binding;RNA polymerase binding;unfolded protein binding	adherens junction;anchoring junction;cell junction;cell part;cell-substrate adherens junction;cell-substrate junction;cytoplasmic membrane-bounded vesicle;cytoplasmic part;cytoplasmic vesicle;endoplasmic reticulum;endoplasmic reticulum lumen;endoplasmic reticulum part;extracellular membrane-bounded organelle;extracellular organelle;extracellular region part;extracellular vesicular exosome;focal a…	15	15	15	61.1	61.1	61.1	23.742	0	64.433	7364400000	64	1	15	15	15	6	3	6	6	5	11	5	6	7	25.3479	22.9862	24.9509	25.3802	24.6968	25.5119	22.4463	24.8094	26.3208
	0.310032	0.386105	P23396	P23396	40S ribosomal protein S3	RPS3	sp|P23396|RS3_HUMAN 40S ribosomal protein S3 OS=Homo sapiens GN=RPS3 PE=1 SV=2 XREF(PFAM)=KH domain;		apoptosis;biological regulation;biosynthetic process;catabolic process;cell cycle phase;cell cycle process;cell death;cell division;cellular biosynthetic process;cellular catabolic process;cellular component disassembly;cellular component disassembly at cellular level;cellular component organization;cellular component organization at cellular level;cellular component organization or biogenesis;ce…	binding;carbon-oxygen lyase activity;catalytic activity;damaged DNA binding;DNA binding;DNA N-glycosylase activity;DNA-(apurinic or apyrimidinic site) lyase activity;enzyme binding;hydrolase activity;hydrolase activity, acting on glycosyl bonds;hydrolase activity, hydrolyzing N-glycosyl compounds;iron-sulfur cluster binding;kinase binding;lyase activity;metal cluster binding;mRNA binding;NF-kappa…	adherens junction;anchoring junction;cell junction;cell part;cell projection membrane;cell projection part;cell-substrate adherens junction;cell-substrate junction;cytoplasm;cytoplasmic part;cytoskeletal part;cytosol;cytosolic small ribosomal subunit;extracellular membrane-bounded organelle;extracellular organelle;extracellular region part;extracellular vesicular exosome;focal adhesion;intracellu…	29	29	29	83.5	83.5	83.5	26.688	0	195.33	57025000000	335	1	29	29	29	19	15	10	24	20	24	19	21	12	27.31	26.9095	26.7553	28.5538	27.9408	27.9425	26.894	27.8956	28.4891
	0.314462	0.484868	P23528;Q9Y281	P23528	Cofilin-1	CFL1	sp|P23528|COF1_HUMAN Cofilin-1 OS=Homo sapiens GN=CFL1 PE=1 SV=3 XREF(PFAM)=Cofilin/tropomyosin-type actin-binding protein;		actin cytoskeleton organization;actin filament depolymerization;actin filament organization;actin filament-based process;actin polymerization or depolymerization;ameboidal cell migration;anatomical structure morphogenesis;axon guidance;biological regulation;blood coagulation;cell activation;cell cycle cytokinesis;cell cycle process;cell migration;cell motility;cell surface receptor linked signali…		adherens junction;anchoring junction;cell cortex part;cell junction;cell part;cell projection membrane;cell projection part;cell-cell junction;cell-substrate adherens junction;cell-substrate junction;cortical actin cytoskeleton;cortical cytoskeleton;cytoplasm;cytoplasmic part;cytoskeletal part;cytoskeleton;extracellular membrane-bounded organelle;extracellular organelle;extracellular region part;…	9	9	9	56	56	56	18.502	0	92.897	5291400000	66	2	NaN	NaN	NaN	6	5	5	6	5	4	5	6	3	24.418	24.2991	25.2868	24.4807	23.9815	23.7328	24.1619	24.1801	22.3983
	0.0484444	0.045297	P25054	P25054	Adenomatous polyposis coli protein	APC	sp|P25054|APC_HUMAN Adenomatous polyposis coli protein OS=Homo sapiens GN=APC PE=1 SV=2 XREF(PFAM)=APC 15 residue motif;APC basic domain;APC cysteine-rich region;Coiled-coil N-terminus of APC, dimerisation domain;Armadillo/beta-catenin-like repeat;EB-1 Bin		anatomical structure development;anatomical structure homeostasis;anatomical structure morphogenesis;anterior/posterior pattern specification;apoptosis;axis specification;axonogenesis;biological adhesion;biological regulation;canonical Wnt receptor signaling pathway;canonical Wnt receptor signaling pathway involved in negative regulation of apoptosis;canonical Wnt receptor signaling pathway invol…	beta-catenin binding;binding;cytoskeletal protein binding;enzyme binding;enzyme regulator activity;gamma-catenin binding;kinase binding;kinase regulator activity;microtubule binding;microtubule plus-end binding;protein binding;protein kinase binding;protein kinase regulator activity;tubulin binding	adherens junction;anchoring junction;axon part;axonal growth cone;beta-catenin destruction complex;catenin complex;cell junction;cell part;cell projection;cell projection membrane;cell projection part;cell-cell junction;centrosome;chromosomal part;cytoplasm;cytoplasmic microtubule;cytoplasmic part;cytoskeletal part;cytosol;extrinsic to membrane;extrinsic to plasma membrane;growth cone;intracellul…	11	11	11	4.8	4.8	4.8	311.64	0	55.514	611570000	33	1	11	11	11	2	5	1	4	7	6	4	5	1	21.068	21.2644	20.3432	21.6372	22.0034	21.5673	21.6056	21.2353	22.2312
	1.07949	1.93396	P25398	P25398	40S ribosomal protein S12	RPS12	sp|P25398|RS12_HUMAN 40S ribosomal protein S12 OS=Homo sapiens GN=RPS12 PE=1 SV=3 XREF(PFAM)=Ribosomal protein L7Ae/L30e/S12e/Gadd45 family;		biosynthetic process;catabolic process;cellular biosynthetic process;cellular catabolic process;cellular component disassembly;cellular component disassembly at cellular level;cellular component organization;cellular component organization at cellular level;cellular component organization or biogenesis;cellular component organization or biogenesis at cellular level;cellular macromolecular complex…	structural constituent of ribosome;structural molecule activity	cell part;cytoplasmic part;cytosol;cytosolic small ribosomal subunit;intracellular organelle part;intracellular part;macromolecular complex;membrane;organelle part;ribonucleoprotein complex;small ribosomal subunit	8	8	8	68.9	68.9	68.9	14.515	0	207.36	9044300000	90	1	8	8	8	4	4	2	6	5	7	5	5	1	25.5034	26.0167	19.8742	25.8156	25.3451	25.7117	24.1022	24.8768	22.0915
	1.48514	1.62596	P25705	P25705	ATP synthase subunit alpha, mitochondrial	ATP5A1	sp|P25705|ATPA_HUMAN ATP synthase subunit alpha, mitochondrial OS=Homo sapiens GN=ATP5A1 PE=1 SV=1 XREF(PFAM)=ATP synthase alpha/beta family, nucleotide-binding domain;ATP synthase alpha/beta chain, C terminal domain;ATP synthase alpha/beta family, beta-ba		ATP biosynthetic process;ATP hydrolysis coupled proton transport;ATP metabolic process;ATP synthesis coupled proton transport;biological regulation;biosynthetic process;cation transport;cellular biosynthetic process;cellular metabolic process;cellular nitrogen compound biosynthetic process;cellular nitrogen compound metabolic process;cellular process;developmental process;electron transport chain…	active transmembrane transporter activity;adenyl nucleotide binding;adenyl ribonucleotide binding;ATP binding;ATPase activity;ATPase activity, coupled;ATPase activity, coupled to movement of substances;ATPase activity, coupled to transmembrane movement of ions;ATPase activity, coupled to transmembrane movement of substances;binding;catalytic activity;cation transmembrane transporter activity;cati…	cell part;cytoplasmic part;extracellular membrane-bounded organelle;extracellular organelle;extracellular region part;extracellular vesicular exosome;intracellular membrane-bounded organelle;intracellular organelle;intracellular organelle lumen;intracellular organelle part;intracellular part;macromolecular complex;membrane;membrane part;membrane-bounded organelle;membrane-bounded vesicle;membrane…	31	31	31	56.8	56.8	56.8	59.75	0	286.73	32946000000	248	1	31	31	31	7	12	19	24	23	31	19	16	10	25.3765	25.1705	27.7159	27.2567	26.8332	28.0283	25.0952	25.779	26.3661
	0.260871	0.286435	P26038	P26038	Moesin	MSN	sp|P26038|MOES_HUMAN Moesin OS=Homo sapiens GN=MSN PE=1 SV=3 XREF(PFAM)=Ezrin/radixin/moesin family;FERM C-terminal PH-like domain;FERM central domain;FERM N-terminal domain;		anatomical structure development;biological adhesion;biological regulation;cell adhesion;cell development;cell migration;cell motility;cell-cell adhesion;cellular component movement;cellular developmental process;cellular process;developmental process;endothelial cell development;epithelial cell development;establishment of endothelial barrier;immune system process;leukocyte cell-cell adhesion;le…	binding;cell adhesion molecule binding;double-stranded RNA binding;enzyme binding;kinase binding;nucleic acid binding;protein binding;protein kinase binding;receptor binding;RNA binding;structural constituent of cytoskeleton;structural molecule activity	adherens junction;anchoring junction;apical part of cell;apical plasma membrane;basolateral plasma membrane;blood microparticle;cell junction;cell part;cell periphery;cell projection;cell projection membrane;cell projection part;cell-substrate adherens junction;cell-substrate junction;cytoplasm;cytoskeleton;extracellular membrane-bounded organelle;extracellular organelle;extracellular region part…	10	10	3	15.9	15.9	5.9	67.819	0	9.3303	663980000	18	1	10	10	3	2	3	2	2	2	3	1	3	3	21.2706	21.9982	19.2665	21.761	21.7723	22.1346	20.7672	21.9469	22.0944
	0.0854434	-0.321299	P26196	P26196	Probable ATP-dependent RNA helicase DDX6	DDX6	sp|P26196|DDX6_HUMAN Probable ATP-dependent RNA helicase DDX6 OS=Homo sapiens GN=DDX6 PE=1 SV=2 XREF(PFAM)=DEAD/DEAH box helicase;Helicase conserved C-terminal domain;		biological regulation;catabolic process;cellular catabolic process;cellular component assembly;cellular component assembly at cellular level;cellular component organization;cellular component organization at cellular level;cellular component organization or biogenesis;cellular component organization or biogenesis at cellular level;cellular macromolecular complex assembly;cellular macromolecular c…	adenyl nucleotide binding;adenyl ribonucleotide binding;ATP binding;ATPase activity;ATPase activity, coupled;ATP-dependent helicase activity;ATP-dependent RNA helicase activity;binding;catalytic activity;helicase activity;hydrolase activity;hydrolase activity, acting on acid anhydrides;hydrolase activity, acting on acid anhydrides, in phosphorus-containing anhydrides;nucleoside-triphosphatase act…	cell part;cytoplasm;cytoplasmic mRNA processing body;cytoplasmic part;cytosol;intracellular membrane-bounded organelle;intracellular non-membrane-bounded organelle;intracellular organelle;intracellular organelle part;intracellular part;macromolecular complex;membrane;membrane-bounded organelle;non-membrane-bounded organelle;nuclear part;nucleolus;organelle;organelle part;ribonucleoprotein complex…	20	20	20	56.5	56.5	56.5	54.416	0	103.66	3173400000	109	1	20	20	20	4	5	3	6	6	5	3	6	13	23.0942	24.2825	23.1773	24.8666	24.6503	24.2067	23.4625	23.6947	27.5304
	0.783903	1.05239	P26373	P26373	60S ribosomal protein L13	RPL13	sp|P26373|RL13_HUMAN 60S ribosomal protein L13 OS=Homo sapiens GN=RPL13 PE=1 SV=4 XREF(PFAM)=Ribosomal protein L13e;		biosynthetic process;catabolic process;cellular biosynthetic process;cellular catabolic process;cellular component disassembly;cellular component disassembly at cellular level;cellular component organization;cellular component organization at cellular level;cellular component organization or biogenesis;cellular component organization or biogenesis at cellular level;cellular macromolecular complex…	binding;nucleic acid binding;RNA binding;structural constituent of ribosome;structural molecule activity	cell part;cytoplasm;cytoplasmic part;cytosol;cytosolic large ribosomal subunit;cytosolic part;cytosolic ribosome;intracellular membrane-bounded organelle;intracellular non-membrane-bounded organelle;intracellular organelle;intracellular organelle part;intracellular part;large ribosomal subunit;macromolecular complex;membrane;membrane-bounded organelle;non-membrane-bounded organelle;nuclear part;n…	14	14	14	52.1	52.1	52.1	24.261	0	185.36	32541000000	98	1	14	14	14	5	7	5	10	10	12	9	8	5	25.3141	24.7315	25.5282	27.7761	26.7917	27.6565	25.5617	26.1288	27.3765
	1.60232	0.723515	P26599	P26599	Polypyrimidine tract-binding protein 1	PTBP1	sp|P26599|PTBP1_HUMAN Polypyrimidine tract-binding protein 1 OS=Homo sapiens GN=PTBP1 PE=1 SV=1 XREF(PFAM)=RNA recognition motif. (a.k.a. RRM, RBD, or RNP domain);		alternative nuclear mRNA splicing, via spliceosome;biological regulation;cellular macromolecule metabolic process;cellular metabolic process;cellular nitrogen compound metabolic process;cellular process;gene expression;macromolecule metabolic process;metabolic process;mRNA metabolic process;mRNA processing;negative regulation of biological process;negative regulation of cell differentiation;negat…	binding;nucleic acid binding;nucleotide binding;poly-pyrimidine tract binding;pre-mRNA binding;RNA binding;single-stranded RNA binding	cell part;extracellular membrane-bounded organelle;extracellular organelle;extracellular region part;extracellular vesicular exosome;intracellular non-membrane-bounded organelle;intracellular organelle;intracellular organelle part;intracellular part;membrane;membrane-bounded organelle;membrane-bounded vesicle;non-membrane-bounded organelle;nuclear part;nucleolus;nucleoplasm;organelle;organelle pa…	22	22	19	58.6	58.6	54.8	57.221	0	323.31	26557000000	232	1	22	22	19	15	16	9	14	16	15	12	13	6	26.6729	27.1516	26.6913	26.9604	26.9385	27.161	25.944	26.3302	26.6151
	0.295594	0.336657	P26641	P26641	Elongation factor 1-gamma	EEF1G	sp|P26641|EF1G_HUMAN Elongation factor 1-gamma OS=Homo sapiens GN=EEF1G PE=1 SV=3 XREF(PFAM)=Elongation factor 1 gamma, conserved domain;Glutathione S-transferase, C-terminal domain;Glutathione S-transferase, N-terminal domain;		biosynthetic process;cellular biosynthetic process;cellular macromolecule biosynthetic process;cellular macromolecule metabolic process;cellular metabolic process;cellular process;cellular protein metabolic process;gene expression;macromolecule biosynthetic process;macromolecule metabolic process;metabolic process;multi-organism process;primary metabolic process;protein metabolic process;response…	binding;nucleic acid binding;RNA binding;translation elongation factor activity;translation factor activity, nucleic acid binding	cell part;cytoplasm;cytoplasmic part;cytosol;extracellular membrane-bounded organelle;extracellular organelle;extracellular region part;extracellular vesicular exosome;intracellular membrane-bounded organelle;intracellular organelle;intracellular part;membrane;membrane-bounded organelle;membrane-bounded vesicle;nucleus;organelle;vesicle	14	14	14	32.3	32.3	32.3	50.118	0	51.681	9917000000	87	1	14	14	14	6	7	6	7	5	7	6	5	6	25.7342	25.4215	25.8359	25.7911	25.5214	25.6881	24.5605	25.2948	26.1353
	0.0119579	0.0292422	P27105	P27105	Erythrocyte band 7 integral membrane protein	STOM	sp|P27105|STOM_HUMAN Erythrocyte band 7 integral membrane protein OS=Homo sapiens GN=STOM PE=1 SV=3 XREF(PFAM)=SPFH domain / Band 7 family;		biological regulation;cellular component assembly;cellular component organization;cellular component organization or biogenesis;macromolecular complex assembly;macromolecular complex subunit organization;positive regulation of defense response to virus by host;protein complex assembly;protein complex subunit organization;protein homooligomerization;protein oligomerization;regulation of biological…	binding;enzyme binding;protein binding;RNA polymerase binding	blood microparticle;cell part;cytoplasm;cytoplasmic membrane-bounded vesicle;cytoplasmic part;cytoplasmic vesicle;cytoskeleton;endoplasmic reticulum;extracellular membrane-bounded organelle;extracellular organelle;extracellular region part;extracellular space;extracellular vesicular exosome;integral to membrane;integral to plasma membrane;intracellular membrane-bounded organelle;intracellular non…	12	12	12	55.9	55.9	55.9	31.73	0	94.921	4243200000	60	1	12	12	12	3	5	7	9	5	5	6	6	3	24.6048	24.4705	25.2782	25.5057	24.1608	23.0675	24.7153	24.4912	23.4397
	0.921172	-1.35356	P27348	P27348	14-3-3 protein theta	YWHAQ	sp|P27348|1433T_HUMAN 14-3-3 protein theta OS=Homo sapiens GN=YWHAQ PE=1 SV=1 XREF(PFAM)=14-3-3 protein;		anatomical structure development;apoptosis;biological regulation;biosynthetic process;cell death;cellular biosynthetic process;cellular component organization;cellular component organization or biogenesis;cellular macromolecule metabolic process;cellular metabolic process;cellular nitrogen compound metabolic process;cellular process;cellular response to stimulus;death;developmental process;establ…	binding;protein binding;protein N-terminus binding	adherens junction;anchoring junction;cell junction;cell part;cell-substrate adherens junction;cell-substrate junction;cytoplasm;cytoplasmic part;cytoplasmic vesicle membrane;cytoplasmic vesicle part;cytosol;extracellular membrane-bounded organelle;extracellular organelle;extracellular region part;extracellular vesicular exosome;focal adhesion;intracellular organelle part;intracellular part;macrom…	44	36	36	89.4	87.3	87.3	27.764	0	323.31	213280000000	471	1	44	36	36	7	4	6	23	26	21	31	29	17	23.9617	20.8751	25.1551	30.5831	30.1544	28.8066	30.8287	30.7173	32.0587
+	2.80642	-2.08822	P27448	P27448	MAP/microtubule affinity-regulating kinase 3	MARK3	sp|P27448|MARK3_HUMAN MAP/microtubule affinity-regulating kinase 3 OS=Homo sapiens GN=MARK3 PE=1 SV=4 XREF(PFAM)=Kinase associated domain 1 (NOT KINASE);Protein kinase domain (_KINASE_-PROTEIN);UBA/TS-N domain;			adenyl nucleotide binding;adenyl ribonucleotide binding;ATP binding;binding;catalytic activity;kinase activity;nucleotide binding;phosphotransferase activity, alcohol group as acceptor;protein kinase activity;protein serine/threonine kinase activity;purine nucleotide binding;purine ribonucleoside triphosphate binding;purine ribonucleotide binding;ribonucleotide binding;transferase activity;transf…	cell part;extracellular membrane-bounded organelle;extracellular organelle;extracellular region part;extracellular vesicular exosome;membrane;membrane-bounded organelle;membrane-bounded vesicle;organelle;plasma membrane;vesicle	51	41	35	61	53	48.9	84.488	0	222.39	9309100000	172	1	51	41	35	3	3	2	11	14	14	28	19	18	22.3078	22.6057	20.777	24.3468	24.7622	24.5139	26.644	26.1985	27.045
	0.741891	0.937397	P27635;Q96L21	P27635	60S ribosomal protein L10	RPL10	sp|P27635|RL10_HUMAN 60S ribosomal protein L10 OS=Homo sapiens GN=RPL10 PE=1 SV=4 XREF(PFAM)=Ribosomal protein L16p/L10e;		biosynthetic process;catabolic process;cellular biosynthetic process;cellular catabolic process;cellular component disassembly;cellular component disassembly at cellular level;cellular component organization;cellular component organization at cellular level;cellular component organization or biogenesis;cellular component organization or biogenesis at cellular level;cellular macromolecular complex…	structural constituent of ribosome;structural molecule activity	cell part;cytoplasmic part;cytosol;cytosolic large ribosomal subunit;endoplasmic reticulum;intracellular membrane-bounded organelle;intracellular organelle;intracellular organelle part;intracellular part;large ribosomal subunit;macromolecular complex;membrane;membrane-bounded organelle;organelle;organelle part;ribonucleoprotein complex	12	12	12	46.7	46.7	46.7	24.604	0	68.844	19777000000	114	2	NaN	NaN	NaN	2	3	2	11	10	8	5	7	6	23.7416	23.4549	24.4442	27.1173	25.6716	26.4075	24.6624	25.7784	25.9433
	0.360808	1.30361	P27694	P27694	Replication protein A 70 kDa DNA-binding subunit;Replication protein A 70 kDa DNA-binding subunit, N-terminally processed	RPA1	sp|P27694|RFA1_HUMAN Replication protein A 70 kDa DNA-binding subunit OS=Homo sapiens GN=RPA1 PE=1 SV=2 XREF(PFAM)=Replication factor-A protein 1, N-terminal domain;Replication factor-A C terminal domain;Replication protein A OB domain;OB-fold nucleic acid		anatomical structure development;anatomical structure homeostasis;base-excision repair;biological regulation;biosynthetic process;catabolic process;cell cycle;cell cycle checkpoint;cell cycle phase;cell cycle process;cellular biosynthetic process;cellular catabolic process;cellular component assembly;cellular component assembly at cellular level;cellular component organization;cellular component …	binding;cation binding;chromatin binding;damaged DNA binding;DNA binding;ion binding;metal ion binding;nucleic acid binding;single-stranded DNA binding;structure-specific DNA binding	cell part;chromosomal part;DNA replication factor A complex;germ cell nucleus;intracellular membrane-bounded organelle;intracellular organelle;intracellular organelle part;intracellular part;lateral element;macromolecular complex;male germ cell nucleus;membrane-bounded organelle;nuclear body;nuclear chromosome part;nuclear part;nucleoplasm;nucleoplasm part;nucleus;organelle;organelle part;PML bod…	27	27	27	53.2	53.2	53.2	68.137	0	323.31	17422000000	194	1	27	27	27	16	21	8	14	13	16	13	18	0	27.105	28.1358	25.587	26.014	25.9566	25.9639	25.667	26.6421	21.7146
	0.835112	-0.632352	P27708	P27708	CAD protein;Glutamine-dependent carbamoyl-phosphate synthase;Aspartate carbamoyltransferase;Dihydroorotase	CAD	sp|P27708|PYR1_HUMAN CAD protein OS=Homo sapiens GN=CAD PE=1 SV=3 XREF(PFAM)=Amidohydrolase family;Carbamoyl-phosphate synthase L chain, ATP binding domain;Carbamoyl-phosphate synthetase large chain, oligomerisation domain;Carbamoyl-phosphate synthase smal		amide biosynthetic process;amine biosynthetic process;amine catabolic process;amine metabolic process;anatomical structure development;anatomical structure morphogenesis;arginine biosynthetic process;arginine metabolic process;biological regulation;biosynthetic process;body fluid secretion;carbamoyl phosphate biosynthetic process;carbamoyl phosphate metabolic process;carboxylic acid biosynthetic …	adenyl nucleotide binding;adenyl ribonucleotide binding;amine binding;amino acid binding;aspartate binding;aspartate carbamoyltransferase activity;ATP binding;binding;carbamoyl-phosphate synthase (ammonia) activity;carbamoyl-phosphate synthase (glutamine-hydrolyzing) activity;carbon-nitrogen ligase activity, with glutamine as amido-N-donor;carboxyl- or carbamoyltransferase activity;carboxylic aci…	axon part;cell body;cell part;cell projection;cell projection part;cytoplasmic part;cytosol;extracellular membrane-bounded organelle;extracellular organelle;extracellular region part;extracellular vesicular exosome;intracellular membrane-bounded organelle;intracellular organelle;intracellular organelle part;intracellular part;macromolecular complex;membrane;membrane-bounded organelle;membrane-bou…	33	32	32	19.5	19.1	19.1	242.98	0	73.983	4258300000	102	1	33	32	32	5	7	8	6	8	9	11	16	14	23.6239	24.6373	24.2722	24.3443	24.4707	24.6114	25.2493	25.6178	24.4563
	0.924692	-0.579273	P27816	P27816	Microtubule-associated protein 4	MAP4	sp|P27816|MAP4_HUMAN Microtubule-associated protein 4 OS=Homo sapiens GN=MAP4 PE=1 SV=3 XREF(PFAM)=Tau and MAP protein, tubulin-binding repeat;		cell cycle process;cell division;cellular component movement;cellular component organization;cellular component organization at cellular level;cellular component organization or biogenesis;cellular component organization or biogenesis at cellular level;cellular process;cytoskeleton organization;establishment of localization;establishment of localization in cell;establishment of organelle localiza…	structural molecule activity	cell part;cytoplasm;cytoskeletal part;cytoskeleton;extracellular membrane-bounded organelle;extracellular organelle;extracellular region part;extracellular vesicular exosome;intracellular non-membrane-bounded organelle;intracellular organelle;intracellular organelle part;intracellular part;macromolecular complex;membrane;membrane-bounded organelle;membrane-bounded vesicle;microtubule;microtubule …	16	16	16	18.9	18.9	18.9	121	0	131.84	2999000000	68	1	16	16	16	12	12	2	2	4	6	9	4	5	25.196	24.9918	20.117	23.7471	23.8333	23.7985	24.4209	23.8446	24.8513
	0.180608	-0.250987	P27824;O14967	P27824	Calnexin	CANX	sp|P27824|CALX_HUMAN Calnexin OS=Homo sapiens GN=CANX PE=1 SV=2 XREF(PFAM)=Calreticulin family;		aging;antigen processing and presentation;antigen processing and presentation of exogenous antigen;antigen processing and presentation of exogenous peptide antigen;antigen processing and presentation of exogenous peptide antigen via MHC class II;antigen processing and presentation of peptide antigen;antigen processing and presentation of peptide antigen via MHC class I;antigen processing and pres…	binding;calcium ion binding;carbohydrate binding;cation binding;ion binding;metal ion binding	axon;cell body;cell part;cell projection;cell projection cytoplasm;cell projection part;cytoplasmic membrane-bounded vesicle;cytoplasmic part;cytoplasmic vesicle;dendrite cytoplasm;dendritic spine;endoplasmic reticulum;endoplasmic reticulum lumen;endoplasmic reticulum membrane;endoplasmic reticulum part;ER-mitochondrion membrane contact site;extracellular membrane-bounded organelle;extracellular …	21	21	21	35.3	35.3	35.3	67.567	0	106.33	6029400000	104	2	NaN	NaN	NaN	7	7	4	6	12	7	12	10	5	24.6504	24.581	23.9305	25.0579	24.8478	23.5443	24.4351	24.5689	25.1989
	0.912301	1.11626	P28288	P28288	ATP-binding cassette sub-family D member 3	ABCD3	sp|P28288|ABCD3_HUMAN ATP-binding cassette sub-family D member 3 OS=Homo sapiens GN=ABCD3 PE=1 SV=1 XREF(PFAM)=ABC transporter transmembrane region 2;ABC transporter;		carboxylic acid catabolic process;carboxylic acid metabolic process;catabolic process;cellular catabolic process;cellular component organization;cellular component organization at cellular level;cellular component organization or biogenesis;cellular component organization or biogenesis at cellular level;cellular ketone metabolic process;cellular lipid catabolic process;cellular lipid metabolic pr…	active transmembrane transporter activity;adenyl nucleotide binding;adenyl ribonucleotide binding;ATP binding;ATPase activity;ATPase activity, coupled;ATPase activity, coupled to movement of substances;ATPase activity, coupled to transmembrane movement of substances;binding;catalytic activity;hydrolase activity;hydrolase activity, acting on acid anhydrides;hydrolase activity, acting on acid anhyd…	cell part;cytoplasmic part;cytosol;integral to membrane;intracellular membrane-bounded organelle;intracellular organelle;intracellular organelle lumen;intracellular organelle part;intracellular part;intrinsic to membrane;membrane;membrane part;membrane-bounded organelle;membrane-enclosed lumen;microbody;microbody lumen;microbody membrane;microbody part;mitochondrial inner membrane;mitochondrial m…	20	20	20	29.4	29.4	29.4	75.475	0	98.736	6014400000	85	1	20	20	20	9	9	6	10	11	13	9	10	2	24.134	24.7827	24.5854	24.8523	25.2764	24.542	23.6777	24.7365	22.9078
	0.967747	0.768986	P30050	P30050	60S ribosomal protein L12	RPL12	sp|P30050|RL12_HUMAN 60S ribosomal protein L12 OS=Homo sapiens GN=RPL12 PE=1 SV=1 XREF(PFAM)=Ribosomal protein L11, RNA binding domain;Ribosomal protein L11, N-terminal domain;		biosynthetic process;catabolic process;cellular biosynthetic process;cellular catabolic process;cellular component disassembly;cellular component disassembly at cellular level;cellular component organization;cellular component organization at cellular level;cellular component organization or biogenesis;cellular component organization or biogenesis at cellular level;cellular macromolecular complex…	structural constituent of ribosome;structural molecule activity	adherens junction;anchoring junction;cell junction;cell part;cell-substrate adherens junction;cell-substrate junction;cytoplasmic part;cytosol;cytosolic large ribosomal subunit;extracellular membrane-bounded organelle;extracellular organelle;extracellular region part;extracellular vesicular exosome;focal adhesion;intracellular organelle part;intracellular part;large ribosomal subunit;macromolecul…	12	12	12	73.9	73.9	73.9	17.818	0	323.31	24465000000	151	1	12	12	12	7	6	4	6	6	7	6	7	4	26.7559	26.0285	25.7126	27.1393	26.7821	26.5796	26.0343	26.6583	25.5014
+	3.07559	-5.04594	P30305	P30305	M-phase inducer phosphatase 2	CDC25B	sp|P30305|MPIP2_HUMAN M-phase inducer phosphatase 2 OS=Homo sapiens GN=CDC25B PE=1 SV=2 XREF(PFAM)=M-phase inducer phosphatase;Rhodanese-like domain;		biological regulation;cell cycle;cell cycle phase;cell cycle process;cell division;cell maturation;cellular component organization;cellular component organization at cellular level;cellular component organization or biogenesis;cellular component organization or biogenesis at cellular level;cellular developmental process;cellular macromolecule metabolic process;cellular metabolic process;cellular …	binding;catalytic activity;enzyme binding;hydrolase activity;hydrolase activity, acting on ester bonds;kinase binding;phosphatase activity;phosphoprotein phosphatase activity;phosphoric ester hydrolase activity;protein binding;protein kinase binding;protein tyrosine phosphatase activity	cell part;centrosome;cytoplasm;cytoplasmic part;cytoskeletal part;cytosol;intracellular non-membrane-bounded organelle;intracellular organelle;intracellular organelle part;intracellular part;microtubule organizing center;non-membrane-bounded organelle;nuclear part;nucleoplasm;organelle;organelle part;spindle pole	12	12	11	23.8	23.8	21.9	64.987	0	21.772	832370000	24	1	12	12	11	0	0	0	0	0	2	6	3	7	21.3134	19.8697	19.6843	19.8394	18.7141	19.4782	23.7198	24.2013	25.2484
	0.985809	-2.19871	P31153;Q00266	P31153	S-adenosylmethionine synthase isoform type-2	MAT2A	sp|P31153|METK2_HUMAN S-adenosylmethionine synthase isoform type-2 OS=Homo sapiens GN=MAT2A PE=1 SV=1 XREF(PFAM)=S-adenosylmethionine synthetase, C-terminal domain;S-adenosylmethionine synthetase, central domain;S-adenosylmethionine synthetase, N-terminal		amine biosynthetic process;amine metabolic process;biosynthetic process;carboxylic acid biosynthetic process;carboxylic acid metabolic process;cellular amine metabolic process;cellular amino acid biosynthetic process;cellular amino acid metabolic process;cellular biosynthetic process;cellular ketone metabolic process;cellular metabolic process;cellular modified amino acid biosynthetic process;cel…	adenyl nucleotide binding;adenyl ribonucleotide binding;ATP binding;binding;catalytic activity;cation binding;ion binding;metal ion binding;methionine adenosyltransferase activity;nucleotide binding;purine nucleotide binding;purine ribonucleoside triphosphate binding;purine ribonucleotide binding;ribonucleotide binding;transferase activity;transferase activity, transferring alkyl or aryl (other t…	cell part;cytoplasmic part;cytosol;intracellular part;macromolecular complex;methionine adenosyltransferase complex;protein complex	8	8	8	21.3	21.3	21.3	43.66	0	11.243	605410000	19	2	NaN	NaN	NaN	2	3	0	2	1	1	3	2	7	23.8757	23.7986	20.5552	22.5413	21.1917	20.3328	22.4822	23.0041	25.1756
	0.558606	0.427606	P31327	P31327	Carbamoyl-phosphate synthase [ammonia], mitochondrial	CPS1	sp|P31327|CPSM_HUMAN Carbamoyl-phosphate synthase [ammonia], mitochondrial OS=Homo sapiens GN=CPS1 PE=1 SV=2 XREF(PFAM)=Carbamoyl-phosphate synthase L chain, ATP binding domain;Carbamoyl-phosphate synthetase large chain, oligomerisation domain;Carbamoyl-ph		acylglycerol catabolic process;acylglycerol metabolic process;amide biosynthetic process;amine biosynthetic process;amine catabolic process;amine metabolic process;anatomical structure development;anion homeostasis;arginine biosynthetic process;arginine metabolic process;biological regulation;biosynthetic process;carbamoyl phosphate biosynthetic process;carbamoyl phosphate metabolic process;carbo…	adenyl nucleotide binding;adenyl ribonucleotide binding;amine binding;amino acid binding;ATP binding;binding;calcium ion binding;carbamoyl-phosphate synthase (ammonia) activity;carbamoyl-phosphate synthase (glutamine-hydrolyzing) activity;carbon-nitrogen ligase activity, with glutamine as amido-N-donor;carboxylic acid binding;catalytic activity;cation binding;endopeptidase activity;glutamate bind…	cell part;cytoplasmic part;intracellular non-membrane-bounded organelle;intracellular organelle;intracellular organelle lumen;intracellular organelle part;intracellular part;macromolecular complex;membrane;membrane-enclosed lumen;mitochondrial inner membrane;mitochondrial matrix;mitochondrial membrane;mitochondrial nucleoid;mitochondrial part;non-membrane-bounded organelle;nuclear part;nucleoid;n…	41	41	40	33.1	33.1	33.1	164.94	0	148.47	7495900000	143	1	41	41	40	9	13	2	13	17	25	13	12	11	24.7544	25.0236	23.2613	24.9693	25.0005	25.6094	24.2306	25.002	25.0638
	0.144545	-0.140162	P31689	P31689	DnaJ homolog subfamily A member 1	DNAJA1	sp|P31689|DNJA1_HUMAN DnaJ homolog subfamily A member 1 OS=Homo sapiens GN=DNAJA1 PE=1 SV=2 XREF(PFAM)=DnaJ domain;DnaJ C terminal domain;DnaJ central domain;		androgen receptor signaling pathway;biological regulation;cell motility;cellular component movement;cellular localization;cellular macromolecule localization;cellular macromolecule metabolic process;cellular metabolic process;cellular process;cellular protein localization;cellular protein metabolic process;cellular response to stimulus;cellular response to stress;detection of stimulus;DNA damage …	adenyl nucleotide binding;adenyl ribonucleotide binding;ATP binding;binding;C3HC4-type RING finger domain binding;cation binding;chaperone binding;enzyme binding;G-protein-coupled receptor binding;heat shock protein binding;Hsp70 protein binding;ion binding;lipoprotein particle receptor binding;low-density lipoprotein particle receptor binding;metal ion binding;nucleotide binding;protein binding;…	cell part;cytoplasmic part;cytosol;extracellular membrane-bounded organelle;extracellular organelle;extracellular region part;extracellular vesicular exosome;intracellular membrane-bounded organelle;intracellular organelle;intracellular part;membrane;membrane-bounded organelle;membrane-bounded vesicle;mitochondrion;nucleus;organelle;perinuclear region of cytoplasm;vesicle	19	19	19	52.9	52.9	52.9	44.868	0	96.362	5904100000	108	1	19	19	19	13	10	9	10	8	9	10	10	4	25.8529	25.6554	24.9221	25.0264	25.1532	24.3915	24.5478	24.9557	25.488
	0.139625	-0.504428	P31943	P31943	Heterogeneous nuclear ribonucleoprotein H;Heterogeneous nuclear ribonucleoprotein H, N-terminally processed	HNRNPH1	sp|P31943|HNRH1_HUMAN Heterogeneous nuclear ribonucleoprotein H OS=Homo sapiens GN=HNRNPH1 PE=1 SV=4 XREF(PFAM)=RNA recognition motif. (a.k.a. RRM, RBD, or RNP domain);RNPHF zinc finger;		biological regulation;cellular macromolecule metabolic process;cellular metabolic process;cellular nitrogen compound metabolic process;cellular process;gene expression;macromolecule metabolic process;metabolic process;mRNA metabolic process;mRNA processing;nitrogen compound metabolic process;nuclear mRNA splicing, via spliceosome;nucleic acid metabolic process;nucleobase-containing compound metab…	binding;nucleic acid binding;nucleotide binding;poly(U) RNA binding;poly-pyrimidine tract binding;RNA binding;single-stranded RNA binding	catalytic step 2 spliceosome;cell part;intracellular membrane-bounded organelle;intracellular organelle;intracellular organelle part;intracellular part;macromolecular complex;membrane;membrane-bounded organelle;nuclear part;nucleoplasm;nucleus;organelle;organelle part;ribonucleoprotein complex;spliceosomal complex	10	10	2	31.2	31.2	6.9	49.229	0	203.55	5650000000	77	1	10	10	2	3	4	3	4	5	4	5	3	5	24.5046	24.5263	25.6371	24.8833	24.7309	24.0507	23.4522	24.0668	27.6592
	0.276711	-0.475046	P31946	P31946	14-3-3 protein beta/alpha;14-3-3 protein beta/alpha, N-terminally processed	YWHAB	sp|P31946|1433B_HUMAN 14-3-3 protein beta/alpha OS=Homo sapiens GN=YWHAB PE=1 SV=3 XREF(PFAM)=14-3-3 protein;		activation of MAPKK activity;activation of protein kinase activity;apoptosis;axon guidance;biological regulation;biosynthetic process;cell death;cell surface receptor linked signaling pathway;cellular biosynthetic process;cellular component assembly;cellular component organization;cellular component organization or biogenesis;cellular macromolecule metabolic process;cellular metabolic process;cel…	amine binding;amino acid binding;binding;carboxylic acid binding;enzyme binding;histone deacetylase binding;phosphoprotein binding;phosphoserine binding;protein binding;protein binding transcription factor activity;protein domain specific binding;protein phosphorylated amino acid binding;transcription cofactor activity;transcription corepressor activity;transcription factor binding transcription …	adherens junction;anchoring junction;cell junction;cell part;cell-substrate adherens junction;cell-substrate junction;cytoplasm;cytoplasmic membrane-bounded vesicle;cytoplasmic part;cytoplasmic vesicle;cytoplasmic vesicle membrane;cytoplasmic vesicle part;cytosol;extracellular membrane-bounded organelle;extracellular organelle;extracellular region part;extracellular vesicular exosome;focal adhesi…	52	39	33	96.3	85.8	85.4	28.082	0	323.31	8046000000000	3596	1	52	39	33	17	19	14	45	42	39	45	46	20	29.4095	28.9745	27.6755	35.3013	35.4484	34.0551	36.1907	35.639	34.4002
	0.659035	-4.90846	P31947	P31947	14-3-3 protein sigma	SFN	sp|P31947|1433S_HUMAN 14-3-3 protein sigma OS=Homo sapiens GN=SFN PE=1 SV=1 XREF(PFAM)=14-3-3 protein;		anatomical structure development;apoptosis;apoptotic mitochondrial changes;biological regulation;biosynthetic process;cell death;cell development;cellular biosynthetic process;cellular component organization;cellular component organization at cellular level;cellular component organization or biogenesis;cellular component organization or biogenesis at cellular level;cellular developmental process;…	enzyme inhibitor activity;enzyme regulator activity;kinase inhibitor activity;kinase regulator activity;protein kinase C inhibitor activity;protein kinase inhibitor activity;protein kinase regulator activity;protein serine/threonine kinase inhibitor activity	cell part;cytoplasm;cytoplasmic part;cytoplasmic vesicle membrane;cytoplasmic vesicle part;cytosol;extracellular membrane-bounded organelle;extracellular organelle;extracellular region part;extracellular space;extracellular vesicular exosome;intracellular membrane-bounded organelle;intracellular organelle;intracellular organelle part;intracellular part;membrane;membrane-bounded organelle;membrane…	14	8	8	50.4	40.7	40.7	27.774	0	20.702	219190000000	80	1	14	8	8	3	3	3	6	6	3	7	5	8	19.4364	20.9574	20.1145	27.9647	29.1846	19.0887	31.8815	30.9306	28.1513
	0.781065	0.792714	P32969	P32969	60S ribosomal protein L9	RPL9	sp|P32969|RL9_HUMAN 60S ribosomal protein L9 OS=Homo sapiens GN=RPL9 PE=1 SV=1 XREF(PFAM)=Ribosomal protein L6;		biosynthetic process;catabolic process;cellular biosynthetic process;cellular catabolic process;cellular component disassembly;cellular component disassembly at cellular level;cellular component organization;cellular component organization at cellular level;cellular component organization or biogenesis;cellular component organization or biogenesis at cellular level;cellular macromolecular complex…	binding;nucleic acid binding;RNA binding;rRNA binding;structural constituent of ribosome;structural molecule activity	adherens junction;anchoring junction;cell junction;cell part;cell-substrate adherens junction;cell-substrate junction;cytoplasm;cytoplasmic part;cytosol;cytosolic large ribosomal subunit;focal adhesion;intracellular membrane-bounded organelle;intracellular non-membrane-bounded organelle;intracellular organelle;intracellular organelle part;intracellular part;large ribosomal subunit;macromolecular …	17	17	17	69.8	69.8	69.8	21.863	0	320.43	16202000000	146	1	17	17	17	7	3	3	15	8	16	13	10	6	24.9298	24.4465	19.1097	27.3067	26.0292	26.2807	25.2443	26.0981	25.896
	0.312644	-1.94425	P33176;O60282	P33176	Kinesin-1 heavy chain	KIF5B	sp|P33176|KINH_HUMAN Kinesin-1 heavy chain OS=Homo sapiens GN=KIF5B PE=1 SV=1 XREF(PFAM)=Kinesin motor domain;		axon guidance;biological regulation;cellular chemical homeostasis;cellular component disassembly;cellular component disassembly at cellular level;cellular component movement;cellular component organization;cellular component organization at cellular level;cellular component organization or biogenesis;cellular component organization or biogenesis at cellular level;cellular homeostasis;cellular ion…	adenyl nucleotide binding;adenyl ribonucleotide binding;ATP binding;ATPase activity;binding;catalytic activity;cytoskeletal protein binding;hydrolase activity;hydrolase activity, acting on acid anhydrides;hydrolase activity, acting on acid anhydrides, in phosphorus-containing anhydrides;microtubule binding;microtubule motor activity;motor activity;nucleoside-triphosphatase activity;nucleotide bin…	cell part;cell projection;cell projection part;ciliary rootlet;cilium part;cytoplasm;cytoplasmic membrane-bounded vesicle;cytoplasmic part;cytoplasmic vesicle;cytoskeletal part;endocytic vesicle;intracellular membrane-bounded organelle;intracellular organelle;intracellular organelle part;intracellular part;kinesin complex;macromolecular complex;membrane;membrane-bounded organelle;membrane-bounded…	91	91	78	82.8	82.8	75.1	109.68	0	323.31	11011000000	246	2	NaN	NaN	NaN	0	0	4	2	4	2	11	7	34	20.5474	19.7534	20.3214	23.025	20.866	21.6176	21.4188	21.2219	28.7007
+	1.98691	1.01008	P33993	P33993	DNA replication licensing factor MCM7	MCM7	sp|P33993|MCM7_HUMAN DNA replication licensing factor MCM7 OS=Homo sapiens GN=MCM7 PE=1 SV=4 XREF(PFAM)=MCM2/3/5 family;MCM N-terminal domain;		biological regulation;biosynthetic process;cell cycle;cell cycle process;cell proliferation;cellular biosynthetic process;cellular macromolecule biosynthetic process;cellular macromolecule metabolic process;cellular metabolic process;cellular nitrogen compound metabolic process;cellular process;cellular response to chemical stimulus;cellular response to endogenous stimulus;cellular response to ep…	adenyl nucleotide binding;adenyl ribonucleotide binding;ATP binding;binding;catalytic activity;DNA binding;DNA helicase activity;helicase activity;hydrolase activity;hydrolase activity, acting on acid anhydrides;hydrolase activity, acting on acid anhydrides, in phosphorus-containing anhydrides;nucleic acid binding;nucleoside-triphosphatase activity;nucleotide binding;purine nucleotide binding;pur…	cell part;chromatin;chromosomal part;cytoplasm;cytoplasmic part;cytosol;intracellular organelle part;intracellular part;macromolecular complex;MCM complex;membrane;nuclear chromosome part;nuclear part;nucleoplasm;nucleoplasm part;organelle part;protein complex	11	11	11	20.3	20.3	20.3	81.307	0	50.966	2347000000	59	1	11	11	11	4	7	2	6	5	10	3	8	1	22.4958	23.6031	21.3595	23.2733	23.5118	23.8404	22.4311	22.8234	22.3407
	0.810845	1.5807	P35232	P35232	Prohibitin	PHB	sp|P35232|PHB_HUMAN Prohibitin OS=Homo sapiens GN=PHB PE=1 SV=1 XREF(PFAM)=SPFH domain / Band 7 family;		biological regulation;biosynthetic process;cell differentiation;cellular biosynthetic process;cellular component organization;cellular component organization at cellular level;cellular component organization or biogenesis;cellular component organization or biogenesis at cellular level;cellular developmental process;cellular macromolecule biosynthetic process;cellular macromolecule metabolic proce…	binding;complement binding;complement component C3a binding;complement component C3b binding;DNA binding;enzyme binding;G-protein-coupled receptor binding;histone deacetylase binding;nucleic acid binding;nucleic acid binding transcription factor activity;opsonin binding;protein binding;proteinase activated receptor binding;receptor binding;regulatory region DNA binding;regulatory region nucleic a…	cell part;cell surface;cytoplasm;cytoplasmic part;early endosome;endosome;extracellular membrane-bounded organelle;extracellular organelle;extracellular region part;extracellular vesicular exosome;integral to membrane;integral to plasma membrane;intracellular membrane-bounded organelle;intracellular organelle;intracellular organelle part;intracellular part;intrinsic to membrane;intrinsic to plasm…	20	20	20	82.4	82.4	82.4	29.804	0	165.48	7732300000	93	1	20	20	20	0	1	15	11	9	17	3	11	6	19.8228	20.7835	25.6234	24.918	24.1615	26.2985	22.2462	24.2244	24.1654
	0.775885	-1.73884	P35244	P35244	Replication protein A 14 kDa subunit	RPA3	sp|P35244|RFA3_HUMAN Replication protein A 14 kDa subunit OS=Homo sapiens GN=RPA3 PE=1 SV=1 XREF(PFAM)=Replication factor A protein 3;		anatomical structure homeostasis;base-excision repair;biological regulation;biosynthetic process;catabolic process;cell cycle;cell cycle process;cellular biosynthetic process;cellular catabolic process;cellular component assembly;cellular component assembly at cellular level;cellular component organization;cellular component organization at cellular level;cellular component organization or biogen…	binding;damaged DNA binding;DNA binding;nucleic acid binding;single-stranded DNA binding;structure-specific DNA binding	cell part;chromosomal part;DNA replication factor A complex;intracellular organelle part;intracellular part;macromolecular complex;nuclear chromosome part;nuclear part;nucleoplasm;organelle part;protein complex	4	4	4	57	57	57	13.569	0	46	2505400000	25	1	4	4	4	4	3	2	3	1	3	3	3	0	25.5077	24.4825	22.6063	22.5019	19.6361	22.8645	23.5582	23.5644	23.0962
	0.907381	1.34942	P35251	P35251	Replication factor C subunit 1	RFC1	sp|P35251|RFC1_HUMAN Replication factor C subunit 1 OS=Homo sapiens GN=RFC1 PE=1 SV=4 XREF(PFAM)=ATPase family associated with various cellular activities (AAA);BRCA1 C Terminus (BRCT) domain;Replication factor RFC1 C terminal domain;		anatomical structure homeostasis;base-excision repair;biological regulation;biosynthetic process;cell cycle;cellular biosynthetic process;cellular component organization;cellular component organization at cellular level;cellular component organization or biogenesis;cellular component organization or biogenesis at cellular level;cellular macromolecule biosynthetic process;cellular macromolecule me…	adenyl nucleotide binding;adenyl ribonucleotide binding;ATP binding;ATPase activity;ATPase activity, coupled;binding;catalytic activity;DNA binding;DNA clamp loader activity;DNA-dependent ATPase activity;double-stranded DNA binding;enzyme activator activity;enzyme regulator activity;hydrolase activity;hydrolase activity, acting on acid anhydrides;hydrolase activity, acting on acid anhydrides, in …	cell junction;cell part;chromosomal part;cytoplasmic part;DNA replication factor C complex;extracellular membrane-bounded organelle;extracellular organelle;extracellular region part;extracellular vesicular exosome;Golgi apparatus;intracellular membrane-bounded organelle;intracellular non-membrane-bounded organelle;intracellular organelle;intracellular organelle part;intracellular part;macromolecu…	22	22	22	23.1	23.1	23.1	128.25	0	117.02	3870300000	72	1	22	22	22	2	5	2	6	5	13	5	1	0	21.6427	22.7782	21.155	23.1143	23.2294	24.6226	23.2853	21.6714	21.9612
	0.545674	0.605127	P35268	P35268	60S ribosomal protein L22	RPL22	sp|P35268|RL22_HUMAN 60S ribosomal protein L22 OS=Homo sapiens GN=RPL22 PE=1 SV=2 XREF(PFAM)=Ribosomal L22e protein family;		alpha-beta T cell activation;alpha-beta T cell differentiation;biosynthetic process;catabolic process;cell activation;cell differentiation;cellular biosynthetic process;cellular catabolic process;cellular component disassembly;cellular component disassembly at cellular level;cellular component organization;cellular component organization at cellular level;cellular component organization or biogen…	binding;carbohydrate binding;glycosaminoglycan binding;heparin binding;nucleic acid binding;pattern binding;polysaccharide binding;RNA binding;structural constituent of ribosome;structural molecule activity	adherens junction;anchoring junction;cell junction;cell part;cell-substrate adherens junction;cell-substrate junction;cytoplasm;cytoplasmic part;cytosol;cytosolic large ribosomal subunit;extracellular membrane-bounded organelle;extracellular organelle;extracellular region part;extracellular vesicular exosome;focal adhesion;intracellular membrane-bounded organelle;intracellular organelle;intracell…	8	8	6	57.8	57.8	50.8	14.787	0	45.927	13996000000	83	1	8	8	6	5	4	4	5	5	6	4	6	4	25.5001	25.1674	25.0783	26.7662	25.7159	26.2078	24.9121	25.7282	26.2341
+	1.74598	-2.03234	P35579;P35749;P12883;P13535;Q9UKX3;Q9Y623;P13533;P12882;P11055;Q9UKX2;A7E2Y1	P35579	Myosin-9	MYH9	sp|P35579|MYH9_HUMAN Myosin-9 OS=Homo sapiens GN=MYH9 PE=1 SV=4 XREF(PFAM)=Myosin head (motor domain);Myosin N-terminal SH3-like domain;Myosin tail;		actin cytoskeleton organization;actin cytoskeleton reorganization;actin filament-based movement;actin filament-based process;actomyosin structure organization;anatomical structure formation involved in morphogenesis;angiogenesis;axon guidance;biological adhesion;biological regulation;blood vessel endothelial cell migration;cell adhesion;cell cycle process;cell differentiation;cell migration;cell …	actin binding;actin filament binding;actin-dependent ATPase activity;adenyl nucleotide binding;adenyl ribonucleotide binding;ADP binding;ATP binding;ATPase activity;ATPase activity, coupled;binding;catalytic activity;cytoskeletal protein binding;hydrolase activity;hydrolase activity, acting on acid anhydrides;hydrolase activity, acting on acid anhydrides, in phosphorus-containing anhydrides;ident…	actin cytoskeleton;actin filament bundle;actomyosin;actomyosin contractile ring;adherens junction;anchoring junction;cell cortex part;cell division site part;cell junction;cell leading edge;cell part;cell projection;cell-cell adherens junction;cell-cell junction;cleavage furrow;contractile ring;cytoplasm;cytoplasmic part;cytoskeletal part;cytoskeleton;cytosol;extracellular membrane-bounded organe…	185	185	167	73.1	73.1	68	226.53	0	323.31	98511000000	1355	11	NaN	NaN	NaN	97	94	90	51	49	45	134	96	93	29.8024	29.3866	30.1721	28.3245	28.2753	27.7636	29.889	29.4628	31.1086
	0.0732722	0.0636311	P35610	P35610	Sterol O-acyltransferase 1	SOAT1	sp|P35610|SOAT1_HUMAN Sterol O-acyltransferase 1 OS=Homo sapiens GN=SOAT1 PE=1 SV=3 XREF(PFAM)=MBOAT, membrane-bound O-acyltransferase family;		alcohol metabolic process;biological regulation;cell differentiation;cellular component assembly;cellular component organization;cellular component organization or biogenesis;cellular developmental process;cellular lipid metabolic process;cellular metabolic process;cellular process;chemical homeostasis;cholesterol efflux;cholesterol esterification;cholesterol homeostasis;cholesterol metabolic pro…	binding;carboxylic acid binding;catalytic activity;cholesterol binding;cholesterol O-acyltransferase activity;coenzyme binding;cofactor binding;fatty acid binding;fatty-acyl-CoA binding;lipid binding;monocarboxylic acid binding;O-acyltransferase activity;steroid binding;sterol binding;sterol O-acyltransferase activity;transferase activity;transferase activity, transferring acyl groups;transferase…	cell part;cytoplasmic part;endoplasmic reticulum;endoplasmic reticulum membrane;endoplasmic reticulum part;integral to membrane;intracellular membrane-bounded organelle;intracellular organelle;intracellular organelle part;intracellular part;intrinsic to membrane;membrane;membrane part;membrane-bounded organelle;organelle;organelle membrane;organelle part	9	9	9	20.7	20.7	20.7	64.734	0	44.744	2448000000	61	1	9	9	9	3	5	4	7	6	6	4	5	1	23.2506	22.7884	23.4201	24.0633	23.5525	23.3632	23.8207	23.8145	23.153
	0.13314	0.352191	P35613	P35613	Basigin	BSG	sp|P35613|BASI_HUMAN Basigin OS=Homo sapiens GN=BSG PE=1 SV=2 XREF(PFAM)=Immunoglobulin I-set domain;Immunoglobulin domain;		anatomical structure development;anatomical structure morphogenesis;biological regulation;blood coagulation;carboxylic acid metabolic process;cell migration;cell motility;cell surface receptor linked signaling pathway;cellular component disassembly;cellular component disassembly at cellular level;cellular component movement;cellular component organization;cellular component organization at cellul…	binding;carbohydrate binding;mannose binding;monosaccharide binding;sugar binding	acrosomal membrane;adherens junction;anchoring junction;cell junction;cell part;cell-substrate adherens junction;cell-substrate junction;cytoplasmic membrane-bounded vesicle;cytoplasmic part;cytoplasmic vesicle;cytoplasmic vesicle membrane;cytoplasmic vesicle part;extracellular membrane-bounded organelle;extracellular organelle;extracellular region part;extracellular vesicular exosome;focal adhes…	7	7	7	21.6	21.6	21.6	42.2	0	40.109	7457600000	81	1	7	7	7	6	6	6	6	5	4	5	5	6	24.4969	24.4623	25.557	25.7752	25.3234	24.6901	23.2988	24.9416	26.4917
	0.359478	-0.547997	P35637	P35637	RNA-binding protein FUS	FUS	sp|P35637|FUS_HUMAN RNA-binding protein FUS OS=Homo sapiens GN=FUS PE=1 SV=1 XREF(PFAM)=RNA recognition motif. (a.k.a. RRM, RBD, or RNP domain);Zn-finger in Ran binding protein and others;		cellular macromolecule metabolic process;cellular metabolic process;cellular nitrogen compound metabolic process;cellular process;gene expression;macromolecule metabolic process;metabolic process;mRNA metabolic process;mRNA processing;nitrogen compound metabolic process;nuclear mRNA splicing, via spliceosome;nucleic acid metabolic process;nucleobase-containing compound metabolic process;primary m…	binding;cation binding;DNA binding;identical protein binding;ion binding;metal ion binding;nucleic acid binding;nucleotide binding;protein binding;protein binding transcription factor activity;RNA binding;transcription coactivator activity;transcription cofactor activity;transcription factor binding transcription factor activity;transition metal ion binding;zinc ion binding	cell part;cytoplasm;intracellular membrane-bounded organelle;intracellular organelle;intracellular organelle part;intracellular part;membrane-bounded organelle;nuclear part;nucleoplasm;nucleus;organelle;organelle part	13	13	11	23.8	23.8	23.8	53.425	0	178.01	14962000000	124	1	13	13	11	8	10	7	7	8	6	10	7	4	27.0167	26.4908	25.8288	25.5161	25.922	25.4315	27.1921	26.2613	25.0603
[truncated: 486 more rows]

## Sheet: UntrtedvsGFP Perseus raw output
Significant	p-value (-log10)	Difference	Protein IDs	Majority protein IDs	Protein names	Gene names	Fasta headers	Only identified by site	GOBP name	GOMF name	GOCC name	Peptides	Razor + unique peptides	Unique peptides	Sequence coverage [%]	Unique + razor sequence coverage [%]	Unique sequence coverage [%]	Mol. weight [kDa]	Q-value	Score	Intensity	MS/MS count	Number of proteins	Peptide counts (all)	Peptide counts (razor+unique)	Peptide counts (unique)	Peptides GFP_1	Peptides GFP_2	Peptides GFP_3	Peptides PP1_1	Peptides PP1_2	Peptides PP1_3	Peptides untreated_1	Peptides untreated_2	Peptides untreated_3	LFQ intensity GFP_1	LFQ intensity GFP_2	LFQ intensity GFP_3	LFQ intensity PP1_1	LFQ intensity PP1_2	LFQ intensity PP1_3	LFQ intensity untreated_1	LFQ intensity untreated_2	LFQ intensity untreated_3
[truncated: 679 more rows]
