# Supplementary material for: Dissecting the sequence determinants for dephosphorylation by the catalytic subunits of phosphatases PP1 and PP2A
Source: Nat Commun. 2020 Jul 17;11:3583. doi: 10.1038/s41467-020-17334-x (PMC7367873; doi:10.1038/s41467-020-17334-x)
Supplement: Supplementary file 17 — Source Data [file 41467_2020_17334_MOESM17_ESM.zip]

Archive with 47 entries (36 files):
- SourceData/
- SourceData/.DS_Store
- __MACOSX/
- __MACOSX/SourceData/
- __MACOSX/SourceData/._.DS_Store
- SourceData/CellLines/
- SourceData/CellLines/Hoermann_CellLineVerification.pdf
- __MACOSX/SourceData/CellLines/
- __MACOSX/SourceData/CellLines/._Hoermann_CellLineVerification.pdf
- SourceData/CellLines/Hoermann_MycoplasmaTest.pdf
- __MACOSX/SourceData/CellLines/._Hoermann_MycoplasmaTest.pdf
- __MACOSX/SourceData/._CellLines
- SourceData/PeptideSynthesis/
- SourceData/PeptideSynthesis/.DS_Store
- __MACOSX/SourceData/PeptideSynthesis/
- __MACOSX/SourceData/PeptideSynthesis/._.DS_Store
- SourceData/PeptideSynthesis/PDPs/
- SourceData/PeptideSynthesis/PDPs/PDP-Nal.pdf
- __MACOSX/SourceData/PeptideSynthesis/PDPs/
- __MACOSX/SourceData/PeptideSynthesis/PDPs/._PDP-Nal.pdf
- SourceData/PeptideSynthesis/PDPs/PDPm-Nal.pdf
- __MACOSX/SourceData/PeptideSynthesis/PDPs/._PDPm-Nal.pdf
- __MACOSX/SourceData/PeptideSynthesis/._PDPs
- SourceData/PeptideSynthesis/PLDMS_verification/
- SourceData/PeptideSynthesis/PLDMS_verification/.DS_Store
- __MACOSX/SourceData/PeptideSynthesis/PLDMS_verification/
- __MACOSX/SourceData/PeptideSynthesis/PLDMS_verification/._.DS_Store
- SourceData/PeptideSynthesis/PLDMS_verification/AAAApTLFGAK_report.pdf
- __MACOSX/SourceData/PeptideSynthesis/PLDMS_verification/._AAAApTLFGAK_report.pdf
- SourceData/PeptideSynthesis/PLDMS_verification/AAAApTPFGAK_report.pdf
- __MACOSX/SourceData/PeptideSynthesis/PLDMS_verification/._AAAApTPFGAK_report.pdf
- SourceData/PeptideSynthesis/PLDMS_verification/FEAEpTAAAAK_report.pdf
- __MACOSX/SourceData/PeptideSynthesis/PLDMS_verification/._FEAEpTAAAAK_report.pdf
- SourceData/PeptideSynthesis/PLDMS_verification/FLAKpTAAAAK_report.pdf
- __MACOSX/SourceData/PeptideSynthesis/PLDMS_verification/._FLAKpTAAAAK_report.pdf
- SourceData/PeptideSynthesis/PLDMS_verification/nomenclature.txt
- __MACOSX/SourceData/PeptideSynthesis/PLDMS_verification/._nomenclature.txt
- SourceData/PeptideSynthesis/PLDMS_verification/PeptideAnalysis_Overview.xlsx
- __MACOSX/SourceData/PeptideSynthesis/PLDMS_verification/._PeptideAnalysis_Overview.xlsx
- SourceData/PeptideSynthesis/PLDMS_verification/TPAPpSAAAAK_report.pdf
- __MACOSX/SourceData/PeptideSynthesis/PLDMS_verification/._TPAPpSAAAAK_report.pdf
- SourceData/PeptideSynthesis/PLDMS_verification/TPAPpTAAAAK_report.pdf
- __MACOSX/SourceData/PeptideSynthesis/PLDMS_verification/._TPAPpTAAAAK_report.pdf
- __MACOSX/SourceData/PeptideSynthesis/._PLDMS_verification
- __MACOSX/SourceData/._PeptideSynthesis
- SourceData/Source Data.xlsx
- __MACOSX/SourceData/._Source Data.xlsx
