# Supplementary material for: Dissecting the sequence determinants for dephosphorylation by the catalytic subunits of phosphatases PP1 and PP2A
Source: Nat Commun. 2020 Jul 17;11:3583. doi: 10.1038/s41467-020-17334-x (PMC7367873; doi:10.1038/s41467-020-17334-x)
Supplement: Supplementary file 17 — Source Data [file 41467_2020_17334_MOESM17_ESM.zip › SourceData/PeptideSynthesis/PLDMS_verification/nomenclature.txt]

JC131_1 	TPAPpTAAAAK
JC131_2		TPAPpSAAAAK
JC131_4		FLAKpTAAAAK
JC131_5		FEAEpTAAAAK
PTK29 		AAAApTPFGAK
PTK31		AAAApTLFGAK
