# Supplementary material for: Dissecting the sequence determinants for dephosphorylation by the catalytic subunits of phosphatases PP1 and PP2A
Source: Nat Commun. 2020 Jul 17;11:3583. doi: 10.1038/s41467-020-17334-x (PMC7367873; doi:10.1038/s41467-020-17334-x)
Supplement: Supplementary file 17 — Source Data [file 41467_2020_17334_MOESM17_ESM.zip › SourceData/PeptideSynthesis/PLDMS_verification/PeptideAnalysis_Overview.xlsx]

## Sheet: Sheet1
Nomenclature
JC131_1	TPAPpTAAAAK
JC131_2	TPAPpSAAAAK
JC131_4	FLAKpTAAAAK
JC131_5	FEAEpTAAAAK
PTK29	AAAApTPFGAK
PTK31	AAAApTLFGAK
Analytical data (Summary)
Peptide ID	Sequence	Calculated Mw	Observed Mw	HPLC gradient (%MeCN in H2O incl. 0.05% TFA)	Retention time (min)
1	TPAPpTAAAAK	978	978.5	10 --> 90	9.3
2	TPAPpSAAAAK	964	964.5	10 --> 90	9.1
3	FLAKpTAAAAK	1071.2	1071.6	10 --> 90	6
4	FEAEpTAAAAK	1088.1	1088.4	10 --> 90	5.9
5	AAAApTPFGAK	984	984.5	10 --> 90	6.9
6	AAAApTLFGAK	1000.06	999.5	10 --> 90	8
