# Supplementary material for: Dissecting the sequence determinants for dephosphorylation by the catalytic subunits of phosphatases PP1 and PP2A
Source: Nat Commun. 2020 Jul 17;11:3583. doi: 10.1038/s41467-020-17334-x (PMC7367873; doi:10.1038/s41467-020-17334-x)
Supplement: Supplementary file 17 — Source Data [file 41467_2020_17334_MOESM17_ESM.zip › SourceData/Source Data.xlsx]

## Sheet: Fig1c
Figure 1c
	Nterm-library x1_1			Cterm-library
	Amin acid	Frequency		Amino acid	Frequency
	G	0.0288236		D	0.032461
	T	0.0322903		T	0.0333922
	H	0.0351969		N	0.0382576
	S	0.0431446		P	0.0385237
	A	0.0457181		S	0.039854
	E	0.0463539		A	0.0409944
	Q	0.0463539		G	0.0489576
	K	0.0556186		Q	0.0493947
	R	0.0630365		E	0.0508391
	P	0.0787653		R	0.0660433
	V	0.0810058		K	0.0740635
	Y	0.119912		V	0.115818
	L	0.144935		L	0.157459
	F	0.178846		F	0.213942

## Sheet: Fig1d
Figure 1d
	Nterm-library x1_1					Cterm-library
	Score	Incorrect peptides (empirically filtered)	Correct peptides (empirically filtered)	Correct peptides (empirically filtered) with scores at FDR <5%		Score	Incorrect peptides (empirically filtered)	Correct peptides (empirically filtered)	Correct peptides (empirically filtered) with scores at FDR <5%
	0	19	17			0	41	117
	1	52	35			1	116	247
	2	67	30			2	158	280
	3	83	14			3	197	341
	4	100	34			4	161	384
	5	141	45			5	144	325
	6	173	79			6	201	326
	7	182	69			7	223	283
	8	262	131			8	169	230
	9	244	129			9	165	249
	10	293	111			10	194	228
	11	300	104			11	151	189
	12	293	121			12	139	189
	13	333	168			13	140	180
	14	298	134			14	90	150
	15	289	150			15	99	167
	16	296	237			16	85	156
	17	237	154			17	118	127
	18	242	204			18	65	87
	19	207	223			19	95	113
	20	166	203			20	89	114
	21	190	207			21	117	113
	22	179	226			22	56	104
	23	122	228			23	39	136
	24	140	224			24	115	154
	25	127	297			25	33	154
	26	132	258			26	37	157
	27	111	302			27	32	147
	28	89	327			28	32	159
	29	107	318			29	36	207
	30	131	383			30	44	202
	31	100	421			31	41	236
	32	93	460			32	32	247	247
	33	78	456			33	67	257	257
	34	110	506			34	55	273	273
	35	83	554			35	65	304	304
	36	67	565			36	56	291	291
	37	75	533			37	50	323	323
	38	57	603			38	48	383	383
	39	67	647	647		39	37	366	366
	40	56	620	620		40	31	436	436
	41	58	627	627		41	24	345	345
	42	52	617	617		42	30	354	354
	43	60	711	711		43	22	387	387
	44	55	699	699		44	29	393	393
	45	38	673	673		45	16	414	414
	46	20	587	587		46	22	453	453
	47	29	588	588		47	15	462	462
	48	25	627	627		48	16	482	482
	49	20	579	579		49	7	453	453
	50	25	539	539		50	19	563	563
	51	11	557	557		51	4	436	436
	52	15	515	515		52	7	455	455
	53	18	519	519		53	3	406	406
	54	12	441	441		54	7	371	371
	55	9	405	405		55	3	367	367
	56	9	363	363		56	1	339	339
	57	13	327	327		57	3	409	409
	58	13	303	303		58	1	413	413
	59	6	254	254		59		338	338
	60	12	208	208		60	1	387	387
	61	8	187	187		61		295	295
	62	9	184	184		62		357	357
	63	6	150	150		63	1	294	294
	64	3	141	141		64		194	194
	65	6	99	99		65	1	230	230
	66	3	119	119		66		63	63
	67	2	71	71		67		133	133
	68		71	71		68		59	59
	69		63	63		69		30	30
	70	1	49	49		70		58	58
	71		37	37		71		20	20
	72		29	29		72		15	15
	73		36	36		73		10	10
	74	1	24	24		74		12	12
	75		27	27		75		4	4
	76		16	16		76		7	7
	77		15	15		77		10	10
	78		11	11		78		8	8
	79		7	7		79		3	3
	80		4	4		80		3	3
	81		4	4		81		3	3
	82		3	3		82		4	4
	83		3	3		83		1	1
	84		2	2		84
	87		1	1		85		2	2
						86		1	1
						87
						88		1	1
						89
						90
						91

## Sheet: Fig2a
Figure 2a
	Peptide Counts	All peptides	Sites dephosphory- lated by PP1	Sites dephos- phorylated by PP2A
	Serine	287241	19116	7551
	Threonine	196655	52738	37177
	Fisher's exact test	p-value	confidence interval	odds ratio
	PP1	<2.2e-16	0.95	5.13986
	PP2A	<2.2e-16	0.95	8.63462

## Sheet: Fig2b
Figure 2b
	PP1
	AA	pos-4	pos-3	pos-2	pos-1	AA	pos+1	pos+2	pos+3
	A	1.05867	1.05763	1.23769	1.21948	A	1.18739	1.07577	1.06721
	E	0.619778	0.676729	0.918013	0.547275	D	0.440132	0.135561	0.703557
	F	0.84449	0.946055	0.839	0.843757	E	0.540475	0.233524	0.623381
	G	1.15572	1.00185	0.837218	1.09571	F	0.66819	1.38984	1.04543
	H	0.879433	0.718084	0.874068	1.14421	G	1.70779	0.83906	0.883023
	K	1.43144	0.640542	1.1183	1.69002	K	1.39132	1.05284	0.953925
	L	0.932645	1.03086	0.918967	0.897873	L	0.906975	1.02552	0.937466
	P	1.17855	1.25904	1.11441	1.38853	N	1.42272	0.625486	1.44769
	Q	1.15809	1.22195	1.39855	1.18905	P	1.33894	1.08107	0.960337
	R	1.13346	1.12868	1.16483	1.14088	Q	1.50496	0.942748	1.32519
	S	1.06957	0.851978	1.17079	1.14159	R	2.12256	1.45237	1.34696
	T	0.964078	1.04058	1.23898	0.949347	S	1.10922	0.710147	1.07548
	V	0.958236	1.11132	1.02417	1.00429	T	1.25981	0.481778	1.02307
	Y	0.917948	1.00087	0.97488	0.816797	V	1.16062	0.829694	0.915581
	PP2A
		pos-4	pos-3	pos-2	pos-1	AA	pos+1	pos+2	pos+3
	A	1.04827	0.958548	1.09761	1.22023	A	1.20071	1.11323	1.0736
	E	1.051	1.14301	1.53783	1.27469	D	0.743207	0.23318	1.01724
	F	0.969057	0.907485	0.783477	0.780165	E	1.01861	0.234742	0.771236
	G	1.05202	0.878662	0.696478	0.652822	F	0.652093	1.42789	1.01524
	H	1.03929	0.671434	0.937174	0.770014	G	0.772868	0.394835	0.90823
	K	0.863514	0.23986	0.508322	0.875656	K	1.01419	0.700844	0.867466
	L	0.979583	0.960461	1.00253	0.644152	L	0.979138	1.23249	1.00411
	P	1.16367	1.37283	1.11841	1.76624	N	1.3955	0.659726	1.33176
	Q	1.11281	1.11338	1.55053	1.349	P	0.0756742	0.402118	0.729997
	R	0.780318	0.671763	0.874363	0.642642	Q	1.48401	1.12446	1.27511
	S	1.29862	0.879221	0.958631	1.05457	R	1.7633	1.06761	1.14122
	T	1.14531	1.18828	1.31239	0.987322	S	1.15155	0.811774	1.08585
	V	1.08661	1.14387	0.839805	0.929409	T	1.11131	0.435935	1.07268
	Y	1.03326	0.988884	1.04348	0.712726	V	1.37757	0.988002	1.06199
	PP1/PP2A (dephosphorylated peptides, median normalized)
	AA	pos-4	pos-3	pos-2	pos-1	AA	pos+1	pos+2	pos+3
	A	1.02501	1.08781	1.05181	0.706844	A	1.12089	0.961778	1.01209
	E	0.608738	0.64383	0.61062	0.345009	D	0.618671	0.527201	0.651686
	F	0.838332	1.0545	1.20116	0.860514	E	0.552967	0.875735	0.875048
	G	1.0238	1.03663	1.02998	1.11857	F	0.987666	1.03531	1.03022
	H	0.863965	1.0716	1.05102	1.51734	G	2.32113	2.23691	1.07467
	K	2.09703	1.94678	2.22646	1.76966	K	1.24373	1.38686	1.09128
	L	0.906817	1.07507	0.993736	1.04201	L	0.968482	0.838955	1.00774
	P	0.908631	0.871247	1.00626	0.576658	N	0.99047	0.943463	0.998368
	Q	1.08682	0.979397	0.949331	0.71609	P	20.1934	2.72036	1.31663
	R	1.3323	1.68176	1.31655	1.4484	Q	1.00163	0.842129	0.988698
	S	0.754218	0.924802	1.20191	0.873218	R	1.40116	1.34822	1.23624
	T	0.797104	0.900372	0.991347	0.765052	S	1.07792	0.912587	0.944443
	V	0.815742	0.961246	1.26027	0.803876	T	1.01024	1.0868	0.957139
	Y	0.832857	1.01305	1.03128	0.919058	V	0.897461	0.910632	0.913963
	Fisher's exact test (PP1/PP2A, confidence intervall 95%, Benjamini-Hochberg correction)
	Amino acid	Position	Library	adjusted p-value
	A	pos-1	Nterm	9.83628e-17
	A	pos-2	Nterm	0.00129066
	A	pos-3	Nterm	1.34157e-05
	A	pos-4	Nterm	0.00578123
	A	pos+1	Cterm	0.161566
	A	pos+2	Cterm	0.3995
	A	pos+3	Cterm	0.911428
	D	pos+1	Cterm	6.43599e-06
	D	pos+2	Cterm	0.00215953
	D	pos+3	Cterm	6.59867e-08
	E	pos-1	Nterm	4.91094e-144
	E	pos-2	Nterm	2.72488e-33
	E	pos-3	Nterm	5.0894e-24
	E	pos-4	Nterm	1.31604e-33
	E	pos+1	Cterm	4.62973e-20
	E	pos+2	Cterm	0.324991
	E	pos+3	Cterm	0.0528503
	F	pos-1	Nterm	7.40726e-05
	F	pos-2	Nterm	1.49505e-33
	F	pos-3	Nterm	1.09006e-09
	F	pos-4	Nterm	4.72869e-12
	F	pos+1	Cterm	0.373512
	F	pos+2	Cterm	0.476189
	F	pos+3	Cterm	0.76229
	G	pos-1	Nterm	0.00257609
	G	pos-2	Nterm	0.052311
	G	pos-3	Nterm	0.00640793
	G	pos-4	Nterm	0.0222901
	G	pos+1	Cterm	7.96441e-34
	G	pos+2	Cterm	9.64783e-26
	G	pos+3	Cterm	0.3995
	H	pos-1	Nterm	4.93204e-07
	H	pos-2	Nterm	0.175956
	H	pos-3	Nterm	0.0397118
	H	pos-4	Nterm	0.224491
	K	pos-1	Nterm	1.64199e-41
	K	pos-2	Nterm	3.38654e-32
	K	pos-3	Nterm	1.15918e-12
	K	pos-4	Nterm	3.72539e-188
	K	pos+1	Cterm	0.00162436
	K	pos+2	Cterm	0.000555563
	K	pos+3	Cterm	0.445148
	L	pos-1	Nterm	1.83294e-07
	L	pos-2	Nterm	0.00278427
	L	pos-3	Nterm	3.97604e-10
	L	pos-4	Nterm	0.0810355
	L	pos+1	Cterm	0.0652702
	L	pos+2	Cterm	1.06382e-13
	L	pos+3	Cterm	0.76229
	N	pos+1	Cterm	0.692062
	N	pos+2	Cterm	0.451623
	N	pos+3	Cterm	0.76229
	P	pos-1	Nterm	3.09774e-189
	P	pos-2	Nterm	0.0100251
	P	pos-3	Nterm	0.000383308
	P	pos-4	Nterm	0.236224
	P	pos+1	Cterm	1.97676e-42
	P	pos+2	Cterm	1.35486e-31
	P	pos+3	Cterm	5.63745e-09
	Q	pos-1	Nterm	5.47868e-15
	Q	pos-2	Nterm	0.830694
	Q	pos-3	Nterm	0.472908
	Q	pos-4	Nterm	1.59417e-08
	Q	pos+1	Cterm	0.762847
	Q	pos+2	Cterm	0.00534817
	Q	pos+3	Cterm	0.650984
	R	pos-1	Nterm	3.07295e-10
	R	pos-2	Nterm	1.27577e-11
	R	pos-3	Nterm	6.93934e-27
	R	pos-4	Nterm	1.40542e-21
	R	pos+1	Cterm	2.07948e-05
	R	pos+2	Cterm	0.000431291
	R	pos+3	Cterm	0.00257825
	S	pos-1	Nterm	0.101393
	S	pos-2	Nterm	2.16889e-09
	S	pos-3	Nterm	0.6857
	S	pos-4	Nterm	2.54865e-16
	S	pos+1	Cterm	0.480919
	S	pos+2	Cterm	0.26379
	S	pos+3	Cterm	0.222042
	T	pos-1	Nterm	6.28326e-06
	T	pos-2	Nterm	0.267704
	T	pos-3	Nterm	0.360664
	T	pos-4	Nterm	9.84811e-08
	T	pos+1	Cterm	0.913153
	T	pos+2	Cterm	0.645828
	T	pos+3	Cterm	0.392315
	V	pos-1	Nterm	2.90264e-08
	V	pos-2	Nterm	5.32745e-23
	V	pos-3	Nterm	0.47519
	V	pos-4	Nterm	1.07825e-08
	V	pos+1	Cterm	2.41566e-05
	V	pos+2	Cterm	0.00716397
	V	pos+3	Cterm	0.0170338
	Y	pos-1	Nterm	0.511486
	Y	pos-2	Nterm	0.000544394
	Y	pos-3	Nterm	0.00129066
	Y	pos-4	Nterm	5.63745e-09

## Sheet: Fig2c
Figure 2c
	PP1				PP1
	Peptides containing at least	Counts	Dephosphorylation rate		Fisher's exact test (confidence interval 95%, Benajmini-Hochberg-correction)
	Number of relevant peptides	177941	0.403808		Group	adjusted p-value
	K	18092	0.536535		K	1.79E-315
	2K	625	0.5184		2K	9.91e-09
	R	15542	0.484944		R	2.84e-101
	2R	203	0.349754		2R	0.133
	E	25920	0.267824		E	0
	2E	656	0.0960366		2E	1.74e-69
	K & E	1618	0.330655		K,E	2.07e-09
	R & E	1512	0.372354		R,E	0.0142
	PP2A				PP2A
	Peptides containing at least	Counts	Dephosphorylation rate		Fisher's exact test (confidence interval 95%, Benajmini-Hochberg-correction)
	Number of relevant peptides	142594	0.313674		Group	adjusted p-value
	K	13382	0.249813		K	3.48e-64
	2K	373	0.0938338		2K	2.27e-23
	R	12408	0.274984		R	2.54e-22
	2R	155	0.290323		2R	0.69
	E	20112	0.339648		E	3.4e-17
	2E	547	0.26691		2E	0.0296
	K & E	1383	0.314534		K,E	0.954
	R & E	1074	0.299814		R,E	0.451
					For the Fisher's exact test, the control croup represented all relevant peptides, excluding the subset to be tested.

## Sheet: Fig2d
Figure 2d
	TPAPpTAAAAK_PP1		TPAPpSAAAAK_PP1		TPAPpTAAAAK_PP2A		TPAPpSAAAAK_PP2A
µM	Mean	SEM	Mean	SEM	Mean	SEM	Mean	SEM
10	0.108076	0.0120833	0	0	0.0628239	0.0167596	0.00582577	0.00411372
50	0.234165	0.0166068	0.0450317	0.0150705	0.148006	0.0287374	0.0278692	0.00359945
100	0.342241	0.0056961	0.0675475	0.0167285	0.183748	0.0294461	0.00566832	0.0229056
250	0.44131	0.0422435	0.117082	0.0166069	0.262475	0.0343489	0.0702242	0.0131757
500	0.598921	0.06256	0.216152	0.0279051	0.296642	0.0299185	0.134937	0.0226752
750	0.52687	0.0740767	0.265687	0.0621698	0.332069	0.0325764	0.172411	0.0201083
1000	0.535877	0.0291143	0.463826	0.100472	0.304515	0.0336438	0.197919	0.040121

## Sheet: Fig2e
Figure 2e
	FLAKpTAAAAK_PP1		FEAEpTAAAAK_PP1		FLAKpTAAAAK_PP2A		FEAEpTAAAAK_PP2A
µM	Mean	SEM	Mean	SEM	Mean	SEM	Mean	SEM
10	0.0794487	0.0100704	-0.0459966	0.0278	0.0292706	0.013614	0.0543596	0.00418151
50	0.280161	0.0339192	0.0585412	0.0179367	0.0919933	0.00836302	0.158897	0.0124044
100	0.418151	0.00836301	0.0919932	0.0221265	0.146353	0.0164094	0.246709	0.00418152
250	0.606319	0.0262471	0.185659	0.0292586	0.27598	0.0204851	0.409788	0.0418151
500	0.694131	0.0321732	0.439059	0.0265122	0.326158	0.0282368	0.472511	0.013614
750	0.790306	0.0370719	0.55196	0.0289704	0.476692	0.0224403	0.639771	0.0168303
1000	0.781943	0.0262471	0.606319	0.0345323	0.535233	0.0743322	0.597956	0.0228266

## Sheet: Fig3b
Figure 3b
	n	% of total	% of class I sites
total identified phosphosites	3342	1
class I sites	3200	0.95751	1
known phosphosite	3173		0.991563
known regulatory phosphosite	326		0.102742

## Sheet: Fig3d
	Figure 3d
	PP1							PP2A
	n	class I sites (n.s.)	fold-change: 0>-1	fold-change: -1>-3	fold-change: <-3			n	class I sites (n.s.)	fold-change: 0>-1	fold-change: -1>-3	fold-change: <-3
	S	1097	716	670	404			S	1190	573	785	304
	T	66	46	55	73			T	65	45	79	50
	sum	1163	762	725	477			sum	1255	618	864	354
	%	all class I sites	fold-change: 0>-1	fold-change: -1>-3	fold-change: <-3			%	all class I sites	fold-change: 0>-1	fold-change: -1>-3	fold-change: <-3
	S	0.94325	0.939633	0.924138	0.84696			S	0.948207	0.927184	0.908565	0.858757
	T	0.0567498	0.0603675	0.0758621	0.15304			T	0.0517928	0.0728155	0.0914352	0.141243

## Sheet: Fig4a
	Figure 4a
	PP1
		-5	-4	-3	-2	-1	0	1	2	3	4	5
	C
	P	1.11529	1.07193	0.971996	1.09157	1.34725		0.834602	0.668821	1.31811	1.21288	0.940723
	Q	1.07373	1.05874	0.924453	0.780292	1.23127		1.57773	0.739562	0.94664	1.12826	0.83527
	N	0.959432	1.06497	0.841963	0.832007	0.94181		2.83992	1.07573	1.2355	0.831508	1.20521
	T	1.19616	1.1935	1.22274	1.51326	1.06497	1.5598	2.66242	0.851715	1.28431	1.09305	0.910953
	S	0.987892	1.01848	1.10441	1.46004	0.968154	0.966289	1.28895	1.67335	1.23965	1.23302	1.1833
	G	0.914368	1.04738	0.875642	0.94664	0.924453		1.75128	1.92007	1.62435	1.1333	1.06826
	A	0.841457	0.866972	0.94321	0.939679	1.10169		2.14862	1.02009	1.28827	1.25119	0.846284
	V	0.978033	1.06729	1.01238	1.11286	0.923332		3.13574	1.32251	1.00125	0.912831	1.21499
	I	1.30571	0.802953	0.887475	0.821736	0.87104		1.21288	1.1629	1.40517	1.23001	1.11756
	L	1.27944	1.00928	0.747032	1.06497	1.09672		1.95244	1.02633	1.08317	1.05259	1.19973
	M	1.69043	0.460172			1.03539				0.82831	0.778486	0.653929
	F	0.819207	1.72944	1.08469	1.00928	1.13597		2.12008	1.1833	1.15043	1.09878	1.24904
	Y	1.10934	1.25291	1.36535	0.845214	0.718432		1.47912	1.77495	1.26782	2.3666	1.01426
	W
	H	1.39212	1.10441	0.694545	0.788866	0.706163			1.12413	0.77654	0.618543	0.788866
	K	1.24511	1.29013	1.2326	1.11369	3.2212			3.90489	0.788866	1.00765	1.02717
	R	1.16481	1.5161	1.73572	1.29216	1.83411		3.5499	1.62704	0.81958	0.996068	1.39101
	D	0.675087	0.879479	0.41988	0.421635	0.511577		0.498623	0.745777	0.802467	0.802953	0.784579
	E	0.612193	0.547676	0.509207	0.647275	0.608882		0.763902	0.576671	0.687663	0.598954	0.774038
	PP2A
		-5	-4	-3	-2	-1	0	1	2	3	4	5
	C
	P	1.08409	0.93447	1.03795	1.09231	1.36016		0.709961	0.567786	1.10425	0.905385	0.943561
	Q	1.31524	1.08755	1.16267	1.07634	1.50463		1.7858	1.01861	0.942008	1.03286	1.2247
	N	1.09058	0.991689	0.729519	1.07148	1.11138		2.14947	1.05361	1.32877	0.996575	1.29457
	T	1.24223	1.20238	1.12646	1.56325	0.98789	1.83081	3.49561	1.10731	1.27666	1.2853	1.08755
	S	0.897308	0.991916	1.16627	1.1119	1.04467	0.95462	1.51983	1.54942	1.20276	1.243	0.98673
	G	0.995585	1.09947	1.25779	0.911898	1.10522		1.30567	1.14801	1.24605	0.965539	1.01322
	A	0.93194	0.942885	0.993095	1.0096	1.22018		2.05177	1.72535	1.28618	1.2371	0.751565
	V	1.02589	1.06941	0.877487	0.930136	0.820708		3.6248	1.319	1.74518	0.98789	1.0777
	I	0.846763	1.19198	1.26263	1.15412	0.767329		1.63382	1.03625	1.53199	1.51983	1.13201
	L	1.35961	0.920667	0.842815	1.26873	0.871667		2.49781	1.04524	1.23314	1.3003	1.17977
	M	1.36785	0.563231			1.36785				0.764385	1.02589	1.22129
	F	1.2435	2.54917	0.977034	0.654188	1.39634		1.97849	1.02589	1.04217	0.666826	1.44384
	Y	1.45904	1.68701	0.683924	0.932623	0.894362		2.05177	1.74781	1.63089	1.45334	1.29586
	W
	H	1.33185	1.36785	0.991689	1.17787	0.816296			1.51983	0.764385	0.715011	0.981282
	K	0.866303	0.733216	0.709491	0.713027	0.683924			0.99615	0.670513	0.843802	0.789143
	R	0.97448	1.04454	1.17508	0.971003	0.828238		3.41962	1.44527	0.693625	1.12847	1.16987
	D	0.789143	1.00309	0.838047	0.674555	0.890983		0.625813	1.01612	1.02589	0.823817	0.916909
	E	0.742546	0.910014	0.74145	0.761237	0.8967		1.323	0.635479	0.718407	0.599933	0.802011

[truncated: 22 more sheets: Fig4b, Fig5a, Fig6a, Fig6b, Fig6e, SupFig1a, SupFig1b, SupFig1c, SupFig2a, SupFig2b, SupFig2c, SupFig2d, SupFig2e, SupFig3a, SupFig3b, SupFig3c, SupFig5, SupFig6, SupFig7a, SupFig7b …]
